# Supplementary material for: Feasible deployment of carbon capture and storage and the requirements of climate targets
Source: Nat Clim Chang. 2024 Sep 25;14(10):1047–55. doi: 10.1038/s41558-024-02104-0 (PMC11458486; doi:10.1038/s41558-024-02104-0)
Supplement: Supplementary file 3 — Statistical Source Data [file 41558_2024_2104_MOESM3_ESM.xlsx]

## Sheet: fig2a
Sector	Status	Year	Gt/yr
BECCS Electricity	In Development	2007	0.000249999
BECCS Electricity	In Development	2008	0.00224947
BECCS Electricity	In Development	2009	0.00224947
BECCS Electricity	In Development	2010	0.00224947
BECCS Electricity	In Development	2011	0.00224947
BECCS Electricity	In Development	2012	0.000450019
BECCS Electricity	In Development	2013	0.000249999
BECCS Electricity	In Development	2014	0.000249999
BECCS Electricity	In Development	2015	0.000650039
BECCS Electricity	In Development	2016	0.000650039
BECCS Electricity	In Development	2017	0.00840011
BECCS Electricity	In Development	2018	0.00858261
BECCS Electricity	In Development	2019	0.0190567
BECCS Electricity	In Development	2020	0.0203367
BECCS Electricity	In Development	2021	0.0242866
BECCS Electricity	In Development	2022	0.02529
BECCS Industry	In Development	2007	0.000250025
BECCS Industry	In Development	2008	0.00144976
BECCS Industry	In Development	2009	0.00319947
BECCS Industry	In Development	2010	0.00230011
BECCS Industry	In Development	2011	0.00185045
BECCS Industry	In Development	2012	0.00175008
BECCS Industry	In Development	2013	0.00175008
BECCS Industry	In Development	2014	0.00275346
BECCS Industry	In Development	2015	0.00125304
BECCS Industry	In Development	2016	0.00125304
BECCS Industry	In Development	2017	0.00024966
BECCS Industry	In Development	2018	0.00094973
BECCS Industry	In Development	2019	0.00255164
BECCS Industry	In Development	2020	0.00275166
BECCS Industry	In Development	2021	0.0128627
BECCS Industry	In Development	2022	0.0147877
BECCS Industry	Operational	2009	0.000250025
BECCS Industry	Operational	2010	0.000250025
BECCS Industry	Operational	2011	0.000499685
BECCS Industry	Operational	2012	0.00060006
BECCS Industry	Operational	2013	0.00060006
BECCS Industry	Operational	2014	0.00060006
BECCS Industry	Operational	2015	0.0003504
BECCS Industry	Operational	2016	0.0003504
BECCS Industry	Operational	2017	0.000869065
BECCS Industry	Operational	2018	0.000869065
BECCS Industry	Operational	2019	0.000869065
BECCS Industry	Operational	2020	0.000869065
BECCS Industry	Operational	2021	0.000869065
BECCS Industry	Operational	2022	0.000869065
DACCS	In Development	2019	0.0010001
DACCS	In Development	2020	0.0024001
DACCS	In Development	2021	0.00436523
DACCS	In Development	2022	0.0116181
Fossil Electricity	In Development	2004	0.00212742
Fossil Electricity	In Development	2005	0.00672642
Fossil Electricity	In Development	2006	0.0296316
Fossil Electricity	In Development	2007	0.0522354
Fossil Electricity	In Development	2008	0.0784626
Fossil Electricity	In Development	2009	0.118658
Fossil Electricity	In Development	2010	0.125163
Fossil Electricity	In Development	2011	0.120031
Fossil Electricity	In Development	2012	0.0992054
Fossil Electricity	In Development	2013	0.0655405
Fossil Electricity	In Development	2014	0.0472095
Fossil Electricity	In Development	2015	0.0338158
Fossil Electricity	In Development	2016	0.0232149
Fossil Electricity	In Development	2017	0.0187144
Fossil Electricity	In Development	2018	0.0116101
Fossil Electricity	In Development	2019	0.0332699
Fossil Electricity	In Development	2020	0.0388605
Fossil Electricity	In Development	2021	0.0463914
Fossil Electricity	In Development	2022	0.0739916
Fossil Electricity	Operational	2009	0.00010001
Fossil Electricity	Operational	2010	0.00010001
Fossil Electricity	Operational	2011	0.00010001
Fossil Electricity	Operational	2012	5.0005e-05
Fossil Electricity	Operational	2013	5.0005e-05
Fossil Electricity	Operational	2014	0.000921231
Fossil Electricity	Operational	2015	0.000880351
Fossil Electricity	Operational	2016	0.000880351
Fossil Electricity	Operational	2017	0.00198049
Fossil Electricity	Operational	2018	0.00197137
Fossil Electricity	Operational	2019	0.00197137
Fossil Electricity	Operational	2020	0.00197137
Fossil Electricity	Operational	2021	0.00072124
Fossil Electricity	Operational	2022	0.00072124
Fossil Industry	In Development	2003	0.000899725
Fossil Industry	In Development	2004	0.000899725
Fossil Industry	In Development	2005	0.0149011
Fossil Industry	In Development	2006	0.0163613
Fossil Industry	In Development	2007	0.0220752
Fossil Industry	In Development	2008	0.0303793
Fossil Industry	In Development	2009	0.0352867
Fossil Industry	In Development	2010	0.0339866
Fossil Industry	In Development	2011	0.0327656
Fossil Industry	In Development	2012	0.0273512
Fossil Industry	In Development	2013	0.0242518
Fossil Industry	In Development	2014	0.0119502
Fossil Industry	In Development	2015	0.00639112
Fossil Industry	In Development	2016	0.0070912
Fossil Industry	In Development	2017	0.00378394
Fossil Industry	In Development	2018	0.00948378
Fossil Industry	In Development	2019	0.0257408
Fossil Industry	In Development	2020	0.0374048
Fossil Industry	In Development	2021	0.0641707
Fossil Industry	In Development	2022	0.0915746
Fossil Industry	Operational	2002	0.0026999
Fossil Industry	Operational	2003	0.0026999
Fossil Industry	Operational	2004	0.0026999
Fossil Industry	Operational	2005	0.0026999
Fossil Industry	Operational	2006	0.0026999
Fossil Industry	Operational	2007	0.0026999
Fossil Industry	Operational	2008	0.0026999
Fossil Industry	Operational	2009	0.0026999
Fossil Industry	Operational	2010	0.0026999
Fossil Industry	Operational	2011	0.00279955
Fossil Industry	Operational	2012	0.00279955
Fossil Industry	Operational	2013	0.00499941
Fossil Industry	Operational	2014	0.00499941
Fossil Industry	Operational	2015	0.00646099
Fossil Industry	Operational	2016	0.00656099
Fossil Industry	Operational	2017	0.00656099
Fossil Industry	Operational	2018	0.00656099
Fossil Industry	Operational	2019	0.00656099
Fossil Industry	Operational	2020	0.00784361
Fossil Industry	Operational	2021	0.00784361
Fossil Industry	Operational	2022	0.00904335
Industry: Process	In Development	2009	0.00230005
Industry: Process	In Development	2010	0.00230005
Industry: Process	In Development	2011	0.00230005
Industry: Process	In Development	2012	0.00130005
Industry: Process	In Development	2013	0.00120004
Industry: Process	In Development	2014	0.00120004
Industry: Process	In Development	2015	0.00120004
Industry: Process	In Development	2016	0.00040004
Industry: Process	In Development	2017	0.00040004
Industry: Process	In Development	2018	0.00040004
Industry: Process	In Development	2019	0.00140014
Industry: Process	In Development	2020	0.00873511
Industry: Process	In Development	2021	0.0173851
Industry: Process	In Development	2022	0.0230951
Industry: Process	Operational	2016	0.0008
Industry: Process	Operational	2017	0.0008
Industry: Process	Operational	2018	0.0008
Industry: Process	Operational	2019	0.0008
Industry: Process	Operational	2020	0.0008
Industry: Process	Operational	2021	0.0008
Industry: Process	Operational	2022	0.0008
NGP	In Development	2002	0.00176879
NGP	In Development	2003	0.00176879
NGP	In Development	2004	0.00070007
NGP	In Development	2005	0.00070007
NGP	In Development	2006	0.00629917
NGP	In Development	2007	0.00812892
NGP	In Development	2008	0.0191884
NGP	In Development	2009	0.0230881
NGP	In Development	2010	0.022988
NGP	In Development	2011	0.0259883
NGP	In Development	2012	0.0178882
NGP	In Development	2013	0.0112004
NGP	In Development	2014	0.0113154
NGP	In Development	2015	0.012614
NGP	In Development	2016	0.0104138
NGP	In Development	2017	0.0102988
NGP	In Development	2018	0.0148989
NGP	In Development	2019	0.0134003
NGP	In Development	2020	0.0336975
NGP	In Development	2021	0.0389833
NGP	In Development	2022	0.0489058
NGP	Operational	2002	0.00645174
NGP	Operational	2003	0.00645174
NGP	Operational	2004	0.00721824
NGP	Operational	2005	0.00721824
NGP	Operational	2006	0.00721824
NGP	Operational	2007	0.00761828
NGP	Operational	2008	0.00831835
NGP	Operational	2009	0.00841836
NGP	Operational	2010	0.0114187
NGP	Operational	2011	0.0114187
NGP	Operational	2012	0.0159717
NGP	Operational	2013	0.0192307
NGP	Operational	2014	0.0196307
NGP	Operational	2015	0.0196307
NGP	Operational	2016	0.0194117
NGP	Operational	2017	0.0194117
NGP	Operational	2018	0.0200117
NGP	Operational	2019	0.0234483
NGP	Operational	2020	0.0234483
NGP	Operational	2021	0.0230482
NGP	Operational	2022	0.0230482

## Sheet: fig2b_scenarios
model_scenario	Category	temp	Year	Mt/yr
AIM/CGE 2.0_SSP1-26	C3	2.0°C	2030	34.67
AIM/CGE 2.0_SSP4-26	C3	2.0°C	2030	587.585
AIM/CGE 2.1_CD-LINKS_NDC2030i_1000	C4	2.0°C	2030	447.841
AIM/CGE 2.1_CD-LINKS_NPi2020_1000	C3	2.0°C	2030	165.123
AIM/CGE 2.1_CD-LINKS_NPi2020_400	C1	1.5°C	2030	447.191
AIM/CGE 2.1_CO_Bridge	C3	2.0°C	2030	607.033
AIM/CGE 2.2_EN_INDCi2030_1000f	C3	2.0°C	2030	448.425
AIM/CGE 2.2_EN_INDCi2030_1200	C4	2.0°C	2030	448.425
AIM/CGE 2.2_EN_INDCi2030_1200f	C4	2.0°C	2030	448.425
AIM/CGE 2.2_EN_INDCi2030_1400	C4	2.0°C	2030	448.425
AIM/CGE 2.2_EN_INDCi2030_1400f	C4	2.0°C	2030	448.425
AIM/CGE 2.2_EN_INDCi2030_800f	C3	2.0°C	2030	448.425
AIM/CGE 2.2_EN_INDCi2030_900f	C3	2.0°C	2030	448.425
AIM/CGE 2.2_EN_NPi2020_1000	C3	2.0°C	2030	3397.07
AIM/CGE 2.2_EN_NPi2020_1000f	C3	2.0°C	2030	3482.95
AIM/CGE 2.2_EN_NPi2020_1200	C3	2.0°C	2030	3517.19
AIM/CGE 2.2_EN_NPi2020_1200f	C4	2.0°C	2030	3370.23
AIM/CGE 2.2_EN_NPi2020_1400	C4	2.0°C	2030	2833.52
AIM/CGE 2.2_EN_NPi2020_1400f	C4	2.0°C	2030	2482.89
AIM/CGE 2.2_EN_NPi2020_300f	C1	1.5°C	2030	3090.49
AIM/CGE 2.2_EN_NPi2020_400f	C2	1.5°C	2030	3120.51
AIM/CGE 2.2_EN_NPi2020_500f	C2	1.5°C	2030	3199.71
AIM/CGE 2.2_EN_NPi2020_600	C1	1.5°C	2030	3090.49
AIM/CGE 2.2_EN_NPi2020_600f	C2	1.5°C	2030	3255.45
AIM/CGE 2.2_EN_NPi2020_700	C3	2.0°C	2030	3090.49
AIM/CGE 2.2_EN_NPi2020_700f	C3	2.0°C	2030	3374.62
AIM/CGE 2.2_EN_NPi2020_800	C3	2.0°C	2030	3165.35
AIM/CGE 2.2_EN_NPi2020_800f	C3	2.0°C	2030	3490.32
AIM/CGE 2.2_EN_NPi2020_900	C3	2.0°C	2030	3255.45
AIM/CGE 2.2_EN_NPi2020_900f	C3	2.0°C	2030	3529.14
AIM/Hub-Global 2.0_1.5C	C1	1.5°C	2030	2058.94
AIM/Hub-Global 2.0_WB2C	C3	2.0°C	2030	1690.91
COFFEE 1.1_CO_2Deg2020	C4	2.0°C	2030	372.627
COFFEE 1.1_CO_2Deg2030	C4	2.0°C	2030	34.67
COFFEE 1.1_CO_Bridge	C3	2.0°C	2030	591.226
COFFEE 1.1_EN_INDCi2030_1000	C4	2.0°C	2030	34.67
COFFEE 1.1_EN_INDCi2030_1000_NDCp	C4	2.0°C	2030	34.67
COFFEE 1.1_EN_INDCi2030_1200	C4	2.0°C	2030	34.67
COFFEE 1.1_EN_INDCi2030_400f	C2	1.5°C	2030	34.67
COFFEE 1.1_EN_INDCi2030_500	C3	2.0°C	2030	34.67
COFFEE 1.1_EN_INDCi2030_500f	C2	1.5°C	2030	34.67
COFFEE 1.1_EN_INDCi2030_600	C3	2.0°C	2030	34.67
COFFEE 1.1_EN_INDCi2030_600_NDCp	C3	2.0°C	2030	34.67
COFFEE 1.1_EN_INDCi2030_600f	C4	2.0°C	2030	34.67
COFFEE 1.1_EN_INDCi2030_700	C3	2.0°C	2030	34.67
COFFEE 1.1_EN_INDCi2030_700f	C4	2.0°C	2030	34.67
COFFEE 1.1_EN_INDCi2030_800	C3	2.0°C	2030	34.67
COFFEE 1.1_EN_INDCi2030_800f	C4	2.0°C	2030	34.67
COFFEE 1.1_EN_INDCi2030_900	C3	2.0°C	2030	34.67
COFFEE 1.1_EN_INDCi2030_900f	C4	2.0°C	2030	34.67
COFFEE 1.1_EN_NPi2020_1000	C4	2.0°C	2030	403.883
COFFEE 1.1_EN_NPi2020_1200	C4	2.0°C	2030	134.835
COFFEE 1.1_EN_NPi2020_400	C1	1.5°C	2030	999.899
COFFEE 1.1_EN_NPi2020_400_lowBECCS	C3	2.0°C	2030	781.364
COFFEE 1.1_EN_NPi2020_400f	C2	1.5°C	2030	684.791
COFFEE 1.1_EN_NPi2020_400f_lowBECCS	C3	2.0°C	2030	762.5
COFFEE 1.1_EN_NPi2020_500	C3	2.0°C	2030	999.89
COFFEE 1.1_EN_NPi2020_500f	C2	1.5°C	2030	474.271
COFFEE 1.1_EN_NPi2020_600	C3	2.0°C	2030	928.45
COFFEE 1.1_EN_NPi2020_600f	C4	2.0°C	2030	372.627
COFFEE 1.1_EN_NPi2020_700	C3	2.0°C	2030	909.005
COFFEE 1.1_EN_NPi2020_700f	C4	2.0°C	2030	311.177
COFFEE 1.1_EN_NPi2020_800	C3	2.0°C	2030	859.709
COFFEE 1.1_EN_NPi2020_800f	C4	2.0°C	2030	130.848
COFFEE 1.1_EN_NPi2020_900	C3	2.0°C	2030	686.428
COFFEE 1.1_EN_NPi2020_900f	C4	2.0°C	2030	36.6224
GCAM 5.2_NGFS1_Immediate 2C with CDR (Orderly, Rep)	C4	2.0°C	2030	1646.76
GCAM 5.3_NGFS2_Below 2°C	C3	2.0°C	2030	115.01
GCAM 5.3_NGFS2_Delayed Transition	C4	2.0°C	2030	34.67
GCAM 5.3_NGFS2_Divergent Net Zero Policies	C2	1.5°C	2030	1120.48
GCAM 5.3_NGFS2_Net-Zero 2050	C2	1.5°C	2030	385.133
GCAM 5.3_R_MAC_30_n0	C1	1.5°C	2030	21022.7
GCAM 5.3_R_MAC_35_n0	C3	2.0°C	2030	12903.9
GCAM 5.3_R_MAC_35_n8	C1	1.5°C	2030	16377.9
GCAM 5.3_R_MAC_40_n0	C3	2.0°C	2030	9298.4
GCAM 5.3_R_MAC_40_n8	C1	1.5°C	2030	11447.7
GCAM 5.3_R_MAC_45_n0	C3	2.0°C	2030	7433.82
GCAM 5.3_R_MAC_45_n8	C1	1.5°C	2030	8967.5
GCAM 5.3_R_MAC_50_n0	C3	2.0°C	2030	6244.82
GCAM 5.3_R_MAC_50_n8	C1	1.5°C	2030	7476.99
GCAM 5.3_R_MAC_55_n0	C3	2.0°C	2030	5398.35
GCAM 5.3_R_MAC_55_n8	C2	1.5°C	2030	6449.57
GCAM 5.3_R_MAC_60_n0	C3	2.0°C	2030	4763.91
GCAM 5.3_R_MAC_60_n8	C2	1.5°C	2030	5684.61
GCAM 5.3_R_MAC_65_n0	C3	2.0°C	2030	4271.04
GCAM 5.3_R_MAC_65_n8	C3	2.0°C	2030	5088.24
GCAM 5.3_R_MAC_70_n0	C4	2.0°C	2030	3871.42
GCAM 5.3_R_MAC_70_n8	C3	2.0°C	2030	4612.02
GCAM 5.3_R_MAC_75_n0	C4	2.0°C	2030	3545.61
GCAM 5.3_R_MAC_75_n8	C3	2.0°C	2030	4222.3
GCAM 5.3_R_MAC_80_n0	C4	2.0°C	2030	3324.59
GCAM 5.3_R_MAC_80_n8	C4	2.0°C	2030	3892.95
GCAM 5.3_R_MAC_85_n8	C4	2.0°C	2030	3612.22
GCAM 5.3_R_MAC_90_n8	C4	2.0°C	2030	3408.09
GCAM 5.3_R_MAC_95_n8	C4	2.0°C	2030	3243.32
GEM-E3_V2021_EN_INDCi2030_1000	C3	2.0°C	2030	34.67
GEM-E3_V2021_EN_INDCi2030_1000_COV	C3	2.0°C	2030	34.67
GEM-E3_V2021_EN_INDCi2030_1000_COV_NDCp	C3	2.0°C	2030	34.67
GEM-E3_V2021_EN_INDCi2030_1000_NDCp	C3	2.0°C	2030	34.67
GEM-E3_V2021_EN_INDCi2030_1000f	C4	2.0°C	2030	34.67
GEM-E3_V2021_EN_INDCi2030_1000f_COV	C3	2.0°C	2030	34.67
GEM-E3_V2021_EN_INDCi2030_1000f_COV_NDCp	C3	2.0°C	2030	34.67
GEM-E3_V2021_EN_INDCi2030_1000f_NDCp	C4	2.0°C	2030	34.67
GEM-E3_V2021_EN_INDCi2030_1400	C4	2.0°C	2030	34.67
GEM-E3_V2021_EN_INDCi2030_1400f	C4	2.0°C	2030	34.67
GEM-E3_V2021_EN_INDCi2030_600f	C2	1.5°C	2030	34.67
GEM-E3_V2021_EN_INDCi2030_600f_COV	C2	1.5°C	2030	34.67
GEM-E3_V2021_EN_INDCi2030_600f_COV_NDCp	C2	1.5°C	2030	34.67
GEM-E3_V2021_EN_INDCi2030_600f_NDCp	C2	1.5°C	2030	34.67
GEM-E3_V2021_EN_INDCi2030_800	C3	2.0°C	2030	34.67
GEM-E3_V2021_EN_INDCi2030_800f	C2	1.5°C	2030	34.67
GEM-E3_V2021_EN_NPi2020_1000	C3	2.0°C	2030	34.67
GEM-E3_V2021_EN_NPi2020_1000_COV	C3	2.0°C	2030	34.67
GEM-E3_V2021_EN_NPi2020_1000f	C4	2.0°C	2030	34.67
GEM-E3_V2021_EN_NPi2020_1000f_COV	C3	2.0°C	2030	34.67
GEM-E3_V2021_EN_NPi2020_1400f	C4	2.0°C	2030	34.67
GEM-E3_V2021_EN_NPi2020_400f	C2	1.5°C	2030	34.67
GEM-E3_V2021_EN_NPi2020_500	C1	1.5°C	2030	34.67
GEM-E3_V2021_EN_NPi2020_500f	C2	1.5°C	2030	34.67
GEM-E3_V2021_EN_NPi2020_600	C2	1.5°C	2030	34.67
GEM-E3_V2021_EN_NPi2020_600_COV	C1	1.5°C	2030	34.67
GEM-E3_V2021_EN_NPi2020_600f	C2	1.5°C	2030	34.67
GEM-E3_V2021_EN_NPi2020_600f_COV	C2	1.5°C	2030	34.67
GEM-E3_V2021_EN_NPi2020_800	C3	2.0°C	2030	34.67
GEM-E3_V2021_EN_NPi2020_800f	C3	2.0°C	2030	34.67
IMAGE 3.0.1_CD-LINKS_INDC2030i_1600	C4	2.0°C	2030	216.947
IMAGE 3.0.1_CD-LINKS_NDC2030i_1000	C3	2.0°C	2030	146.106
IMAGE 3.0.1_CD-LINKS_NPi2020_1000	C3	2.0°C	2030	772.809
IMAGE 3.0.1_CD-LINKS_NPi2020_1600	C4	2.0°C	2030	834.044
IMAGE 3.0.1_CD-LINKS_NPi2020_400	C2	1.5°C	2030	1396.78
IMAGE 3.0.1_SSP1-26	C3	2.0°C	2030	524.065
IMAGE 3.0.2_EMF33_Med2C_nobeccs	C4	2.0°C	2030	1197.45
IMAGE 3.0.2_EMF33_Med2C_nofuel	C4	2.0°C	2030	943.077
IMAGE 3.0.2_EMF33_Med2C_none	C4	2.0°C	2030	1208.23
IMAGE 3.0.2_EMF33_WB2C_cost100	C3	2.0°C	2030	1349.66
IMAGE 3.0.2_EMF33_WB2C_full	C3	2.0°C	2030	1428.53
IMAGE 3.0.2_EMF33_WB2C_nobeccs	C3	2.0°C	2030	1180.81
IMAGE 3.0.2_EMF33_WB2C_nofuel	C3	2.0°C	2030	1585.72
IMAGE 3.0.2_EMF33_tax_hi_full	C4	2.0°C	2030	868.728
IMAGE 3.0_CO_2Deg2020	C3	2.0°C	2030	1364.27
IMAGE 3.0_CO_2Deg2030	C3	2.0°C	2030	424.244
IMAGE 3.0_CO_Bridge	C3	2.0°C	2030	229.435
IMAGE 3.0_EN_INDCi2030_1000	C4	2.0°C	2030	546.795
IMAGE 3.0_EN_INDCi2030_1000f	C4	2.0°C	2030	536.614
IMAGE 3.0_EN_INDCi2030_1200	C4	2.0°C	2030	547.816
IMAGE 3.0_EN_INDCi2030_1200f	C4	2.0°C	2030	536.614
IMAGE 3.0_EN_INDCi2030_1400f	C4	2.0°C	2030	536.614
IMAGE 3.0_EN_INDCi2030_800f	C3	2.0°C	2030	536.614
IMAGE 3.0_EN_NPi2020_1000	C3	2.0°C	2030	659.989
IMAGE 3.0_EN_NPi2020_1000f	C3	2.0°C	2030	962.505
IMAGE 3.0_EN_NPi2020_1200	C4	2.0°C	2030	801.248
IMAGE 3.0_EN_NPi2020_1200f	C4	2.0°C	2030	917.885
IMAGE 3.0_EN_NPi2020_1400	C4	2.0°C	2030	616.659
IMAGE 3.0_EN_NPi2020_1400f	C4	2.0°C	2030	706.457
IMAGE 3.0_EN_NPi2020_600f	C3	2.0°C	2030	760.894
IMAGE 3.0_EN_NPi2020_800	C3	2.0°C	2030	861.577
IMAGE 3.0_EN_NPi2020_800f	C3	2.0°C	2030	919.092
IMAGE 3.2_SSP1_SPA1_19I_D	C2	1.5°C	2030	2183.96
IMAGE 3.2_SSP1_SPA1_19I_D_LB	C1	1.5°C	2030	4476.4
IMAGE 3.2_SSP1_SPA1_19I_LI	C2	1.5°C	2030	1581.89
IMAGE 3.2_SSP1_SPA1_19I_LIRE	C2	1.5°C	2030	2146.65
IMAGE 3.2_SSP1_SPA1_19I_LIRE_LB	C1	1.5°C	2030	5436.89
IMAGE 3.2_SSP1_SPA1_19I_RE	C2	1.5°C	2030	2223.53
IMAGE 3.2_SSP1_SPA1_19I_RE_LB	C1	1.5°C	2030	4005.37
IMAGE 3.2_SSP1_SPA1_26I_D	C3	2.0°C	2030	570.023
IMAGE 3.2_SSP1_SPA1_26I_LI	C3	2.0°C	2030	351.451
IMAGE 3.2_SSP1_SPA1_26I_LIRE	C3	2.0°C	2030	359.608
IMAGE 3.2_SSP1_SPA1_26I_RE	C3	2.0°C	2030	719.265
IMAGE 3.2_SSP2_SPA0_26I_D	C3	2.0°C	2030	768.542
IMAGE 3.2_SSP2_SPA1_19I_D_LB	C1	1.5°C	2030	6920.59
IMAGE 3.2_SSP2_SPA1_19I_LIRE_LB	C1	1.5°C	2030	5873.56
IMAGE 3.2_SSP2_SPA1_19I_RE_LB	C1	1.5°C	2030	5878.47
IMAGE 3.2_SSP2_SPA2_19I_D	C2	1.5°C	2030	4516.14
IMAGE 3.2_SSP2_SPA2_19I_LI	C1	1.5°C	2030	1059.42
IMAGE 3.2_SSP2_SPA2_19I_LIRE	C2	1.5°C	2030	6092.52
IMAGE 3.2_SSP2_SPA2_19I_RE	C2	1.5°C	2030	6478.6
IMAGE 3.2_SSP2_SPA2_26I_D	C3	2.0°C	2030	493.215
IMAGE 3.2_SSP2_SPA2_26I_LI	C3	2.0°C	2030	540.233
IMAGE 3.2_SSP2_SPA2_26I_LIRE	C3	2.0°C	2030	563.892
IMAGE 3.2_SSP2_SPA2_26I_RE	C3	2.0°C	2030	839.289
MESSAGE-GLOBIOM 1.0_ADVANCE_2020_1.5C-2100	C1	1.5°C	2030	5322.64
MESSAGE-GLOBIOM 1.0_ADVANCE_2020_Med2C	C4	2.0°C	2030	1403.78
MESSAGE-GLOBIOM 1.0_ADVANCE_2020_WB2C	C3	2.0°C	2030	4561.84
MESSAGE-GLOBIOM 1.0_ADVANCE_2030_Med2C	C4	2.0°C	2030	1536.21
MESSAGE-GLOBIOM 1.0_ADVANCE_2030_Price1.5C	C2	1.5°C	2030	1537.08
MESSAGE-GLOBIOM 1.0_ADVANCE_2030_WB2C	C3	2.0°C	2030	1537.1
MESSAGE-GLOBIOM 1.0_EMF33_1.5C_cost100	C1	1.5°C	2030	4308.46
MESSAGE-GLOBIOM 1.0_EMF33_1.5C_full	C1	1.5°C	2030	4192.73
MESSAGE-GLOBIOM 1.0_EMF33_Med2C_cost100	C4	2.0°C	2030	872.342
MESSAGE-GLOBIOM 1.0_EMF33_Med2C_full	C4	2.0°C	2030	744.713
MESSAGE-GLOBIOM 1.0_EMF33_Med2C_limbio	C4	2.0°C	2030	1251.55
MESSAGE-GLOBIOM 1.0_EMF33_Med2C_nobeccs	C3	2.0°C	2030	1901.81
MESSAGE-GLOBIOM 1.0_EMF33_Med2C_nofuel	C4	2.0°C	2030	906.282
MESSAGE-GLOBIOM 1.0_EMF33_Med2C_none	C3	2.0°C	2030	2526.36
MESSAGE-GLOBIOM 1.0_EMF33_WB2C_cost100	C2	1.5°C	2030	2623.17
MESSAGE-GLOBIOM 1.0_EMF33_WB2C_full	C2	1.5°C	2030	2548.53
MESSAGE-GLOBIOM 1.0_EMF33_WB2C_limbio	C2	1.5°C	2030	3422.05
MESSAGE-GLOBIOM 1.0_EMF33_WB2C_nofuel	C2	1.5°C	2030	2757.57
MESSAGE-GLOBIOM 1.0_EMF33_tax_hi_full	C3	2.0°C	2030	1609.73
MESSAGE-GLOBIOM 1.0_EMF33_tax_hi_none	C4	2.0°C	2030	1500.55
MESSAGE-GLOBIOM 1.0_SSP1-26	C4	2.0°C	2030	608.084
MESSAGE-GLOBIOM 1.0_SSP2-19	C1	1.5°C	2030	1845.83
MESSAGE-GLOBIOM 1.0_SSP2-26	C3	2.0°C	2030	1149.26
MESSAGEix-GLOBIOM 1.0_CD-LINKS_INDC2030i_1600	C4	2.0°C	2030	419.634
MESSAGEix-GLOBIOM 1.0_CD-LINKS_NDC2030i_1000	C2	1.5°C	2030	419.634
MESSAGEix-GLOBIOM 1.0_CD-LINKS_NPi2020_1000	C2	1.5°C	2030	1884.76
MESSAGEix-GLOBIOM 1.0_CD-LINKS_NPi2020_1600	C4	2.0°C	2030	679.681
MESSAGEix-GLOBIOM 1.0_CD-LINKS_NPi2020_400	C1	1.5°C	2030	3724.06
MESSAGEix-GLOBIOM 1.0_LowEnergyDemand_1.3_IPCC	C1	1.5°C	2030	34.67
MESSAGEix-GLOBIOM_1.1_EN_INDCi2030_1000	C3	2.0°C	2030	34.67
MESSAGEix-GLOBIOM_1.1_EN_INDCi2030_1000_COV	C3	2.0°C	2030	34.67
MESSAGEix-GLOBIOM_1.1_EN_INDCi2030_1000_COV_NDCp	C3	2.0°C	2030	39.6516
MESSAGEix-GLOBIOM_1.1_EN_INDCi2030_1000_NDCp	C3	2.0°C	2030	55.0965
MESSAGEix-GLOBIOM_1.1_EN_INDCi2030_1000f	C4	2.0°C	2030	34.67
MESSAGEix-GLOBIOM_1.1_EN_INDCi2030_1000f_COV	C3	2.0°C	2030	34.67
MESSAGEix-GLOBIOM_1.1_EN_INDCi2030_1000f_COV_NDCp	C3	2.0°C	2030	39.6516
MESSAGEix-GLOBIOM_1.1_EN_INDCi2030_1000f_NDCp	C4	2.0°C	2030	55.0965
MESSAGEix-GLOBIOM_1.1_EN_INDCi2030_1200	C4	2.0°C	2030	34.67
MESSAGEix-GLOBIOM_1.1_EN_INDCi2030_1200_COV	C3	2.0°C	2030	34.67
MESSAGEix-GLOBIOM_1.1_EN_INDCi2030_1200_COV_NDCp	C3	2.0°C	2030	39.6516
MESSAGEix-GLOBIOM_1.1_EN_INDCi2030_1200_NDCp	C4	2.0°C	2030	55.0965
MESSAGEix-GLOBIOM_1.1_EN_INDCi2030_1200f	C4	2.0°C	2030	34.67
MESSAGEix-GLOBIOM_1.1_EN_INDCi2030_1200f_COV	C4	2.0°C	2030	34.67
MESSAGEix-GLOBIOM_1.1_EN_INDCi2030_1200f_COV_NDCp	C4	2.0°C	2030	39.6516
MESSAGEix-GLOBIOM_1.1_EN_INDCi2030_1200f_NDCp	C4	2.0°C	2030	55.0965
MESSAGEix-GLOBIOM_1.1_EN_INDCi2030_1400	C4	2.0°C	2030	34.67
MESSAGEix-GLOBIOM_1.1_EN_INDCi2030_1400_COV	C4	2.0°C	2030	34.67
MESSAGEix-GLOBIOM_1.1_EN_INDCi2030_1400_COV_NDCp	C4	2.0°C	2030	39.6516
MESSAGEix-GLOBIOM_1.1_EN_INDCi2030_1400_NDCp	C4	2.0°C	2030	55.0965
MESSAGEix-GLOBIOM_1.1_EN_INDCi2030_1400f	C4	2.0°C	2030	34.67
MESSAGEix-GLOBIOM_1.1_EN_INDCi2030_1400f_COV	C4	2.0°C	2030	34.67
MESSAGEix-GLOBIOM_1.1_EN_INDCi2030_1400f_COV_NDCp	C4	2.0°C	2030	39.6516
MESSAGEix-GLOBIOM_1.1_EN_INDCi2030_1400f_NDCp	C4	2.0°C	2030	55.0965
MESSAGEix-GLOBIOM_1.1_EN_INDCi2030_1600_COV	C4	2.0°C	2030	34.67
MESSAGEix-GLOBIOM_1.1_EN_INDCi2030_1600_COV_NDCp	C4	2.0°C	2030	39.6516
MESSAGEix-GLOBIOM_1.1_EN_INDCi2030_600f_COV	C2	1.5°C	2030	34.67
MESSAGEix-GLOBIOM_1.1_EN_INDCi2030_600f_COV_NDCp	C2	1.5°C	2030	39.6516
MESSAGEix-GLOBIOM_1.1_EN_INDCi2030_700f	C2	1.5°C	2030	34.67
MESSAGEix-GLOBIOM_1.1_EN_INDCi2030_700f_COV	C2	1.5°C	2030	34.67
MESSAGEix-GLOBIOM_1.1_EN_INDCi2030_700f_COV_NDCp	C2	1.5°C	2030	39.6516
MESSAGEix-GLOBIOM_1.1_EN_INDCi2030_700f_NDCp	C2	1.5°C	2030	55.0965
MESSAGEix-GLOBIOM_1.1_EN_INDCi2030_800f	C3	2.0°C	2030	34.67
MESSAGEix-GLOBIOM_1.1_EN_INDCi2030_800f_COV	C3	2.0°C	2030	34.67
MESSAGEix-GLOBIOM_1.1_EN_INDCi2030_800f_COV_NDCp	C3	2.0°C	2030	39.6516
MESSAGEix-GLOBIOM_1.1_EN_INDCi2030_800f_NDCp	C3	2.0°C	2030	55.0965
MESSAGEix-GLOBIOM_1.1_EN_INDCi2030_900f	C3	2.0°C	2030	34.67
MESSAGEix-GLOBIOM_1.1_EN_INDCi2030_900f_COV	C3	2.0°C	2030	34.67
MESSAGEix-GLOBIOM_1.1_EN_INDCi2030_900f_COV_NDCp	C3	2.0°C	2030	39.6516
MESSAGEix-GLOBIOM_1.1_EN_INDCi2030_900f_NDCp	C3	2.0°C	2030	55.0965
MESSAGEix-GLOBIOM_1.1_EN_INDCi2030_950_COV	C3	2.0°C	2030	34.67
MESSAGEix-GLOBIOM_1.1_EN_INDCi2030_950_COV_NDCp	C3	2.0°C	2030	39.6516
MESSAGEix-GLOBIOM_1.1_EN_INDCi2030_950f_COV	C3	2.0°C	2030	34.67
MESSAGEix-GLOBIOM_1.1_EN_INDCi2030_950f_COV_NDCp	C3	2.0°C	2030	39.6516
MESSAGEix-GLOBIOM_1.1_EN_NPi2020_1000	C3	2.0°C	2030	336.069
MESSAGEix-GLOBIOM_1.1_EN_NPi2020_1000_COV	C3	2.0°C	2030	256.302
MESSAGEix-GLOBIOM_1.1_EN_NPi2020_1000_DR10p	C3	2.0°C	2030	279.509
MESSAGEix-GLOBIOM_1.1_EN_NPi2020_1000_DR1p	C3	2.0°C	2030	536.432
MESSAGEix-GLOBIOM_1.1_EN_NPi2020_1000_DR2p	C3	2.0°C	2030	477.491
MESSAGEix-GLOBIOM_1.1_EN_NPi2020_1000_DR3p	C3	2.0°C	2030	378.603
MESSAGEix-GLOBIOM_1.1_EN_NPi2020_1000_DR4p	C3	2.0°C	2030	381.554
MESSAGEix-GLOBIOM_1.1_EN_NPi2020_1000f	C3	2.0°C	2030	219.034
MESSAGEix-GLOBIOM_1.1_EN_NPi2020_1000f_COV	C3	2.0°C	2030	180.494
MESSAGEix-GLOBIOM_1.1_EN_NPi2020_1000f_DR10p	C4	2.0°C	2030	92.3449
MESSAGEix-GLOBIOM_1.1_EN_NPi2020_1000f_DR1p	C3	2.0°C	2030	599.267
MESSAGEix-GLOBIOM_1.1_EN_NPi2020_1000f_DR2p	C3	2.0°C	2030	462.742
MESSAGEix-GLOBIOM_1.1_EN_NPi2020_1000f_DR3p	C3	2.0°C	2030	319.839
MESSAGEix-GLOBIOM_1.1_EN_NPi2020_1000f_DR4p	C3	2.0°C	2030	251.521
MESSAGEix-GLOBIOM_1.1_EN_NPi2020_1200	C3	2.0°C	2030	205.552
MESSAGEix-GLOBIOM_1.1_EN_NPi2020_1200_COV	C3	2.0°C	2030	143.52
MESSAGEix-GLOBIOM_1.1_EN_NPi2020_1200f	C4	2.0°C	2030	146.057
MESSAGEix-GLOBIOM_1.1_EN_NPi2020_1200f_COV	C4	2.0°C	2030	89.1821
MESSAGEix-GLOBIOM_1.1_EN_NPi2020_1400	C4	2.0°C	2030	123.459
MESSAGEix-GLOBIOM_1.1_EN_NPi2020_1400_COV	C4	2.0°C	2030	67.2025
MESSAGEix-GLOBIOM_1.1_EN_NPi2020_1400f	C4	2.0°C	2030	70.6065
MESSAGEix-GLOBIOM_1.1_EN_NPi2020_1400f_COV	C4	2.0°C	2030	34.67
MESSAGEix-GLOBIOM_1.1_EN_NPi2020_1600	C4	2.0°C	2030	34.67
MESSAGEix-GLOBIOM_1.1_EN_NPi2020_1600_COV	C4	2.0°C	2030	34.67
MESSAGEix-GLOBIOM_1.1_EN_NPi2020_1600f_COV	C4	2.0°C	2030	34.67
MESSAGEix-GLOBIOM_1.1_EN_NPi2020_200f	C2	1.5°C	2030	868.524
MESSAGEix-GLOBIOM_1.1_EN_NPi2020_300f	C2	1.5°C	2030	778.542
MESSAGEix-GLOBIOM_1.1_EN_NPi2020_400f	C2	1.5°C	2030	638.313
MESSAGEix-GLOBIOM_1.1_EN_NPi2020_450	C1	1.5°C	2030	963.636
MESSAGEix-GLOBIOM_1.1_EN_NPi2020_450f	C2	1.5°C	2030	606.747
MESSAGEix-GLOBIOM_1.1_EN_NPi2020_500	C1	1.5°C	2030	984.856
MESSAGEix-GLOBIOM_1.1_EN_NPi2020_500f	C2	1.5°C	2030	563.824
MESSAGEix-GLOBIOM_1.1_EN_NPi2020_600	C2	1.5°C	2030	870.504
MESSAGEix-GLOBIOM_1.1_EN_NPi2020_600_COV	C1	1.5°C	2030	767.711
MESSAGEix-GLOBIOM_1.1_EN_NPi2020_600_DR10p	C2	1.5°C	2030	769.234
MESSAGEix-GLOBIOM_1.1_EN_NPi2020_600_DR1p	C1	1.5°C	2030	859.115
MESSAGEix-GLOBIOM_1.1_EN_NPi2020_600_DR2p	C1	1.5°C	2030	935.442
MESSAGEix-GLOBIOM_1.1_EN_NPi2020_600_DR3p	C1	1.5°C	2030	900.382
MESSAGEix-GLOBIOM_1.1_EN_NPi2020_600_DR4p	C1	1.5°C	2030	872.45
MESSAGEix-GLOBIOM_1.1_EN_NPi2020_600f	C2	1.5°C	2030	474.957
MESSAGEix-GLOBIOM_1.1_EN_NPi2020_600f_COV	C2	1.5°C	2030	441.575
MESSAGEix-GLOBIOM_1.1_EN_NPi2020_600f_DR10p	C2	1.5°C	2030	241.532
MESSAGEix-GLOBIOM_1.1_EN_NPi2020_600f_DR1p	C2	1.5°C	2030	772.601
MESSAGEix-GLOBIOM_1.1_EN_NPi2020_600f_DR2p	C2	1.5°C	2030	760.334
MESSAGEix-GLOBIOM_1.1_EN_NPi2020_600f_DR3p	C2	1.5°C	2030	634.683
MESSAGEix-GLOBIOM_1.1_EN_NPi2020_600f_DR4p	C2	1.5°C	2030	546.054
MESSAGEix-GLOBIOM_1.1_EN_NPi2020_700	C2	1.5°C	2030	688.158
MESSAGEix-GLOBIOM_1.1_EN_NPi2020_700_COV	C2	1.5°C	2030	625.304
MESSAGEix-GLOBIOM_1.1_EN_NPi2020_700f	C2	1.5°C	2030	374.456
MESSAGEix-GLOBIOM_1.1_EN_NPi2020_700f_COV	C2	1.5°C	2030	353.526
MESSAGEix-GLOBIOM_1.1_EN_NPi2020_800	C3	2.0°C	2030	577.731
MESSAGEix-GLOBIOM_1.1_EN_NPi2020_800_COV	C3	2.0°C	2030	467.594
MESSAGEix-GLOBIOM_1.1_EN_NPi2020_800f	C3	2.0°C	2030	331.715
MESSAGEix-GLOBIOM_1.1_EN_NPi2020_800f_COV	C3	2.0°C	2030	245.04
MESSAGEix-GLOBIOM_1.1_EN_NPi2020_900	C3	2.0°C	2030	432.745
MESSAGEix-GLOBIOM_1.1_EN_NPi2020_900_COV	C3	2.0°C	2030	362.069
MESSAGEix-GLOBIOM_1.1_EN_NPi2020_900f	C3	2.0°C	2030	246.274
MESSAGEix-GLOBIOM_1.1_EN_NPi2020_900f_COV	C3	2.0°C	2030	214.146
MESSAGEix-GLOBIOM_1.1_NGFS2_Below 2°C	C3	2.0°C	2030	267.577
MESSAGEix-GLOBIOM_1.1_NGFS2_Delayed Transition	C3	2.0°C	2030	34.67
MESSAGEix-GLOBIOM_1.1_NGFS2_Divergent Net Zero Policies	C1	1.5°C	2030	795.46
MESSAGEix-GLOBIOM_1.1_NGFS2_Net-Zero 2050	C1	1.5°C	2030	866.566
MESSAGEix-GLOBIOM_1.2_COV_GreenPush_1000	C3	2.0°C	2030	259.431
MESSAGEix-GLOBIOM_1.2_COV_GreenPush_550	C1	1.5°C	2030	947.437
MESSAGEix-GLOBIOM_1.2_COV_NoPolicyNoCOVID_1000	C3	2.0°C	2030	377.086
MESSAGEix-GLOBIOM_1.2_COV_NoPolicyNoCOVID_550	C1	1.5°C	2030	1262.06
MESSAGEix-GLOBIOM_1.2_COV_Restore_1000	C3	2.0°C	2030	275.164
MESSAGEix-GLOBIOM_1.2_COV_Restore_550	C1	1.5°C	2030	1007.77
MESSAGEix-GLOBIOM_1.2_COV_SelfReliance_1000	C3	2.0°C	2030	311.378
MESSAGEix-GLOBIOM_1.2_COV_SelfReliance_550	C1	1.5°C	2030	1040.96
MESSAGEix-GLOBIOM_1.2_COV_SmartUse_1000	C3	2.0°C	2030	283.194
MESSAGEix-GLOBIOM_1.2_COV_SmartUse_550	C1	1.5°C	2030	985.208
MESSAGEix-GLOBIOM_GEI 1.0_SSP2_int_lc_50	C3	2.0°C	2030	3056.94
MESSAGEix-GLOBIOM_GEI 1.0_SSP2_int_mc_50	C2	1.5°C	2030	3017.59
MESSAGEix-GLOBIOM_GEI 1.0_SSP2_noint_lc_50	C3	2.0°C	2030	2977.58
MESSAGEix-GLOBIOM_GEI 1.0_SSP2_noint_mc_50	C2	1.5°C	2030	3064.82
MESSAGEix-GLOBIOM_GEI 1.0_SSP2_openres_lc_100	C2	1.5°C	2030	3652.38
MESSAGEix-GLOBIOM_GEI 1.0_SSP2_openres_lc_120	C2	1.5°C	2030	3948.37
MESSAGEix-GLOBIOM_GEI 1.0_SSP2_openres_lc_50	C3	2.0°C	2030	1402.15
MESSAGEix-GLOBIOM_GEI 1.0_SSP2_openres_lc_80	C2	1.5°C	2030	3610.8
MESSAGEix-GLOBIOM_GEI 1.0_SSP2_openres_lc_CB400	C2	1.5°C	2030	5006.42
MESSAGEix-GLOBIOM_GEI 1.0_SSP2_openres_lc_CB450	C2	1.5°C	2030	4797.08
MESSAGEix-GLOBIOM_GEI 1.0_SSP2_openres_lc_CB500	C2	1.5°C	2030	4745.35
MESSAGEix-GLOBIOM_GEI 1.0_SSP2_openres_lc_CB550	C2	1.5°C	2030	4538.87
MESSAGEix-GLOBIOM_GEI 1.0_SSP2_openres_lc_CB600	C2	1.5°C	2030	4446.1
MESSAGEix-GLOBIOM_GEI 1.0_SSP2_openres_mc_50	C2	1.5°C	2030	2792.28
POLES ADVANCE_ADVANCE_2020_1.5C-2100	C1	1.5°C	2030	1416.47
POLES ADVANCE_ADVANCE_2020_Med2C	C3	2.0°C	2030	495.676
POLES ADVANCE_ADVANCE_2020_WB2C	C2	1.5°C	2030	827.906
POLES ADVANCE_ADVANCE_2030_1.5C-2100	C2	1.5°C	2030	468.847
POLES ADVANCE_ADVANCE_2030_Med2C	C3	2.0°C	2030	468.53
POLES ADVANCE_ADVANCE_2030_Price1.5C	C2	1.5°C	2030	468.53
POLES ADVANCE_ADVANCE_2030_WB2C	C2	1.5°C	2030	468.53
POLES EMF30_EMF30_D_CO2-Only	C4	2.0°C	2030	860.576
POLES EMF30_EMF30_Slower-to-faster	C2	1.5°C	2030	300.357
POLES EMF33_EMF33_Med2C_cost100	C3	2.0°C	2030	280.341
POLES EMF33_EMF33_Med2C_full	C3	2.0°C	2030	260.8
POLES EMF33_EMF33_Med2C_limbio	C3	2.0°C	2030	367.498
POLES EMF33_EMF33_Med2C_nobeccs	C3	2.0°C	2030	363.378
POLES EMF33_EMF33_Med2C_nofuel	C3	2.0°C	2030	260.693
POLES EMF33_EMF33_Med2C_none	C3	2.0°C	2030	369.084
POLES EMF33_EMF33_WB2C_cost100	C1	1.5°C	2030	385.954
POLES EMF33_EMF33_WB2C_full	C1	1.5°C	2030	379.674
POLES EMF33_EMF33_WB2C_nofuel	C1	1.5°C	2030	384.6
POLES EMF33_EMF33_tax_hi_full	C4	2.0°C	2030	135.931
POLES EMF33_EMF33_tax_hi_none	C4	2.0°C	2030	135.767
POLES ENGAGE_EN_INDCi2030_1000	C4	2.0°C	2030	34.67
POLES ENGAGE_EN_INDCi2030_1000_COV	C4	2.0°C	2030	34.67
POLES ENGAGE_EN_INDCi2030_1000_COV_NDCp	C4	2.0°C	2030	34.67
POLES ENGAGE_EN_INDCi2030_1000_NDCp	C4	2.0°C	2030	34.67
POLES ENGAGE_EN_INDCi2030_1000f	C4	2.0°C	2030	34.67
POLES ENGAGE_EN_INDCi2030_1000f_COV	C4	2.0°C	2030	34.67
POLES ENGAGE_EN_INDCi2030_1000f_COV_NDCp	C4	2.0°C	2030	34.67
POLES ENGAGE_EN_INDCi2030_1000f_NDCp	C4	2.0°C	2030	34.67
POLES ENGAGE_EN_INDCi2030_1200	C4	2.0°C	2030	34.67
POLES ENGAGE_EN_INDCi2030_1200f	C4	2.0°C	2030	34.67
POLES ENGAGE_EN_INDCi2030_300f	C2	1.5°C	2030	34.67
POLES ENGAGE_EN_INDCi2030_400f	C2	1.5°C	2030	34.67
POLES ENGAGE_EN_INDCi2030_500f	C3	2.0°C	2030	34.67
POLES ENGAGE_EN_INDCi2030_600f	C3	2.0°C	2030	34.67
POLES ENGAGE_EN_INDCi2030_600f_COV	C3	2.0°C	2030	34.67
POLES ENGAGE_EN_INDCi2030_600f_COV_NDCp	C3	2.0°C	2030	34.67
POLES ENGAGE_EN_INDCi2030_600f_NDCp	C3	2.0°C	2030	34.67
POLES ENGAGE_EN_INDCi2030_700f	C3	2.0°C	2030	34.67
POLES ENGAGE_EN_INDCi2030_800f	C4	2.0°C	2030	34.67
POLES ENGAGE_EN_INDCi2030_900	C3	2.0°C	2030	34.67
POLES ENGAGE_EN_INDCi2030_900f	C4	2.0°C	2030	34.67
POLES ENGAGE_EN_NPi2020_1000	C4	2.0°C	2030	34.67
POLES ENGAGE_EN_NPi2020_1000_COV	C4	2.0°C	2030	34.67
POLES ENGAGE_EN_NPi2020_1000f	C4	2.0°C	2030	34.67
POLES ENGAGE_EN_NPi2020_1000f_COV	C4	2.0°C	2030	34.67
POLES ENGAGE_EN_NPi2020_1200	C4	2.0°C	2030	34.67
POLES ENGAGE_EN_NPi2020_1200f	C4	2.0°C	2030	34.67
POLES ENGAGE_EN_NPi2020_300f	C2	1.5°C	2030	34.67
POLES ENGAGE_EN_NPi2020_400f	C2	1.5°C	2030	34.67
POLES ENGAGE_EN_NPi2020_500	C3	2.0°C	2030	34.67
POLES ENGAGE_EN_NPi2020_500f	C3	2.0°C	2030	34.67
POLES ENGAGE_EN_NPi2020_600	C3	2.0°C	2030	34.67
POLES ENGAGE_EN_NPi2020_600f	C3	2.0°C	2030	34.67
POLES ENGAGE_EN_NPi2020_600f_COV	C3	2.0°C	2030	34.67
POLES ENGAGE_EN_NPi2020_700	C3	2.0°C	2030	34.67
POLES ENGAGE_EN_NPi2020_700f	C3	2.0°C	2030	34.67
POLES ENGAGE_EN_NPi2020_800	C3	2.0°C	2030	34.67
POLES ENGAGE_EN_NPi2020_800f	C4	2.0°C	2030	34.67
POLES ENGAGE_EN_NPi2020_900	C3	2.0°C	2030	34.67
POLES ENGAGE_EN_NPi2020_900f	C4	2.0°C	2030	34.67
POLES GECO2019_CO_2Deg2020	C3	2.0°C	2030	34.67
POLES GECO2019_CO_2Deg2030	C3	2.0°C	2030	34.67
POLES GECO2019_CO_Bridge	C2	1.5°C	2030	34.67
POLES GECO2019_CO_Bridge_notax	C4	2.0°C	2030	34.67
REMIND 1.6_EMF30_Slower-to-faster	C3	2.0°C	2030	279.241
REMIND 1.6_EMF30_Slower-to-faster+SLCF	C3	2.0°C	2030	220.095
REMIND 1.6_EMF30_Slower-to-faster+SLCF+HFC	C3	2.0°C	2030	220.095
REMIND 1.7_ADVANCE_2020_1.5C-2100	C1	1.5°C	2030	1591.2
REMIND 1.7_ADVANCE_2020_Med2C	C3	2.0°C	2030	183.403
REMIND 1.7_ADVANCE_2020_WB2C	C2	1.5°C	2030	592.028
REMIND 1.7_ADVANCE_2030_1.5C-2100	C2	1.5°C	2030	69.6164
REMIND 1.7_ADVANCE_2030_Med2C	C4	2.0°C	2030	69.6164
REMIND 1.7_ADVANCE_2030_Price1.5C	C2	1.5°C	2030	69.6164
REMIND 1.7_ADVANCE_2030_WB2C	C2	1.5°C	2030	69.6164
REMIND 1.7_CEMICS-1.5-CDR12	C1	1.5°C	2030	854.94
REMIND 1.7_CEMICS-1.5-CDR20	C1	1.5°C	2030	534.987
REMIND 1.7_CEMICS-1.5-CDR8	C1	1.5°C	2030	1546.68
REMIND 1.7_CEMICS-2.0-CDR12	C2	1.5°C	2030	359.735
REMIND 1.7_CEMICS-2.0-CDR20	C2	1.5°C	2030	246.156
REMIND 1.7_CEMICS-2.0-CDR8	C1	1.5°C	2030	447.78
REMIND 2.1_CEMICS_GDPgrowth_1p5	C1	1.5°C	2030	1283.12
REMIND 2.1_CEMICS_GDPgrowth_2C	C3	2.0°C	2030	517.092
REMIND 2.1_CEMICS_HotellingConst_1p5	C1	1.5°C	2030	1303.2
REMIND 2.1_CEMICS_HotellingConst_2C	C3	2.0°C	2030	299.42
REMIND 2.1_CEMICS_Linear_1p5	C1	1.5°C	2030	1347.56
REMIND 2.1_CEMICS_Linear_2C	C3	2.0°C	2030	332.43
REMIND 2.1_CEMICS_opt_1p5	C1	1.5°C	2030	1361.7
REMIND 2.1_CEMICS_opt_2C	C3	2.0°C	2030	289.293
REMIND 2.1_LeastTotalCost_CBA_brkLR15_SSP2_P50	C3	2.0°C	2030	1232.31
REMIND 2.1_LeastTotalCost_CBA_brkSR15_SSP2_P50	C3	2.0°C	2030	301.423
REMIND 2.1_LeastTotalCost_CEA_brkLR15_SSP2_P50	C3	2.0°C	2030	295.503
REMIND 2.1_LeastTotalCost_CEA_brkSR15_SSP2_P50	C3	2.0°C	2030	294.005
REMIND 2.1_LeastTotalCost_LTC_brkLR15_SSP1_P50	C1	1.5°C	2030	918.038
REMIND 2.1_LeastTotalCost_LTC_brkLR15_SSP2_P50	C3	2.0°C	2030	1231.77
REMIND 2.1_LeastTotalCost_LTC_brkLR15_SSP5_P50	C3	2.0°C	2030	1531.69
REMIND 2.1_LeastTotalCost_LTC_brkSR15_SSP1_P50	C2	1.5°C	2030	231.317
REMIND 2.1_LeastTotalCost_LTC_brkSR15_SSP2_P50	C3	2.0°C	2030	514.473
REMIND 2.1_LeastTotalCost_LTC_brkSR15_SSP5_P50	C3	2.0°C	2030	1035.31
REMIND 2.1_R2p1_SSP1-PkBudg1100	C2	1.5°C	2030	499.433
REMIND 2.1_R2p1_SSP1-PkBudg1300	C2	1.5°C	2030	108.16
REMIND 2.1_R2p1_SSP1-PkBudg900	C1	1.5°C	2030	962.962
REMIND 2.1_R2p1_SSP2-PkBudg1100	C3	2.0°C	2030	623.007
REMIND 2.1_R2p1_SSP2-PkBudg1300	C3	2.0°C	2030	313.341
REMIND 2.1_R2p1_SSP2-PkBudg900	C1	1.5°C	2030	1228.77
REMIND 2.1_R2p1_SSP5-PkBudg1100	C2	1.5°C	2030	1354.08
REMIND 2.1_R2p1_SSP5-PkBudg1300	C3	2.0°C	2030	970.536
REMIND 2.1_R2p1_SSP5-PkBudg900	C1	1.5°C	2030	1977.07
REMIND 2.1_TechCost-SSP2-B1100-bioH	C3	2.0°C	2030	658.095
REMIND 2.1_TechCost-SSP2-B1100-ccsH	C3	2.0°C	2030	683.644
REMIND 2.1_TechCost-SSP2-B1100-coalH	C3	2.0°C	2030	661.141
REMIND 2.1_TechCost-SSP2-B1100-elh2H	C3	2.0°C	2030	673.384
REMIND 2.1_TechCost-SSP2-B1100-gasH	C3	2.0°C	2030	656.258
REMIND 2.1_TechCost-SSP2-B1100-nucH	C3	2.0°C	2030	648.339
REMIND 2.1_TechCost-SSP2-B1100-oilH	C3	2.0°C	2030	833.606
REMIND 2.1_TechCost-SSP2-B1100-spvH	C3	2.0°C	2030	637.584
REMIND 2.1_TechCost-SSP2-B1100-windH	C3	2.0°C	2030	624.324
REMIND-Buildings 2.0_BEG-Budg600	C2	1.5°C	2030	1179.92
REMIND-Buildings 2.0_BEG-Budg600-EG	C2	1.5°C	2030	1176.42
REMIND-MAgPIE 1.5_SSP1-19	C2	1.5°C	2030	435
REMIND-MAgPIE 1.5_SSP1-26	C4	2.0°C	2030	61.4
REMIND-MAgPIE 1.5_SSP2-19	C1	1.5°C	2030	1020
REMIND-MAgPIE 1.5_SSP2-26	C3	2.0°C	2030	163
REMIND-MAgPIE 1.5_SSP5-19	C2	1.5°C	2030	694
REMIND-MAgPIE 1.5_SSP5-26	C4	2.0°C	2030	369
REMIND-MAgPIE 1.7-3.0_CD-LINKS_INDC2030i_1000	C2	1.5°C	2030	71.5698
REMIND-MAgPIE 1.7-3.0_CD-LINKS_INDC2030i_1600	C4	2.0°C	2030	71.5698
REMIND-MAgPIE 1.7-3.0_CD-LINKS_INDC2030i_400	C2	1.5°C	2030	71.5698
REMIND-MAgPIE 1.7-3.0_CD-LINKS_NDC2030i_1000	C3	2.0°C	2030	71.5698
REMIND-MAgPIE 1.7-3.0_CD-LINKS_NPi2020_1000	C2	1.5°C	2030	456.148
REMIND-MAgPIE 1.7-3.0_CD-LINKS_NPi2020_1600	C4	2.0°C	2030	196.253
REMIND-MAgPIE 1.7-3.0_CD-LINKS_NPi2020_400	C1	1.5°C	2030	1493.03
REMIND-MAgPIE 1.7-3.0_CO_2Deg2020	C2	1.5°C	2030	527.176
REMIND-MAgPIE 1.7-3.0_CO_2Deg2030	C2	1.5°C	2030	101.319
REMIND-MAgPIE 1.7-3.0_CO_Bridge	C2	1.5°C	2030	497.395
REMIND-MAgPIE 1.7-3.0_EMF33_1.5C_cost100	C2	1.5°C	2030	547.954
REMIND-MAgPIE 1.7-3.0_EMF33_1.5C_full	C2	1.5°C	2030	796.086
REMIND-MAgPIE 1.7-3.0_EMF33_1.5C_nofuel	C1	1.5°C	2030	1036.46
REMIND-MAgPIE 1.7-3.0_EMF33_Med2C_cost100	C4	2.0°C	2030	328.755
REMIND-MAgPIE 1.7-3.0_EMF33_Med2C_limbio	C3	2.0°C	2030	447.907
REMIND-MAgPIE 1.7-3.0_EMF33_Med2C_nobeccs	C4	2.0°C	2030	424.273
REMIND-MAgPIE 1.7-3.0_EMF33_Med2C_nofuel	C4	2.0°C	2030	333.837
REMIND-MAgPIE 1.7-3.0_EMF33_Med2C_none	C4	2.0°C	2030	461.878
REMIND-MAgPIE 1.7-3.0_EMF33_WB2C_cost100	C3	2.0°C	2030	322.676
REMIND-MAgPIE 1.7-3.0_EMF33_WB2C_full	C3	2.0°C	2030	377.034
REMIND-MAgPIE 1.7-3.0_EMF33_WB2C_limbio	C3	2.0°C	2030	1019.08
REMIND-MAgPIE 1.7-3.0_EMF33_WB2C_nobeccs	C3	2.0°C	2030	814.133
REMIND-MAgPIE 1.7-3.0_EMF33_WB2C_nofuel	C3	2.0°C	2030	377.113
REMIND-MAgPIE 1.7-3.0_EMF33_WB2C_none	C3	2.0°C	2030	473.615
REMIND-MAgPIE 1.7-3.0_EMF33_tax_hi_full	C3	2.0°C	2030	255.025
REMIND-MAgPIE 1.7-3.0_EMF33_tax_hi_none	C4	2.0°C	2030	310.749
REMIND-MAgPIE 1.7-3.0_PEP_1p5C_full_NDC	C2	1.5°C	2030	101.319
REMIND-MAgPIE 1.7-3.0_PEP_1p5C_full_eff	C1	1.5°C	2030	760.906
REMIND-MAgPIE 1.7-3.0_PEP_1p5C_full_goodpractice	C2	1.5°C	2030	439.266
REMIND-MAgPIE 1.7-3.0_PEP_1p5C_full_netzero	C2	1.5°C	2030	974.659
REMIND-MAgPIE 1.7-3.0_PEP_1p5C_red_eff	C1	1.5°C	2030	2970.91
REMIND-MAgPIE 1.7-3.0_PEP_2C_full_NDC	C2	1.5°C	2030	101.319
REMIND-MAgPIE 1.7-3.0_PEP_2C_full_eff	C2	1.5°C	2030	527.176
REMIND-MAgPIE 1.7-3.0_PEP_2C_full_goodpractice	C2	1.5°C	2030	439.266
REMIND-MAgPIE 1.7-3.0_PEP_2C_full_netzero	C2	1.5°C	2030	974.659
REMIND-MAgPIE 1.7-3.0_PEP_2C_red_NDC	C2	1.5°C	2030	101.319
REMIND-MAgPIE 1.7-3.0_PEP_2C_red_eff	C1	1.5°C	2030	578.185
REMIND-MAgPIE 1.7-3.0_PEP_2C_red_goodpractice	C2	1.5°C	2030	439.266
REMIND-MAgPIE 1.7-3.0_PEP_2C_red_netzero	C2	1.5°C	2030	974.659
REMIND-MAgPIE 1.7-3.0_SMP_2C_lifesty	C1	1.5°C	2030	232.814
REMIND-MAgPIE 2.0-4.1_Diff_1300Gt_hybrid_def	C3	2.0°C	2030	790.191
REMIND-MAgPIE 2.0-4.1_Diff_1300Gt_no-transfer_def	C3	2.0°C	2030	1536.15
REMIND-MAgPIE 2.0-4.1_Diff_1300Gt_uniform-pricing_def	C3	2.0°C	2030	528.065
REMIND-MAgPIE 2.1-4.2_CEMICS_SSP1-1p5C-fullCDR	C1	1.5°C	2030	841.017
REMIND-MAgPIE 2.1-4.2_CEMICS_SSP1-1p5C-minCDR	C1	1.5°C	2030	774.482
REMIND-MAgPIE 2.1-4.2_CEMICS_SSP2-1p5C-fullCDR	C1	1.5°C	2030	1235.77
REMIND-MAgPIE 2.1-4.2_CEMICS_SSP2-1p5C-minCDR	C1	1.5°C	2030	883.148
REMIND-MAgPIE 2.1-4.2_CEMICS_SSP2-2C-fullCDR	C3	2.0°C	2030	314.679
REMIND-MAgPIE 2.1-4.2_CEMICS_SSP2-2C-minCDR	C3	2.0°C	2030	566.365
REMIND-MAgPIE 2.1-4.2_EN_INDCi2030_1000	C3	2.0°C	2030	235.659
REMIND-MAgPIE 2.1-4.2_EN_INDCi2030_1000_COV	C3	2.0°C	2030	84.8824
REMIND-MAgPIE 2.1-4.2_EN_INDCi2030_1000_COV_NDCp	C3	2.0°C	2030	251.35
REMIND-MAgPIE 2.1-4.2_EN_INDCi2030_1000_NDCp	C3	2.0°C	2030	402.944
REMIND-MAgPIE 2.1-4.2_EN_INDCi2030_1000f	C3	2.0°C	2030	235.659
REMIND-MAgPIE 2.1-4.2_EN_INDCi2030_1000f_COV	C3	2.0°C	2030	84.8824
REMIND-MAgPIE 2.1-4.2_EN_INDCi2030_1000f_COV_NDCp	C3	2.0°C	2030	251.35
REMIND-MAgPIE 2.1-4.2_EN_INDCi2030_1000f_NDCp	C3	2.0°C	2030	402.944
REMIND-MAgPIE 2.1-4.2_EN_INDCi2030_1200	C3	2.0°C	2030	235.659
REMIND-MAgPIE 2.1-4.2_EN_INDCi2030_1200f	C3	2.0°C	2030	235.659
REMIND-MAgPIE 2.1-4.2_EN_INDCi2030_1400	C4	2.0°C	2030	235.659
REMIND-MAgPIE 2.1-4.2_EN_INDCi2030_1400f	C4	2.0°C	2030	235.659
REMIND-MAgPIE 2.1-4.2_EN_INDCi2030_300f	C2	1.5°C	2030	235.659
REMIND-MAgPIE 2.1-4.2_EN_INDCi2030_400f	C2	1.5°C	2030	235.659
REMIND-MAgPIE 2.1-4.2_EN_INDCi2030_500f	C2	1.5°C	2030	235.659
REMIND-MAgPIE 2.1-4.2_EN_INDCi2030_600_COV	C2	1.5°C	2030	84.8824
REMIND-MAgPIE 2.1-4.2_EN_INDCi2030_600_COV_NDCp	C2	1.5°C	2030	251.35
REMIND-MAgPIE 2.1-4.2_EN_INDCi2030_600f	C2	1.5°C	2030	235.659
REMIND-MAgPIE 2.1-4.2_EN_INDCi2030_600f_COV	C2	1.5°C	2030	84.8824
REMIND-MAgPIE 2.1-4.2_EN_INDCi2030_600f_COV_NDCp	C2	1.5°C	2030	251.35
REMIND-MAgPIE 2.1-4.2_EN_INDCi2030_600f_NDCp	C2	1.5°C	2030	402.944
REMIND-MAgPIE 2.1-4.2_EN_INDCi2030_700	C3	2.0°C	2030	235.659
REMIND-MAgPIE 2.1-4.2_EN_INDCi2030_700f	C3	2.0°C	2030	235.659
REMIND-MAgPIE 2.1-4.2_EN_INDCi2030_800	C3	2.0°C	2030	235.659
REMIND-MAgPIE 2.1-4.2_EN_INDCi2030_800f	C3	2.0°C	2030	235.659
REMIND-MAgPIE 2.1-4.2_EN_INDCi2030_900	C3	2.0°C	2030	235.659
REMIND-MAgPIE 2.1-4.2_EN_INDCi2030_900f	C3	2.0°C	2030	235.659
REMIND-MAgPIE 2.1-4.2_EN_NPi2020_1000	C3	2.0°C	2030	315.14
REMIND-MAgPIE 2.1-4.2_EN_NPi2020_1000_COV	C3	2.0°C	2030	170.708
REMIND-MAgPIE 2.1-4.2_EN_NPi2020_1000f	C3	2.0°C	2030	317.383
REMIND-MAgPIE 2.1-4.2_EN_NPi2020_1000f_COV	C3	2.0°C	2030	254.392
REMIND-MAgPIE 2.1-4.2_EN_NPi2020_1200	C3	2.0°C	2030	284.563
REMIND-MAgPIE 2.1-4.2_EN_NPi2020_1200f	C3	2.0°C	2030	83.0373
REMIND-MAgPIE 2.1-4.2_EN_NPi2020_1400	C4	2.0°C	2030	56.1758
REMIND-MAgPIE 2.1-4.2_EN_NPi2020_1400f	C4	2.0°C	2030	56.1758
REMIND-MAgPIE 2.1-4.2_EN_NPi2020_1600	C4	2.0°C	2030	54.0547
REMIND-MAgPIE 2.1-4.2_EN_NPi2020_1600f	C4	2.0°C	2030	54.0547
REMIND-MAgPIE 2.1-4.2_EN_NPi2020_200f	C1	1.5°C	2030	1142.7
REMIND-MAgPIE 2.1-4.2_EN_NPi2020_300f	C1	1.5°C	2030	1110.44
REMIND-MAgPIE 2.1-4.2_EN_NPi2020_400	C1	1.5°C	2030	2337.74
REMIND-MAgPIE 2.1-4.2_EN_NPi2020_400f	C1	1.5°C	2030	1079.96
REMIND-MAgPIE 2.1-4.2_EN_NPi2020_500	C1	1.5°C	2030	1522.95
REMIND-MAgPIE 2.1-4.2_EN_NPi2020_500f	C2	1.5°C	2030	1052.78
REMIND-MAgPIE 2.1-4.2_EN_NPi2020_600	C1	1.5°C	2030	1187.72
REMIND-MAgPIE 2.1-4.2_EN_NPi2020_600_COV	C1	1.5°C	2030	1008.64
REMIND-MAgPIE 2.1-4.2_EN_NPi2020_600f	C2	1.5°C	2030	872.238
REMIND-MAgPIE 2.1-4.2_EN_NPi2020_600f_COV	C1	1.5°C	2030	515.8
REMIND-MAgPIE 2.1-4.2_EN_NPi2020_700	C3	2.0°C	2030	1033.43
REMIND-MAgPIE 2.1-4.2_EN_NPi2020_700f	C3	2.0°C	2030	857.043
REMIND-MAgPIE 2.1-4.2_EN_NPi2020_800	C3	2.0°C	2030	561.424
REMIND-MAgPIE 2.1-4.2_EN_NPi2020_800f	C3	2.0°C	2030	550.963
REMIND-MAgPIE 2.1-4.2_EN_NPi2020_900	C3	2.0°C	2030	516.96
REMIND-MAgPIE 2.1-4.2_EN_NPi2020_900f	C3	2.0°C	2030	520.859
REMIND-MAgPIE 2.1-4.2_NGFS2_Below 2°C	C3	2.0°C	2030	208.279
REMIND-MAgPIE 2.1-4.2_NGFS2_Below 2°C - IPD-95th	C3	2.0°C	2030	243.367
REMIND-MAgPIE 2.1-4.2_NGFS2_Below 2°C - IPD-median	C3	2.0°C	2030	211.802
REMIND-MAgPIE 2.1-4.2_NGFS2_Delayed Transition	C3	2.0°C	2030	34.67
REMIND-MAgPIE 2.1-4.2_NGFS2_Divergent Net Zero Policies	C1	1.5°C	2030	1014.79
REMIND-MAgPIE 2.1-4.2_NGFS2_Net-Zero 2050	C1	1.5°C	2030	1258.54
REMIND-MAgPIE 2.1-4.2_NGFS2_Net-Zero 2050 - IPD-95th	C1	1.5°C	2030	1360.08
REMIND-MAgPIE 2.1-4.2_NGFS2_Net-Zero 2050 - IPD-median	C1	1.5°C	2030	1364.9
REMIND-MAgPIE 2.1-4.2_SusDev_SDP-PkBudg1000	C1	1.5°C	2030	418.892
REMIND-MAgPIE 2.1-4.2_SusDev_SSP1-PkBudg900	C1	1.5°C	2030	928.208
REMIND-MAgPIE 2.1-4.2_SusDev_SSP2-PkBudg900	C1	1.5°C	2030	1187.97
REMIND-MAgPIE 2.1-4.3_DeepElec_SSP2_ HighRE_Budg1100	C3	2.0°C	2030	457.867
REMIND-MAgPIE 2.1-4.3_DeepElec_SSP2_ HighRE_Budg1300	C3	2.0°C	2030	148.331
REMIND-MAgPIE 2.1-4.3_DeepElec_SSP2_ HighRE_Budg900	C1	1.5°C	2030	883.256
REMIND-MAgPIE 2.1-4.3_DeepElec_SSP2_def_Budg1100	C2	1.5°C	2030	559.396
REMIND-MAgPIE 2.1-4.3_DeepElec_SSP2_def_Budg1300	C3	2.0°C	2030	305.797
REMIND-MAgPIE 2.1-4.3_DeepElec_SSP2_def_Budg900	C1	1.5°C	2030	1301.48
REMIND-Transport 2.1_Transport_Budg1100_Conv	C3	2.0°C	2030	854.933
REMIND-Transport 2.1_Transport_Budg1100_Conv-LowD	C3	2.0°C	2030	825.856
REMIND-Transport 2.1_Transport_Budg1100_ConvSyn	C3	2.0°C	2030	1064.68
REMIND-Transport 2.1_Transport_Budg1100_ElecPush	C3	2.0°C	2030	783.616
REMIND-Transport 2.1_Transport_Budg1100_H2Push	C3	2.0°C	2030	823.643
WITCH 5.0_CO_2Deg2020	C3	2.0°C	2030	712.947
WITCH 5.0_CO_2Deg2030	C3	2.0°C	2030	49.7003
WITCH 5.0_CO_Bridge	C3	2.0°C	2030	182.493
WITCH 5.0_EN_INDCi2030_1000	C3	2.0°C	2030	47.1379
WITCH 5.0_EN_INDCi2030_1000_NDCp	C3	2.0°C	2030	121.403
WITCH 5.0_EN_INDCi2030_1000f	C3	2.0°C	2030	47.1379
WITCH 5.0_EN_INDCi2030_1000f_NDCp	C3	2.0°C	2030	121.403
WITCH 5.0_EN_INDCi2030_1200	C4	2.0°C	2030	47.1379
WITCH 5.0_EN_INDCi2030_1200_NDCp	C4	2.0°C	2030	121.403
WITCH 5.0_EN_INDCi2030_1200f	C4	2.0°C	2030	47.1379
WITCH 5.0_EN_INDCi2030_1200f_NDCp	C4	2.0°C	2030	121.403
WITCH 5.0_EN_INDCi2030_1400	C4	2.0°C	2030	47.1379
WITCH 5.0_EN_INDCi2030_1400_NDCp	C4	2.0°C	2030	121.403
WITCH 5.0_EN_INDCi2030_1400f	C4	2.0°C	2030	47.1379
WITCH 5.0_EN_INDCi2030_1400f_NDCp	C4	2.0°C	2030	121.403
WITCH 5.0_EN_INDCi2030_500f	C2	1.5°C	2030	47.1379
WITCH 5.0_EN_INDCi2030_600f	C3	2.0°C	2030	47.1379
WITCH 5.0_EN_INDCi2030_600f_NDCp	C3	2.0°C	2030	121.403
WITCH 5.0_EN_INDCi2030_700f	C3	2.0°C	2030	47.1379
WITCH 5.0_EN_INDCi2030_700f_NDCp	C3	2.0°C	2030	121.403
WITCH 5.0_EN_INDCi2030_800	C3	2.0°C	2030	47.1379
WITCH 5.0_EN_INDCi2030_800_NDCp	C3	2.0°C	2030	121.403
WITCH 5.0_EN_INDCi2030_800f	C3	2.0°C	2030	47.1379
WITCH 5.0_EN_INDCi2030_800f_NDCp	C3	2.0°C	2030	121.403
WITCH 5.0_EN_INDCi2030_900	C3	2.0°C	2030	47.1379
WITCH 5.0_EN_INDCi2030_900_NDCp	C3	2.0°C	2030	121.403
WITCH 5.0_EN_INDCi2030_900f	C3	2.0°C	2030	47.1379
WITCH 5.0_EN_INDCi2030_900f_NDCp	C3	2.0°C	2030	121.403
WITCH 5.0_EN_NPi2020_1000	C3	2.0°C	2030	490.917
WITCH 5.0_EN_NPi2020_1000f	C3	2.0°C	2030	481.903
WITCH 5.0_EN_NPi2020_1200	C4	2.0°C	2030	403.543
WITCH 5.0_EN_NPi2020_1200f	C4	2.0°C	2030	394.928
WITCH 5.0_EN_NPi2020_1400	C4	2.0°C	2030	257.792
WITCH 5.0_EN_NPi2020_1400f	C4	2.0°C	2030	260.254
WITCH 5.0_EN_NPi2020_1600	C4	2.0°C	2030	188.633
WITCH 5.0_EN_NPi2020_1600f	C4	2.0°C	2030	191.35
WITCH 5.0_EN_NPi2020_400f	C1	1.5°C	2030	578.258
WITCH 5.0_EN_NPi2020_450	C1	1.5°C	2030	720.324
WITCH 5.0_EN_NPi2020_450f	C1	1.5°C	2030	592.019
WITCH 5.0_EN_NPi2020_500	C1	1.5°C	2030	697.652
WITCH 5.0_EN_NPi2020_500f	C1	1.5°C	2030	579.109
WITCH 5.0_EN_NPi2020_600	C3	2.0°C	2030	676.205
WITCH 5.0_EN_NPi2020_600f	C3	2.0°C	2030	572.34
WITCH 5.0_EN_NPi2020_700	C3	2.0°C	2030	613.328
WITCH 5.0_EN_NPi2020_700f	C3	2.0°C	2030	558.956
WITCH 5.0_EN_NPi2020_800	C3	2.0°C	2030	588.859
WITCH 5.0_EN_NPi2020_800f	C3	2.0°C	2030	554.079
WITCH 5.0_EN_NPi2020_900	C3	2.0°C	2030	532.055
WITCH 5.0_EN_NPi2020_900f	C3	2.0°C	2030	546.557
WITCH-GLOBIOM 4.4_CD-LINKS_INDC2030i_1600	C3	2.0°C	2030	127.452
WITCH-GLOBIOM 4.4_CD-LINKS_NDC2030i_1000	C2	1.5°C	2030	127.452
WITCH-GLOBIOM 4.4_CD-LINKS_NPi2020_1000	C1	1.5°C	2030	2485.53
WITCH-GLOBIOM 4.4_CD-LINKS_NPi2020_1600	C3	2.0°C	2030	1327.77
WITCH-GLOBIOM 4.4_CD-LINKS_NPi2020_400	C1	1.5°C	2030	2270.39

## Sheet: fig2b_rest
Operational capacity by 2030, Gt/yr	Operational (2022)	Current plans	Total
operational (2022)	0.035	NA	0.035
current plans	0.035	0.3	0.335
88% failure (historical)	0.035	0.036	0.071
76% failure (subsector-adjusted)	0.035	0.072	0.107
45% failure (nuclear)	0.035	0.165	0.2
1.5°C pathways (IQR)	0.035	NA	0,85 [0,4-1,5]
2°C pathways (IQR)	0.035	NA	0,26 [0,04-0,62]
IEA NZE 2021	0.035	NA	1.7
IEA NZE 2023	0.035	NA	1

## Sheet: fig2c
CCS Capacity in 2030, Gt/yr	88% failure	76% failure	45% failure
Current plans	0.07	0.11	0.2
Doubling	0.11	0.18	0.37
