# Supplementary material for: Feasible deployment of carbon capture and storage and the requirements of climate targets
Source: Nat Clim Chang. 2024 Sep 25;14(10):1047–55. doi: 10.1038/s41558-024-02104-0 (PMC11458486; doi:10.1038/s41558-024-02104-0)
Supplement: Supplementary file 4 — Statistical Source Data [file 41558_2024_2104_MOESM4_ESM.xlsx]

## Sheet: fig3_scenarios
model_scenario	Category	temp	Year	Mt/yr	share, %	10yr CAGR, %
AIM/CGE 2.0_SSP1-26	C3	2.0°C	2030	34.67	0.164531	44.0767
AIM/CGE 2.0_SSP1-34	C5	2.5°C	2030	34.67	0.164531	0
AIM/CGE 2.0_SSP4-26	C3	2.0°C	2030	587.585	2.78846	25.0244
AIM/CGE 2.0_SSP4-34	C5	2.5°C	2030	34.67	0.164531	40.9756
AIM/CGE 2.1_CD-LINKS_INDC2030i_1600	C5	2.5°C	2030	447.841	2.12529	14.4644
AIM/CGE 2.1_CD-LINKS_NDC2030i_1000	C4	2.0°C	2030	447.841	2.12529	18.2095
AIM/CGE 2.1_CD-LINKS_NPi2020_1000	C3	2.0°C	2030	165.123	0.783613	41.9544
AIM/CGE 2.1_CD-LINKS_NPi2020_1600	C5	2.5°C	2030	112.846	0.535525	39.8914
AIM/CGE 2.1_CD-LINKS_NPi2020_400	C1	1.5°C	2030	447.191	2.12221	30.0556
AIM/CGE 2.1_CO_Bridge	C3	2.0°C	2030	607.033	2.88075	21.69
AIM/CGE 2.2_EN_INDCi2030_1000f	C3	2.0°C	2030	448.425	2.12806	25.0419
AIM/CGE 2.2_EN_INDCi2030_1200	C4	2.0°C	2030	448.425	2.12806	25.1741
AIM/CGE 2.2_EN_INDCi2030_1200f	C4	2.0°C	2030	448.425	2.12806	25.7578
AIM/CGE 2.2_EN_INDCi2030_1400	C4	2.0°C	2030	448.425	2.12806	26.3433
AIM/CGE 2.2_EN_INDCi2030_1400f	C4	2.0°C	2030	448.425	2.12806	26.464
AIM/CGE 2.2_EN_INDCi2030_1600	C5	2.5°C	2030	448.425	2.12806	26.4031
AIM/CGE 2.2_EN_INDCi2030_1600f	C5	2.5°C	2030	448.425	2.12806	25.2348
AIM/CGE 2.2_EN_INDCi2030_1800	C5	2.5°C	2030	448.425	2.12806	22.8294
AIM/CGE 2.2_EN_INDCi2030_1800f	C5	2.5°C	2030	448.425	2.12806	22.8294
AIM/CGE 2.2_EN_INDCi2030_800f	C3	2.0°C	2030	448.425	2.12806	24.7525
AIM/CGE 2.2_EN_INDCi2030_900f	C3	2.0°C	2030	448.425	2.12806	24.7577
AIM/CGE 2.2_EN_NPi2020_1000	C3	2.0°C	2030	3397.07	16.1213	11.2913
AIM/CGE 2.2_EN_NPi2020_1000f	C3	2.0°C	2030	3482.95	16.5288	9.63981
AIM/CGE 2.2_EN_NPi2020_1200	C3	2.0°C	2030	3517.19	16.6913	9.84385
AIM/CGE 2.2_EN_NPi2020_1200f	C4	2.0°C	2030	3370.23	15.9939	8.38433
AIM/CGE 2.2_EN_NPi2020_1400	C4	2.0°C	2030	2833.52	13.4469	9.46861
AIM/CGE 2.2_EN_NPi2020_1400f	C4	2.0°C	2030	2482.89	11.7829	9.73603
AIM/CGE 2.2_EN_NPi2020_1600	C5	2.5°C	2030	2234.8	10.6055	8.74752
AIM/CGE 2.2_EN_NPi2020_1600f	C5	2.5°C	2030	2234.8	10.6055	8.74752
AIM/CGE 2.2_EN_NPi2020_1800	C5	2.5°C	2030	1396.64	6.62794	11.4519
AIM/CGE 2.2_EN_NPi2020_1800f	C5	2.5°C	2030	1396.64	6.62794	11.4519
AIM/CGE 2.2_EN_NPi2020_300f	C1	1.5°C	2030	3090.49	14.6663	13.543
AIM/CGE 2.2_EN_NPi2020_400f	C2	1.5°C	2030	3120.51	14.8088	12.9564
AIM/CGE 2.2_EN_NPi2020_500f	C2	1.5°C	2030	3199.71	15.1846	11.9044
AIM/CGE 2.2_EN_NPi2020_600	C1	1.5°C	2030	3090.49	14.6663	14.3204
AIM/CGE 2.2_EN_NPi2020_600f	C2	1.5°C	2030	3255.45	15.4492	11.8974
AIM/CGE 2.2_EN_NPi2020_700	C3	2.0°C	2030	3090.49	14.6663	13.3656
AIM/CGE 2.2_EN_NPi2020_700f	C3	2.0°C	2030	3374.62	16.0147	11.4548
AIM/CGE 2.2_EN_NPi2020_800	C3	2.0°C	2030	3165.35	15.0216	12.3632
AIM/CGE 2.2_EN_NPi2020_800f	C3	2.0°C	2030	3490.32	16.5638	11.4047
AIM/CGE 2.2_EN_NPi2020_900	C3	2.0°C	2030	3255.45	15.4492	11.8974
AIM/CGE 2.2_EN_NPi2020_900f	C3	2.0°C	2030	3529.14	16.748	10.4492
AIM/Hub-Global 2.0_1.5C	C1	1.5°C	2030	2058.94	9.771	13.1729
AIM/Hub-Global 2.0_2C	C5	2.5°C	2030	34.67	0.164531	16.5821
AIM/Hub-Global 2.0_WB2C	C3	2.0°C	2030	1690.91	8.02445	14.9232
COFFEE 1.1_CO_2Deg2020	C4	2.0°C	2030	372.627	1.76835	20.4786
COFFEE 1.1_CO_2Deg2030	C4	2.0°C	2030	34.67	0.164531	53.7475
COFFEE 1.1_CO_Bridge	C3	2.0°C	2030	591.226	2.80574	14.3932
COFFEE 1.1_CO_GPP	C5	2.5°C	2030	591.226	2.80574	11.911
COFFEE 1.1_EN_INDCi2030_1000	C4	2.0°C	2030	34.67	0.164531	56.0321
COFFEE 1.1_EN_INDCi2030_1000_NDCp	C4	2.0°C	2030	34.67	0.164531	57.6102
COFFEE 1.1_EN_INDCi2030_1000f	C5	2.5°C	2030	34.67	0.164531	48.7476
COFFEE 1.1_EN_INDCi2030_1200	C4	2.0°C	2030	34.67	0.164531	52.6608
COFFEE 1.1_EN_INDCi2030_1200f	C5	2.5°C	2030	34.67	0.164531	45.9464
COFFEE 1.1_EN_INDCi2030_1400	C5	2.5°C	2030	34.67	0.164531	47.5885
COFFEE 1.1_EN_INDCi2030_1400f	C5	2.5°C	2030	34.67	0.164531	43.6074
COFFEE 1.1_EN_INDCi2030_1600	C5	2.5°C	2030	34.67	0.164531	43.8981
COFFEE 1.1_EN_INDCi2030_1600f	C5	2.5°C	2030	34.67	0.164531	41.8318
COFFEE 1.1_EN_INDCi2030_1800	C5	2.5°C	2030	34.67	0.164531	41.0992
COFFEE 1.1_EN_INDCi2030_1800f	C5	2.5°C	2030	34.67	0.164531	38.1477
COFFEE 1.1_EN_INDCi2030_2000	C5	2.5°C	2030	34.67	0.164531	35.1419
COFFEE 1.1_EN_INDCi2030_2000f	C5	2.5°C	2030	34.67	0.164531	34.4512
COFFEE 1.1_EN_INDCi2030_400f	C2	1.5°C	2030	34.67	0.164531	57.7155
COFFEE 1.1_EN_INDCi2030_500	C3	2.0°C	2030	34.67	0.164531	61.9387
COFFEE 1.1_EN_INDCi2030_500f	C2	1.5°C	2030	34.67	0.164531	55.712
COFFEE 1.1_EN_INDCi2030_600	C3	2.0°C	2030	34.67	0.164531	61.9095
COFFEE 1.1_EN_INDCi2030_600_NDCp	C3	2.0°C	2030	34.67	0.164531	61.9993
COFFEE 1.1_EN_INDCi2030_600f	C4	2.0°C	2030	34.67	0.164531	53.7475
COFFEE 1.1_EN_INDCi2030_700	C3	2.0°C	2030	34.67	0.164531	61.5304
COFFEE 1.1_EN_INDCi2030_700f	C4	2.0°C	2030	34.67	0.164531	52.3665
COFFEE 1.1_EN_INDCi2030_800	C3	2.0°C	2030	34.67	0.164531	56.0321
COFFEE 1.1_EN_INDCi2030_800f	C4	2.0°C	2030	34.67	0.164531	50.6526
COFFEE 1.1_EN_INDCi2030_900	C3	2.0°C	2030	34.67	0.164531	58.2575
COFFEE 1.1_EN_INDCi2030_900f	C4	2.0°C	2030	34.67	0.164531	49.5233
COFFEE 1.1_EN_NPi2020_1000	C4	2.0°C	2030	403.883	1.91668	21.0243
COFFEE 1.1_EN_NPi2020_1000f	C5	2.5°C	2030	34.67	0.164531	44.4685
COFFEE 1.1_EN_NPi2020_1200	C4	2.0°C	2030	134.835	0.639877	28.9639
COFFEE 1.1_EN_NPi2020_1200f	C5	2.5°C	2030	34.67	0.164531	36.901
COFFEE 1.1_EN_NPi2020_1400	C5	2.5°C	2030	34.67	0.164531	41.5118
COFFEE 1.1_EN_NPi2020_1400f	C5	2.5°C	2030	34.67	0.164531	31.1238
COFFEE 1.1_EN_NPi2020_1600	C5	2.5°C	2030	34.67	0.164531	32.743
COFFEE 1.1_EN_NPi2020_1600f	C5	2.5°C	2030	34.67	0.164531	27.4871
COFFEE 1.1_EN_NPi2020_1800	C5	2.5°C	2030	34.67	0.164531	27.265
COFFEE 1.1_EN_NPi2020_1800f	C5	2.5°C	2030	34.67	0.164531	12.4234
COFFEE 1.1_EN_NPi2020_2000	C5	2.5°C	2030	34.67	0.164531	10.9307
COFFEE 1.1_EN_NPi2020_2000f	C5	2.5°C	2030	34.67	0.164531	0
COFFEE 1.1_EN_NPi2020_400	C1	1.5°C	2030	999.899	4.74515	15.7045
COFFEE 1.1_EN_NPi2020_400_lowBECCS	C3	2.0°C	2030	781.364	3.70807	14.6669
COFFEE 1.1_EN_NPi2020_400f	C2	1.5°C	2030	684.791	3.24977	16.539
COFFEE 1.1_EN_NPi2020_400f_lowBECCS	C3	2.0°C	2030	762.5	3.61855	15.0371
COFFEE 1.1_EN_NPi2020_500	C3	2.0°C	2030	999.89	4.74511	15.7045
COFFEE 1.1_EN_NPi2020_500f	C2	1.5°C	2030	474.271	2.25072	19.0949
COFFEE 1.1_EN_NPi2020_600	C3	2.0°C	2030	928.45	4.40609	16.5302
COFFEE 1.1_EN_NPi2020_600f	C4	2.0°C	2030	372.627	1.76835	20.4786
COFFEE 1.1_EN_NPi2020_700	C3	2.0°C	2030	909.005	4.31381	15.5658
COFFEE 1.1_EN_NPi2020_700f	C4	2.0°C	2030	311.177	1.47673	20.9719
COFFEE 1.1_EN_NPi2020_800	C3	2.0°C	2030	859.709	4.07986	15.3829
COFFEE 1.1_EN_NPi2020_800f	C4	2.0°C	2030	130.848	0.620958	29.2787
COFFEE 1.1_EN_NPi2020_900	C3	2.0°C	2030	686.428	3.25753	16.9317
COFFEE 1.1_EN_NPi2020_900f	C4	2.0°C	2030	36.6224	0.173796	45.9425
GCAM 5.2_NGFS1_Immediate 2C with CDR (Orderly, Rep)	C4	2.0°C	2030	1646.76	7.81492	16.3297
GCAM 5.3_NGFS2_Below 2°C	C3	2.0°C	2030	115.01	0.545796	35.3112
GCAM 5.3_NGFS2_Delayed Transition	C4	2.0°C	2030	34.67	0.164531	59.7724
GCAM 5.3_NGFS2_Divergent Net Zero Policies	C2	1.5°C	2030	1120.48	5.31738	18.568
GCAM 5.3_NGFS2_Nationally Determined Contributions (NDCs)	C5	2.5°C	2030	880.537	4.17871	12.7525
GCAM 5.3_NGFS2_Net-Zero 2050	C2	1.5°C	2030	385.133	1.8277	30.1779
GCAM 5.3_R_MAC_30_n0	C1	1.5°C	2030	21022.7	99.7662	0.0255822
GCAM 5.3_R_MAC_35_n0	C3	2.0°C	2030	12903.9	61.2373	5.04143
GCAM 5.3_R_MAC_35_n8	C1	1.5°C	2030	16377.9	77.7235	3.34617
GCAM 5.3_R_MAC_40_n0	C3	2.0°C	2030	9298.4	44.1268	8.91563
GCAM 5.3_R_MAC_40_n8	C1	1.5°C	2030	11447.7	54.3266	7.43394
GCAM 5.3_R_MAC_45_n0	C3	2.0°C	2030	7433.82	35.2782	9.00767
GCAM 5.3_R_MAC_45_n8	C1	1.5°C	2030	8967.5	42.5565	9.0159
GCAM 5.3_R_MAC_50_n0	C3	2.0°C	2030	6244.82	29.6356	8.85325
GCAM 5.3_R_MAC_50_n8	C1	1.5°C	2030	7476.99	35.483	9.0143
GCAM 5.3_R_MAC_55_n0	C3	2.0°C	2030	5398.35	25.6186	8.85309
GCAM 5.3_R_MAC_55_n8	C2	1.5°C	2030	6449.57	30.6073	8.87298
GCAM 5.3_R_MAC_60_n0	C3	2.0°C	2030	4763.91	22.6078	8.91758
GCAM 5.3_R_MAC_60_n8	C2	1.5°C	2030	5684.61	26.9771	8.83971
GCAM 5.3_R_MAC_65_n0	C3	2.0°C	2030	4271.04	20.2688	8.95762
GCAM 5.3_R_MAC_65_n8	C3	2.0°C	2030	5088.24	24.1469	8.87926
GCAM 5.3_R_MAC_70_n0	C4	2.0°C	2030	3871.42	18.3723	9.03419
GCAM 5.3_R_MAC_70_n8	C3	2.0°C	2030	4612.02	21.887	8.93453
GCAM 5.3_R_MAC_75_n0	C4	2.0°C	2030	3545.61	16.8262	9.22061
GCAM 5.3_R_MAC_75_n8	C3	2.0°C	2030	4222.3	20.0375	8.95655
GCAM 5.3_R_MAC_80_n0	C4	2.0°C	2030	3324.59	15.7773	9.27601
GCAM 5.3_R_MAC_80_n8	C4	2.0°C	2030	3892.95	18.4745	9.02298
GCAM 5.3_R_MAC_85_n0	C5	2.5°C	2030	3143.12	14.9161	9.31771
GCAM 5.3_R_MAC_85_n8	C4	2.0°C	2030	3612.22	17.1423	9.18522
GCAM 5.3_R_MAC_90_n0	C5	2.5°C	2030	2992.42	14.2009	9.34696
GCAM 5.3_R_MAC_90_n8	C4	2.0°C	2030	3408.09	16.1736	9.25563
GCAM 5.3_R_MAC_95_n0	C5	2.5°C	2030	2867.35	13.6074	9.36031
GCAM 5.3_R_MAC_95_n8	C4	2.0°C	2030	3243.32	15.3916	9.29477
GCAM 5.3_R_MAC_99_n0	C5	2.5°C	2030	2759.81	13.0971	9.36899
GCAM 5.3_R_MAC_99_n8	C5	2.5°C	2030	3102	14.721	9.32679
GEM-E3_V2021_EN_INDCi2030_1000	C3	2.0°C	2030	34.67	0.164531	55.4848
GEM-E3_V2021_EN_INDCi2030_1000_COV	C3	2.0°C	2030	34.67	0.164531	54.2096
GEM-E3_V2021_EN_INDCi2030_1000_COV_NDCp	C3	2.0°C	2030	34.67	0.164531	53.1502
GEM-E3_V2021_EN_INDCi2030_1000_NDCp	C3	2.0°C	2030	34.67	0.164531	55.0851
GEM-E3_V2021_EN_INDCi2030_1000f	C4	2.0°C	2030	34.67	0.164531	52.7163
GEM-E3_V2021_EN_INDCi2030_1000f_COV	C3	2.0°C	2030	34.67	0.164531	51.7405
GEM-E3_V2021_EN_INDCi2030_1000f_COV_NDCp	C3	2.0°C	2030	34.67	0.164531	51.5717
GEM-E3_V2021_EN_INDCi2030_1000f_NDCp	C4	2.0°C	2030	34.67	0.164531	52.586
GEM-E3_V2021_EN_INDCi2030_1400	C4	2.0°C	2030	34.67	0.164531	49.4126
GEM-E3_V2021_EN_INDCi2030_1400f	C4	2.0°C	2030	34.67	0.164531	49.4126
GEM-E3_V2021_EN_INDCi2030_1800	C5	2.5°C	2030	34.67	0.164531	45.2507
GEM-E3_V2021_EN_INDCi2030_1800f	C5	2.5°C	2030	34.67	0.164531	45.2507
GEM-E3_V2021_EN_INDCi2030_600f	C2	1.5°C	2030	34.67	0.164531	57.3604
GEM-E3_V2021_EN_INDCi2030_600f_COV	C2	1.5°C	2030	34.67	0.164531	55.7293
GEM-E3_V2021_EN_INDCi2030_600f_COV_NDCp	C2	1.5°C	2030	34.67	0.164531	55.7096
GEM-E3_V2021_EN_INDCi2030_600f_NDCp	C2	1.5°C	2030	34.67	0.164531	57.2397
GEM-E3_V2021_EN_INDCi2030_800	C3	2.0°C	2030	34.67	0.164531	58.7455
GEM-E3_V2021_EN_INDCi2030_800f	C2	1.5°C	2030	34.67	0.164531	56.1223
GEM-E3_V2021_EN_NPi2020_1000	C3	2.0°C	2030	34.67	0.164531	52.6589
GEM-E3_V2021_EN_NPi2020_1000_COV	C3	2.0°C	2030	34.67	0.164531	51.134
GEM-E3_V2021_EN_NPi2020_1000f	C4	2.0°C	2030	34.67	0.164531	51.9563
GEM-E3_V2021_EN_NPi2020_1000f_COV	C3	2.0°C	2030	34.67	0.164531	50.9486
GEM-E3_V2021_EN_NPi2020_1400	C5	2.5°C	2030	34.67	0.164531	51.0851
GEM-E3_V2021_EN_NPi2020_1400f	C4	2.0°C	2030	34.67	0.164531	51.0851
GEM-E3_V2021_EN_NPi2020_1800	C5	2.5°C	2030	34.67	0.164531	46.3619
GEM-E3_V2021_EN_NPi2020_1800f	C5	2.5°C	2030	34.67	0.164531	46.3619
GEM-E3_V2021_EN_NPi2020_400f	C2	1.5°C	2030	34.67	0.164531	55.4823
GEM-E3_V2021_EN_NPi2020_500	C1	1.5°C	2030	34.67	0.164531	59.3736
GEM-E3_V2021_EN_NPi2020_500f	C2	1.5°C	2030	34.67	0.164531	54.8967
GEM-E3_V2021_EN_NPi2020_600	C2	1.5°C	2030	34.67	0.164531	58.7294
GEM-E3_V2021_EN_NPi2020_600_COV	C1	1.5°C	2030	34.67	0.164531	56.9248
GEM-E3_V2021_EN_NPi2020_600f	C2	1.5°C	2030	34.67	0.164531	54.6873
GEM-E3_V2021_EN_NPi2020_600f_COV	C2	1.5°C	2030	34.67	0.164531	54.3535
GEM-E3_V2021_EN_NPi2020_800	C3	2.0°C	2030	34.67	0.164531	55.2709
GEM-E3_V2021_EN_NPi2020_800f	C3	2.0°C	2030	34.67	0.164531	52.6527
IMAGE 3.0.1_CD-LINKS_INDC2030i_1600	C4	2.0°C	2030	216.947	1.02955	25.1897
IMAGE 3.0.1_CD-LINKS_NDC2030i_1000	C3	2.0°C	2030	146.106	0.693364	31.7106
IMAGE 3.0.1_CD-LINKS_NPi2020_1000	C3	2.0°C	2030	772.809	3.66747	20.3134
IMAGE 3.0.1_CD-LINKS_NPi2020_1600	C4	2.0°C	2030	834.044	3.95807	16.7963
IMAGE 3.0.1_CD-LINKS_NPi2020_400	C2	1.5°C	2030	1396.78	6.62859	22.818
IMAGE 3.0.1_SSP1-26	C3	2.0°C	2030	524.065	2.48702	20.1956
IMAGE 3.0.1_SSP1-34	C5	2.5°C	2030	34.67	0.164531	0
IMAGE 3.0.1_SSP2-34	C5	2.5°C	2030	360.319	1.70994	20.2422
IMAGE 3.0.1_SSP3-34	C5	2.5°C	2030	1038.95	4.9305	13.847
IMAGE 3.0.1_SSP4-34	C5	2.5°C	2030	491.904	2.3344	15.802
IMAGE 3.0.1_SSP5-34	C5	2.5°C	2030	921.597	4.37356	19.2256
IMAGE 3.0.2_EMF33_Med2C_cost100	C5	2.5°C	2030	1037.83	4.92514	12.0176
IMAGE 3.0.2_EMF33_Med2C_full	C5	2.5°C	2030	841.885	3.99528	19.2047
IMAGE 3.0.2_EMF33_Med2C_limbio	C5	2.5°C	2030	1379.67	6.54742	11.7276
IMAGE 3.0.2_EMF33_Med2C_nobeccs	C4	2.0°C	2030	1197.45	5.68266	9.12092
IMAGE 3.0.2_EMF33_Med2C_nofuel	C4	2.0°C	2030	943.077	4.4755	16.6908
IMAGE 3.0.2_EMF33_Med2C_none	C4	2.0°C	2030	1208.23	5.73382	8.91985
IMAGE 3.0.2_EMF33_WB2C_cost100	C3	2.0°C	2030	1349.66	6.405	14.8393
IMAGE 3.0.2_EMF33_WB2C_full	C3	2.0°C	2030	1428.53	6.77927	17.9617
IMAGE 3.0.2_EMF33_WB2C_nobeccs	C3	2.0°C	2030	1180.81	5.60371	7.82556
IMAGE 3.0.2_EMF33_WB2C_nofuel	C3	2.0°C	2030	1585.72	7.52526	14.9951
IMAGE 3.0.2_EMF33_tax_hi_full	C4	2.0°C	2030	868.728	4.12267	20.2309
IMAGE 3.0.2_EMF33_tax_hi_none	C5	2.5°C	2030	796.834	3.78148	14.436
IMAGE 3.0.2_EMF33_tax_lo_full	C5	2.5°C	2030	212.132	1.0067	24.2914
IMAGE 3.0.2_EMF33_tax_lo_none	C5	2.5°C	2030	186.617	0.885615	24.7852
IMAGE 3.0_CO_2Deg2020	C3	2.0°C	2030	1364.27	6.47432	18.4899
IMAGE 3.0_CO_2Deg2030	C3	2.0°C	2030	424.244	2.01331	26.727
IMAGE 3.0_CO_Bridge	C3	2.0°C	2030	229.435	1.08881	34.3
IMAGE 3.0_CO_GPP	C5	2.5°C	2030	229.435	1.08881	23.7891
IMAGE 3.0_EN_INDCi2030_1000	C4	2.0°C	2030	546.795	2.59489	26.5409
IMAGE 3.0_EN_INDCi2030_1000f	C4	2.0°C	2030	536.614	2.54657	16.7697
IMAGE 3.0_EN_INDCi2030_1200	C4	2.0°C	2030	547.816	2.59974	17.752
IMAGE 3.0_EN_INDCi2030_1200f	C4	2.0°C	2030	536.614	2.54657	15.7625
IMAGE 3.0_EN_INDCi2030_1400	C5	2.5°C	2030	547.017	2.59594	17.4634
IMAGE 3.0_EN_INDCi2030_1400f	C4	2.0°C	2030	536.614	2.54657	15.9667
IMAGE 3.0_EN_INDCi2030_800f	C3	2.0°C	2030	536.614	2.54657	25.9999
IMAGE 3.0_EN_NPi2020_1000	C3	2.0°C	2030	659.989	3.13206	25.1914
IMAGE 3.0_EN_NPi2020_1000f	C3	2.0°C	2030	962.505	4.5677	22.0054
IMAGE 3.0_EN_NPi2020_1200	C4	2.0°C	2030	801.248	3.80243	19.3869
IMAGE 3.0_EN_NPi2020_1200f	C4	2.0°C	2030	917.885	4.35595	20.3242
IMAGE 3.0_EN_NPi2020_1400	C4	2.0°C	2030	616.659	2.92644	19.3074
IMAGE 3.0_EN_NPi2020_1400f	C4	2.0°C	2030	706.457	3.35258	19.148
IMAGE 3.0_EN_NPi2020_600f	C3	2.0°C	2030	760.894	3.61093	29.0252
IMAGE 3.0_EN_NPi2020_800	C3	2.0°C	2030	861.577	4.08873	26.2061
IMAGE 3.0_EN_NPi2020_800f	C3	2.0°C	2030	919.092	4.36167	23.3568
IMAGE 3.2_SSP1_SPA1_19I_D	C2	1.5°C	2030	2183.96	10.3643	20.9399
IMAGE 3.2_SSP1_SPA1_19I_D_LB	C1	1.5°C	2030	4476.4	21.2433	8.16851
IMAGE 3.2_SSP1_SPA1_19I_LI	C2	1.5°C	2030	1581.89	7.50706	20.6898
IMAGE 3.2_SSP1_SPA1_19I_LIRE	C2	1.5°C	2030	2146.65	10.1872	21.6603
IMAGE 3.2_SSP1_SPA1_19I_LIRE_LB	C1	1.5°C	2030	5436.89	25.8015	9.21315
IMAGE 3.2_SSP1_SPA1_19I_RE	C2	1.5°C	2030	2223.53	10.5521	18.605
IMAGE 3.2_SSP1_SPA1_19I_RE_LB	C1	1.5°C	2030	4005.37	19.008	10.8433
IMAGE 3.2_SSP1_SPA1_26I_D	C3	2.0°C	2030	570.023	2.70512	24.938
IMAGE 3.2_SSP1_SPA1_26I_LI	C3	2.0°C	2030	351.451	1.66786	22.0035
IMAGE 3.2_SSP1_SPA1_26I_LIRE	C3	2.0°C	2030	359.608	1.70657	17.6784
IMAGE 3.2_SSP1_SPA1_26I_RE	C3	2.0°C	2030	719.265	3.41337	19.58
IMAGE 3.2_SSP1_SPA1_34I_D	C5	2.5°C	2030	324.221	1.53863	12.212
IMAGE 3.2_SSP1_SPA1_34I_LI	C5	2.5°C	2030	234.84	1.11447	4.06867
IMAGE 3.2_SSP1_SPA1_34I_LIRE	C5	2.5°C	2030	248.344	1.17855	-1.41586
IMAGE 3.2_SSP1_SPA1_34I_RE	C5	2.5°C	2030	368.343	1.74802	11.2474
IMAGE 3.2_SSP2_SPA0_26I_D	C3	2.0°C	2030	768.542	3.64722	22.7783
IMAGE 3.2_SSP2_SPA1_19I_D_LB	C1	1.5°C	2030	6920.59	32.8426	7.76205
IMAGE 3.2_SSP2_SPA1_19I_LIRE_LB	C1	1.5°C	2030	5873.56	27.8737	9.21099
IMAGE 3.2_SSP2_SPA1_19I_RE_LB	C1	1.5°C	2030	5878.47	27.897	9.4103
IMAGE 3.2_SSP2_SPA2_19I_D	C2	1.5°C	2030	4516.14	21.432	13.4026
IMAGE 3.2_SSP2_SPA2_19I_LI	C1	1.5°C	2030	1059.42	5.02762	25.0039
IMAGE 3.2_SSP2_SPA2_19I_LIRE	C2	1.5°C	2030	6092.52	28.9129	8.99531
IMAGE 3.2_SSP2_SPA2_19I_RE	C2	1.5°C	2030	6478.6	30.745	9.78382
IMAGE 3.2_SSP2_SPA2_26I_D	C3	2.0°C	2030	493.215	2.34062	31.1124
IMAGE 3.2_SSP2_SPA2_26I_LI	C3	2.0°C	2030	540.233	2.56375	22.9504
IMAGE 3.2_SSP2_SPA2_26I_LIRE	C3	2.0°C	2030	563.892	2.67602	21.716
IMAGE 3.2_SSP2_SPA2_26I_RE	C3	2.0°C	2030	839.289	3.98296	29.6447
IMAGE 3.2_SSP2_SPA2_34I_D	C5	2.5°C	2030	378.547	1.79645	14.6379
IMAGE 3.2_SSP2_SPA2_34I_LI	C5	2.5°C	2030	396.028	1.8794	12.1615
IMAGE 3.2_SSP2_SPA2_34I_LIRE	C5	2.5°C	2030	388.187	1.84219	12.8266
IMAGE 3.2_SSP2_SPA2_34I_RE	C5	2.5°C	2030	634.111	3.00926	18.9726
MESSAGE-GLOBIOM 1.0_ADVANCE_2020_1.5C-2100	C1	1.5°C	2030	5322.64	25.2593	9.33956
MESSAGE-GLOBIOM 1.0_ADVANCE_2020_Med2C	C4	2.0°C	2030	1403.78	6.66181	19.049
MESSAGE-GLOBIOM 1.0_ADVANCE_2020_WB2C	C3	2.0°C	2030	4561.84	21.6488	11.6555
MESSAGE-GLOBIOM 1.0_ADVANCE_2030_Med2C	C4	2.0°C	2030	1536.21	7.29028	14.7341
MESSAGE-GLOBIOM 1.0_ADVANCE_2030_Price1.5C	C2	1.5°C	2030	1537.08	7.29443	16.9605
MESSAGE-GLOBIOM 1.0_ADVANCE_2030_WB2C	C3	2.0°C	2030	1537.1	7.29453	16.4221
MESSAGE-GLOBIOM 1.0_ADVANCE_INDC	C5	2.5°C	2030	1535.73	7.288	10.8316
MESSAGE-GLOBIOM 1.0_EMF33_1.5C_cost100	C1	1.5°C	2030	4308.46	20.4464	7.3468
MESSAGE-GLOBIOM 1.0_EMF33_1.5C_full	C1	1.5°C	2030	4192.73	19.8972	7.66907
MESSAGE-GLOBIOM 1.0_EMF33_Med2C_cost100	C4	2.0°C	2030	872.342	4.13982	16.0432
MESSAGE-GLOBIOM 1.0_EMF33_Med2C_full	C4	2.0°C	2030	744.713	3.53413	17.6993
MESSAGE-GLOBIOM 1.0_EMF33_Med2C_limbio	C4	2.0°C	2030	1251.55	5.9394	15.4837
MESSAGE-GLOBIOM 1.0_EMF33_Med2C_nobeccs	C3	2.0°C	2030	1901.81	9.0253	13.2936
MESSAGE-GLOBIOM 1.0_EMF33_Med2C_nofuel	C4	2.0°C	2030	906.282	4.30088	16.3882
MESSAGE-GLOBIOM 1.0_EMF33_Med2C_none	C3	2.0°C	2030	2526.36	11.9892	12.3619
MESSAGE-GLOBIOM 1.0_EMF33_WB2C_cost100	C2	1.5°C	2030	2623.17	12.4486	12.5519
MESSAGE-GLOBIOM 1.0_EMF33_WB2C_full	C2	1.5°C	2030	2548.53	12.0944	12.9335
MESSAGE-GLOBIOM 1.0_EMF33_WB2C_limbio	C2	1.5°C	2030	3422.05	16.2398	11.6024
MESSAGE-GLOBIOM 1.0_EMF33_WB2C_nofuel	C2	1.5°C	2030	2757.57	13.0864	12.5937
MESSAGE-GLOBIOM 1.0_EMF33_tax_hi_full	C3	2.0°C	2030	1609.73	7.6392	14.9157
MESSAGE-GLOBIOM 1.0_EMF33_tax_hi_none	C4	2.0°C	2030	1500.55	7.12105	13.984
MESSAGE-GLOBIOM 1.0_EMF33_tax_lo_full	C5	2.5°C	2030	533.991	2.53413	15.5109
MESSAGE-GLOBIOM 1.0_EMF33_tax_lo_none	C5	2.5°C	2030	450.149	2.13624	14.9056
MESSAGE-GLOBIOM 1.0_SSP1-26	C4	2.0°C	2030	608.084	2.88574	16.9134
MESSAGE-GLOBIOM 1.0_SSP1-34	C5	2.5°C	2030	99.7883	0.473559	20.0374
MESSAGE-GLOBIOM 1.0_SSP2-19	C1	1.5°C	2030	1845.83	8.75963	11.9257
MESSAGE-GLOBIOM 1.0_SSP2-26	C3	2.0°C	2030	1149.26	5.45398	14.7886
MESSAGE-GLOBIOM 1.0_SSP2-34	C5	2.5°C	2030	238.788	1.1332	18.2091
MESSAGEix-GLOBIOM 1.0_CD-LINKS_INDC2030i_1600	C4	2.0°C	2030	419.634	1.99143	19.3303
MESSAGEix-GLOBIOM 1.0_CD-LINKS_NDC2030i_1000	C2	1.5°C	2030	419.634	1.99143	27.5158
MESSAGEix-GLOBIOM 1.0_CD-LINKS_NPi2020_1000	C2	1.5°C	2030	1884.76	8.94438	13.7745
MESSAGEix-GLOBIOM 1.0_CD-LINKS_NPi2020_1600	C4	2.0°C	2030	679.681	3.22552	17.0789
MESSAGEix-GLOBIOM 1.0_CD-LINKS_NPi2020_400	C1	1.5°C	2030	3724.06	17.673	10.3029
MESSAGEix-GLOBIOM 1.0_LowEnergyDemand_1.3_IPCC	C1	1.5°C	2030	34.67	0.164531	0
MESSAGEix-GLOBIOM_1.1_EN_INDCi2030_1000	C3	2.0°C	2030	34.67	0.164531	48.8877
MESSAGEix-GLOBIOM_1.1_EN_INDCi2030_1000_COV	C3	2.0°C	2030	34.67	0.164531	46.8926
MESSAGEix-GLOBIOM_1.1_EN_INDCi2030_1000_COV_NDCp	C3	2.0°C	2030	39.6516	0.188172	44.6366
MESSAGEix-GLOBIOM_1.1_EN_INDCi2030_1000_NDCp	C3	2.0°C	2030	55.0965	0.261468	41.7162
MESSAGEix-GLOBIOM_1.1_EN_INDCi2030_1000f	C4	2.0°C	2030	34.67	0.164531	44.4416
MESSAGEix-GLOBIOM_1.1_EN_INDCi2030_1000f_COV	C3	2.0°C	2030	34.67	0.164531	41.6622
MESSAGEix-GLOBIOM_1.1_EN_INDCi2030_1000f_COV_NDCp	C3	2.0°C	2030	39.6516	0.188172	39.0994
MESSAGEix-GLOBIOM_1.1_EN_INDCi2030_1000f_NDCp	C4	2.0°C	2030	55.0965	0.261468	38.2882
MESSAGEix-GLOBIOM_1.1_EN_INDCi2030_1200	C4	2.0°C	2030	34.67	0.164531	44.9521
MESSAGEix-GLOBIOM_1.1_EN_INDCi2030_1200_COV	C3	2.0°C	2030	34.67	0.164531	42.2974
MESSAGEix-GLOBIOM_1.1_EN_INDCi2030_1200_COV_NDCp	C3	2.0°C	2030	39.6516	0.188172	39.9006
MESSAGEix-GLOBIOM_1.1_EN_INDCi2030_1200_NDCp	C4	2.0°C	2030	55.0965	0.261468	38.6273
MESSAGEix-GLOBIOM_1.1_EN_INDCi2030_1200f	C4	2.0°C	2030	34.67	0.164531	38.5915
MESSAGEix-GLOBIOM_1.1_EN_INDCi2030_1200f_COV	C4	2.0°C	2030	34.67	0.164531	36.8986
MESSAGEix-GLOBIOM_1.1_EN_INDCi2030_1200f_COV_NDCp	C4	2.0°C	2030	39.6516	0.188172	34.9771
MESSAGEix-GLOBIOM_1.1_EN_INDCi2030_1200f_NDCp	C4	2.0°C	2030	55.0965	0.261468	33.0398
MESSAGEix-GLOBIOM_1.1_EN_INDCi2030_1400	C4	2.0°C	2030	34.67	0.164531	37.9838
MESSAGEix-GLOBIOM_1.1_EN_INDCi2030_1400_COV	C4	2.0°C	2030	34.67	0.164531	36.1407
MESSAGEix-GLOBIOM_1.1_EN_INDCi2030_1400_COV_NDCp	C4	2.0°C	2030	39.6516	0.188172	34.12
MESSAGEix-GLOBIOM_1.1_EN_INDCi2030_1400_NDCp	C4	2.0°C	2030	55.0965	0.261468	32.5141
MESSAGEix-GLOBIOM_1.1_EN_INDCi2030_1400f	C4	2.0°C	2030	34.67	0.164531	35.2233
MESSAGEix-GLOBIOM_1.1_EN_INDCi2030_1400f_COV	C4	2.0°C	2030	34.67	0.164531	32.7482
MESSAGEix-GLOBIOM_1.1_EN_INDCi2030_1400f_COV_NDCp	C4	2.0°C	2030	39.6516	0.188172	31.0667
MESSAGEix-GLOBIOM_1.1_EN_INDCi2030_1400f_NDCp	C4	2.0°C	2030	55.0965	0.261468	29.8503
MESSAGEix-GLOBIOM_1.1_EN_INDCi2030_1600	C5	2.5°C	2030	34.67	0.164531	33.1605
MESSAGEix-GLOBIOM_1.1_EN_INDCi2030_1600_COV	C4	2.0°C	2030	34.67	0.164531	29.598
MESSAGEix-GLOBIOM_1.1_EN_INDCi2030_1600_COV_NDCp	C4	2.0°C	2030	39.6516	0.188172	27.3807
MESSAGEix-GLOBIOM_1.1_EN_INDCi2030_1600_NDCp	C5	2.5°C	2030	55.0965	0.261468	27.678
MESSAGEix-GLOBIOM_1.1_EN_INDCi2030_1600f	C5	2.5°C	2030	34.67	0.164531	29.7161
MESSAGEix-GLOBIOM_1.1_EN_INDCi2030_1600f_COV	C5	2.5°C	2030	34.67	0.164531	26.7251
MESSAGEix-GLOBIOM_1.1_EN_INDCi2030_1600f_COV_NDCp	C5	2.5°C	2030	39.6516	0.188172	24.9567
MESSAGEix-GLOBIOM_1.1_EN_INDCi2030_1600f_NDCp	C5	2.5°C	2030	55.0965	0.261468	24.0743
MESSAGEix-GLOBIOM_1.1_EN_INDCi2030_1800	C5	2.5°C	2030	34.67	0.164531	26.2859
MESSAGEix-GLOBIOM_1.1_EN_INDCi2030_1800_COV	C5	2.5°C	2030	34.67	0.164531	22.7761
MESSAGEix-GLOBIOM_1.1_EN_INDCi2030_1800_COV_NDCp	C5	2.5°C	2030	39.6516	0.188172	20.6785
MESSAGEix-GLOBIOM_1.1_EN_INDCi2030_1800_NDCp	C5	2.5°C	2030	55.0965	0.261468	20.786
MESSAGEix-GLOBIOM_1.1_EN_INDCi2030_1800f	C5	2.5°C	2030	34.67	0.164531	25.6575
MESSAGEix-GLOBIOM_1.1_EN_INDCi2030_1800f_COV	C5	2.5°C	2030	34.67	0.164531	20.0271
MESSAGEix-GLOBIOM_1.1_EN_INDCi2030_1800f_COV_NDCp	C5	2.5°C	2030	39.6516	0.188172	18.9238
MESSAGEix-GLOBIOM_1.1_EN_INDCi2030_1800f_NDCp	C5	2.5°C	2030	55.0965	0.261468	20.0955
MESSAGEix-GLOBIOM_1.1_EN_INDCi2030_2000	C5	2.5°C	2030	34.67	0.164531	19.0048
MESSAGEix-GLOBIOM_1.1_EN_INDCi2030_2000_COV	C5	2.5°C	2030	34.67	0.164531	4.54583
MESSAGEix-GLOBIOM_1.1_EN_INDCi2030_2000_COV_NDCp	C5	2.5°C	2030	39.6516	0.188172	2.14108
MESSAGEix-GLOBIOM_1.1_EN_INDCi2030_2000_NDCp	C5	2.5°C	2030	55.0965	0.261468	13.5201
MESSAGEix-GLOBIOM_1.1_EN_INDCi2030_2000f	C5	2.5°C	2030	34.67	0.164531	17.0884
MESSAGEix-GLOBIOM_1.1_EN_INDCi2030_2000f_COV	C5	2.5°C	2030	34.67	0.164531	1.36916
MESSAGEix-GLOBIOM_1.1_EN_INDCi2030_2000f_COV_NDCp	C5	2.5°C	2030	39.6516	0.188172	-1.02147
MESSAGEix-GLOBIOM_1.1_EN_INDCi2030_2000f_NDCp	C5	2.5°C	2030	55.0965	0.261468	12.651
MESSAGEix-GLOBIOM_1.1_EN_INDCi2030_2500	C5	2.5°C	2030	34.67	0.164531	0
MESSAGEix-GLOBIOM_1.1_EN_INDCi2030_2500_COV	C5	2.5°C	2030	34.67	0.164531	0
MESSAGEix-GLOBIOM_1.1_EN_INDCi2030_2500_COV_NDCp	C5	2.5°C	2030	39.6516	0.188172	-1.3336
MESSAGEix-GLOBIOM_1.1_EN_INDCi2030_2500_NDCp	C5	2.5°C	2030	55.0965	0.261468	-4.52647
MESSAGEix-GLOBIOM_1.1_EN_INDCi2030_2500f	C5	2.5°C	2030	34.67	0.164531	0
MESSAGEix-GLOBIOM_1.1_EN_INDCi2030_2500f_COV	C5	2.5°C	2030	34.67	0.164531	0
MESSAGEix-GLOBIOM_1.1_EN_INDCi2030_2500f_COV_NDCp	C5	2.5°C	2030	39.6516	0.188172	-1.3336
MESSAGEix-GLOBIOM_1.1_EN_INDCi2030_2500f_NDCp	C5	2.5°C	2030	55.0965	0.261468	-4.52647
MESSAGEix-GLOBIOM_1.1_EN_INDCi2030_600f_COV	C2	1.5°C	2030	34.67	0.164531	48.024
MESSAGEix-GLOBIOM_1.1_EN_INDCi2030_600f_COV_NDCp	C2	1.5°C	2030	39.6516	0.188172	45.7346
MESSAGEix-GLOBIOM_1.1_EN_INDCi2030_700f	C2	1.5°C	2030	34.67	0.164531	48.0869
MESSAGEix-GLOBIOM_1.1_EN_INDCi2030_700f_COV	C2	1.5°C	2030	34.67	0.164531	46.9741
MESSAGEix-GLOBIOM_1.1_EN_INDCi2030_700f_COV_NDCp	C2	1.5°C	2030	39.6516	0.188172	44.9077
MESSAGEix-GLOBIOM_1.1_EN_INDCi2030_700f_NDCp	C2	1.5°C	2030	55.0965	0.261468	41.343
MESSAGEix-GLOBIOM_1.1_EN_INDCi2030_800f	C3	2.0°C	2030	34.67	0.164531	46.7597
MESSAGEix-GLOBIOM_1.1_EN_INDCi2030_800f_COV	C3	2.0°C	2030	34.67	0.164531	45.7116
MESSAGEix-GLOBIOM_1.1_EN_INDCi2030_800f_COV_NDCp	C3	2.0°C	2030	39.6516	0.188172	43.3516
MESSAGEix-GLOBIOM_1.1_EN_INDCi2030_800f_NDCp	C3	2.0°C	2030	55.0965	0.261468	40.2535
MESSAGEix-GLOBIOM_1.1_EN_INDCi2030_900f	C3	2.0°C	2030	34.67	0.164531	45.79
MESSAGEix-GLOBIOM_1.1_EN_INDCi2030_900f_COV	C3	2.0°C	2030	34.67	0.164531	43.8681
MESSAGEix-GLOBIOM_1.1_EN_INDCi2030_900f_COV_NDCp	C3	2.0°C	2030	39.6516	0.188172	41.8729
MESSAGEix-GLOBIOM_1.1_EN_INDCi2030_900f_NDCp	C3	2.0°C	2030	55.0965	0.261468	39.0406
MESSAGEix-GLOBIOM_1.1_EN_INDCi2030_950_COV	C3	2.0°C	2030	34.67	0.164531	48.2358
MESSAGEix-GLOBIOM_1.1_EN_INDCi2030_950_COV_NDCp	C3	2.0°C	2030	39.6516	0.188172	46.1216
MESSAGEix-GLOBIOM_1.1_EN_INDCi2030_950f_COV	C3	2.0°C	2030	34.67	0.164531	43.1044
MESSAGEix-GLOBIOM_1.1_EN_INDCi2030_950f_COV_NDCp	C3	2.0°C	2030	39.6516	0.188172	40.7296
MESSAGEix-GLOBIOM_1.1_EN_NPi2020_1000	C3	2.0°C	2030	336.069	1.59486	18.7562
MESSAGEix-GLOBIOM_1.1_EN_NPi2020_1000_COV	C3	2.0°C	2030	256.302	1.21632	19.3084
MESSAGEix-GLOBIOM_1.1_EN_NPi2020_1000_DR10p	C3	2.0°C	2030	279.509	1.32645	21.3082
MESSAGEix-GLOBIOM_1.1_EN_NPi2020_1000_DR1p	C3	2.0°C	2030	536.432	2.54571	13.3704
MESSAGEix-GLOBIOM_1.1_EN_NPi2020_1000_DR2p	C3	2.0°C	2030	477.491	2.266	13.8873
MESSAGEix-GLOBIOM_1.1_EN_NPi2020_1000_DR3p	C3	2.0°C	2030	378.603	1.79671	16.4399
MESSAGEix-GLOBIOM_1.1_EN_NPi2020_1000_DR4p	C3	2.0°C	2030	381.554	1.81072	17.0969
MESSAGEix-GLOBIOM_1.1_EN_NPi2020_1000f	C3	2.0°C	2030	219.034	1.03945	19.3106
MESSAGEix-GLOBIOM_1.1_EN_NPi2020_1000f_COV	C3	2.0°C	2030	180.494	0.85656	20.4011
MESSAGEix-GLOBIOM_1.1_EN_NPi2020_1000f_DR10p	C4	2.0°C	2030	92.3449	0.438235	25.5477
MESSAGEix-GLOBIOM_1.1_EN_NPi2020_1000f_DR1p	C3	2.0°C	2030	599.267	2.8439	12.4721
MESSAGEix-GLOBIOM_1.1_EN_NPi2020_1000f_DR2p	C3	2.0°C	2030	462.742	2.19601	13.7457
MESSAGEix-GLOBIOM_1.1_EN_NPi2020_1000f_DR3p	C3	2.0°C	2030	319.839	1.51784	17.0593
MESSAGEix-GLOBIOM_1.1_EN_NPi2020_1000f_DR4p	C3	2.0°C	2030	251.521	1.19363	18.3178
MESSAGEix-GLOBIOM_1.1_EN_NPi2020_1200	C3	2.0°C	2030	205.552	0.975476	20.13
MESSAGEix-GLOBIOM_1.1_EN_NPi2020_1200_COV	C3	2.0°C	2030	143.52	0.681091	21.9249
MESSAGEix-GLOBIOM_1.1_EN_NPi2020_1200f	C4	2.0°C	2030	146.057	0.693134	21.0185
MESSAGEix-GLOBIOM_1.1_EN_NPi2020_1200f_COV	C4	2.0°C	2030	89.1821	0.423225	24.2979
MESSAGEix-GLOBIOM_1.1_EN_NPi2020_1400	C4	2.0°C	2030	123.459	0.585893	22.1233
MESSAGEix-GLOBIOM_1.1_EN_NPi2020_1400_COV	C4	2.0°C	2030	67.2025	0.318918	25.6873
MESSAGEix-GLOBIOM_1.1_EN_NPi2020_1400f	C4	2.0°C	2030	70.6065	0.335073	24.8966
MESSAGEix-GLOBIOM_1.1_EN_NPi2020_1400f_COV	C4	2.0°C	2030	34.67	0.164531	29.0987
MESSAGEix-GLOBIOM_1.1_EN_NPi2020_1600	C4	2.0°C	2030	34.67	0.164531	29.9438
MESSAGEix-GLOBIOM_1.1_EN_NPi2020_1600_COV	C4	2.0°C	2030	34.67	0.164531	25.909
MESSAGEix-GLOBIOM_1.1_EN_NPi2020_1600f	C5	2.5°C	2030	34.67	0.164531	27.9482
MESSAGEix-GLOBIOM_1.1_EN_NPi2020_1600f_COV	C4	2.0°C	2030	34.67	0.164531	23.7736
MESSAGEix-GLOBIOM_1.1_EN_NPi2020_1800	C5	2.5°C	2030	34.67	0.164531	24.6074
MESSAGEix-GLOBIOM_1.1_EN_NPi2020_1800_COV	C5	2.5°C	2030	34.67	0.164531	16.0232
MESSAGEix-GLOBIOM_1.1_EN_NPi2020_1800f	C5	2.5°C	2030	34.67	0.164531	21.3247
MESSAGEix-GLOBIOM_1.1_EN_NPi2020_1800f_COV	C5	2.5°C	2030	34.67	0.164531	11.0492
MESSAGEix-GLOBIOM_1.1_EN_NPi2020_2000	C5	2.5°C	2030	34.67	0.164531	6.29258
MESSAGEix-GLOBIOM_1.1_EN_NPi2020_2000_COV	C5	2.5°C	2030	34.67	0.164531	0
MESSAGEix-GLOBIOM_1.1_EN_NPi2020_2000f	C5	2.5°C	2030	34.67	0.164531	1.69491
MESSAGEix-GLOBIOM_1.1_EN_NPi2020_2000f_COV	C5	2.5°C	2030	34.67	0.164531	0.384019
MESSAGEix-GLOBIOM_1.1_EN_NPi2020_200f	C2	1.5°C	2030	868.524	4.1217	10.9529
MESSAGEix-GLOBIOM_1.1_EN_NPi2020_2500	C5	2.5°C	2030	34.67	0.164531	0
MESSAGEix-GLOBIOM_1.1_EN_NPi2020_2500_COV	C5	2.5°C	2030	34.67	0.164531	0
MESSAGEix-GLOBIOM_1.1_EN_NPi2020_2500f	C5	2.5°C	2030	34.67	0.164531	0
MESSAGEix-GLOBIOM_1.1_EN_NPi2020_2500f_COV	C5	2.5°C	2030	34.67	0.164531	0
MESSAGEix-GLOBIOM_1.1_EN_NPi2020_300f	C2	1.5°C	2030	778.542	3.69467	12.3347
MESSAGEix-GLOBIOM_1.1_EN_NPi2020_400f	C2	1.5°C	2030	638.313	3.0292	13.9993
MESSAGEix-GLOBIOM_1.1_EN_NPi2020_450	C1	1.5°C	2030	963.636	4.57306	6.54797
MESSAGEix-GLOBIOM_1.1_EN_NPi2020_450f	C2	1.5°C	2030	606.747	2.8794	14.4491
MESSAGEix-GLOBIOM_1.1_EN_NPi2020_500	C1	1.5°C	2030	984.856	4.67376	7.91769
MESSAGEix-GLOBIOM_1.1_EN_NPi2020_500f	C2	1.5°C	2030	563.824	2.6757	15.1956
MESSAGEix-GLOBIOM_1.1_EN_NPi2020_600	C2	1.5°C	2030	870.504	4.13109	10.8218
MESSAGEix-GLOBIOM_1.1_EN_NPi2020_600_COV	C1	1.5°C	2030	767.711	3.64328	11.9072
MESSAGEix-GLOBIOM_1.1_EN_NPi2020_600_DR10p	C2	1.5°C	2030	769.234	3.6505	13.157
MESSAGEix-GLOBIOM_1.1_EN_NPi2020_600_DR1p	C1	1.5°C	2030	859.115	4.07705	10.2604
MESSAGEix-GLOBIOM_1.1_EN_NPi2020_600_DR2p	C1	1.5°C	2030	935.442	4.43927	9.51346
MESSAGEix-GLOBIOM_1.1_EN_NPi2020_600_DR3p	C1	1.5°C	2030	900.382	4.27289	10.6214
MESSAGEix-GLOBIOM_1.1_EN_NPi2020_600_DR4p	C1	1.5°C	2030	872.45	4.14033	11.1538
MESSAGEix-GLOBIOM_1.1_EN_NPi2020_600f	C2	1.5°C	2030	474.957	2.25397	16.7081
MESSAGEix-GLOBIOM_1.1_EN_NPi2020_600f_COV	C2	1.5°C	2030	441.575	2.09555	16.097
MESSAGEix-GLOBIOM_1.1_EN_NPi2020_600f_DR10p	C2	1.5°C	2030	241.532	1.14622	21.4897
MESSAGEix-GLOBIOM_1.1_EN_NPi2020_600f_DR1p	C2	1.5°C	2030	772.601	3.66648	12.1386
MESSAGEix-GLOBIOM_1.1_EN_NPi2020_600f_DR2p	C2	1.5°C	2030	760.334	3.60827	12.5004
MESSAGEix-GLOBIOM_1.1_EN_NPi2020_600f_DR3p	C2	1.5°C	2030	634.683	3.01197	14.2977
MESSAGEix-GLOBIOM_1.1_EN_NPi2020_600f_DR4p	C2	1.5°C	2030	546.054	2.59137	15.4336
MESSAGEix-GLOBIOM_1.1_EN_NPi2020_700	C2	1.5°C	2030	688.158	3.26575	13.5886
MESSAGEix-GLOBIOM_1.1_EN_NPi2020_700_COV	C2	1.5°C	2030	625.304	2.96747	13.9586
MESSAGEix-GLOBIOM_1.1_EN_NPi2020_700f	C2	1.5°C	2030	374.456	1.77703	18.157
MESSAGEix-GLOBIOM_1.1_EN_NPi2020_700f_COV	C2	1.5°C	2030	353.526	1.67771	17.688
MESSAGEix-GLOBIOM_1.1_EN_NPi2020_800	C3	2.0°C	2030	577.731	2.7417	15.1544
MESSAGEix-GLOBIOM_1.1_EN_NPi2020_800_COV	C3	2.0°C	2030	467.594	2.21903	16.2006
MESSAGEix-GLOBIOM_1.1_EN_NPi2020_800f	C3	2.0°C	2030	331.715	1.5742	18.4646
MESSAGEix-GLOBIOM_1.1_EN_NPi2020_800f_COV	C3	2.0°C	2030	245.04	1.16287	19.2529
MESSAGEix-GLOBIOM_1.1_EN_NPi2020_900	C3	2.0°C	2030	432.745	2.05365	17.5864
MESSAGEix-GLOBIOM_1.1_EN_NPi2020_900_COV	C3	2.0°C	2030	362.069	1.71825	18.0087
MESSAGEix-GLOBIOM_1.1_EN_NPi2020_900f	C3	2.0°C	2030	246.274	1.16873	19.2914
MESSAGEix-GLOBIOM_1.1_EN_NPi2020_900f_COV	C3	2.0°C	2030	214.146	1.01626	19.5649
MESSAGEix-GLOBIOM_1.1_NGFS2_Below 2°C	C3	2.0°C	2030	267.577	1.26982	19.2593
MESSAGEix-GLOBIOM_1.1_NGFS2_Delayed Transition	C3	2.0°C	2030	34.67	0.164531	50.0843
MESSAGEix-GLOBIOM_1.1_NGFS2_Divergent Net Zero Policies	C1	1.5°C	2030	795.46	3.77496	7.95286
MESSAGEix-GLOBIOM_1.1_NGFS2_Nationally Determined Contributions (NDCs)	C5	2.5°C	2030	39.6516	0.188172	22.7915
MESSAGEix-GLOBIOM_1.1_NGFS2_Net-Zero 2050	C1	1.5°C	2030	866.566	4.1124	10.993
MESSAGEix-GLOBIOM_1.2_COV_GreenPush_1000	C3	2.0°C	2030	259.431	1.23116	21.0027
MESSAGEix-GLOBIOM_1.2_COV_GreenPush_550	C1	1.5°C	2030	947.437	4.49619	12.5708
MESSAGEix-GLOBIOM_1.2_COV_NoPolicyNoCOVID_1000	C3	2.0°C	2030	377.086	1.78951	19.9388
MESSAGEix-GLOBIOM_1.2_COV_NoPolicyNoCOVID_550	C1	1.5°C	2030	1262.06	5.98929	8.62611
MESSAGEix-GLOBIOM_1.2_COV_Restore_1000	C3	2.0°C	2030	275.164	1.30583	21.581
MESSAGEix-GLOBIOM_1.2_COV_Restore_550	C1	1.5°C	2030	1007.77	4.7825	11.8478
MESSAGEix-GLOBIOM_1.2_COV_SelfReliance_1000	C3	2.0°C	2030	311.378	1.47769	21.0741
MESSAGEix-GLOBIOM_1.2_COV_SelfReliance_550	C1	1.5°C	2030	1040.96	4.94	11.6412
MESSAGEix-GLOBIOM_1.2_COV_SmartUse_1000	C3	2.0°C	2030	283.194	1.34393	20.9172
MESSAGEix-GLOBIOM_1.2_COV_SmartUse_550	C1	1.5°C	2030	985.208	4.67544	12.534
MESSAGEix-GLOBIOM_GEI 1.0_SSP2_int_lc_15	C5	2.5°C	2030	480.247	2.27908	16.4697
MESSAGEix-GLOBIOM_GEI 1.0_SSP2_int_lc_50	C3	2.0°C	2030	3056.94	14.5071	13.2223
MESSAGEix-GLOBIOM_GEI 1.0_SSP2_int_mc_15	C5	2.5°C	2030	452.232	2.14613	16.8722
MESSAGEix-GLOBIOM_GEI 1.0_SSP2_int_mc_50	C2	1.5°C	2030	3017.59	14.3204	12.9726
MESSAGEix-GLOBIOM_GEI 1.0_SSP2_noint_lc_15	C5	2.5°C	2030	478.99	2.27311	16.5471
MESSAGEix-GLOBIOM_GEI 1.0_SSP2_noint_lc_50	C3	2.0°C	2030	2977.58	14.1305	13.3132
MESSAGEix-GLOBIOM_GEI 1.0_SSP2_noint_mc_15	C5	2.5°C	2030	470.112	2.23098	16.7405
MESSAGEix-GLOBIOM_GEI 1.0_SSP2_noint_mc_50	C2	1.5°C	2030	3064.82	14.5445	12.7916
MESSAGEix-GLOBIOM_GEI 1.0_SSP2_openres_lc_100	C2	1.5°C	2030	3652.38	17.3328	12.4428
MESSAGEix-GLOBIOM_GEI 1.0_SSP2_openres_lc_120	C2	1.5°C	2030	3948.37	18.7375	11.7419
MESSAGEix-GLOBIOM_GEI 1.0_SSP2_openres_lc_15	C5	2.5°C	2030	438.153	2.07931	16.8698
MESSAGEix-GLOBIOM_GEI 1.0_SSP2_openres_lc_50	C3	2.0°C	2030	1402.15	6.65409	13.5688
MESSAGEix-GLOBIOM_GEI 1.0_SSP2_openres_lc_80	C2	1.5°C	2030	3610.8	17.1355	12.2308
MESSAGEix-GLOBIOM_GEI 1.0_SSP2_openres_lc_CB400	C2	1.5°C	2030	5006.42	23.7587	8.9354
MESSAGEix-GLOBIOM_GEI 1.0_SSP2_openres_lc_CB450	C2	1.5°C	2030	4797.08	22.7652	9.71796
MESSAGEix-GLOBIOM_GEI 1.0_SSP2_openres_lc_CB500	C2	1.5°C	2030	4745.35	22.5197	9.86692
MESSAGEix-GLOBIOM_GEI 1.0_SSP2_openres_lc_CB550	C2	1.5°C	2030	4538.87	21.5398	10.1968
MESSAGEix-GLOBIOM_GEI 1.0_SSP2_openres_lc_CB600	C2	1.5°C	2030	4446.1	21.0995	10.4641
MESSAGEix-GLOBIOM_GEI 1.0_SSP2_openres_mc_15	C5	2.5°C	2030	436.967	2.07369	16.6159
MESSAGEix-GLOBIOM_GEI 1.0_SSP2_openres_mc_50	C2	1.5°C	2030	2792.28	13.2511	12.9636
POLES ADVANCE_ADVANCE_2020_1.5C-2100	C1	1.5°C	2030	1416.47	6.72206	16.5224
POLES ADVANCE_ADVANCE_2020_Med2C	C3	2.0°C	2030	495.676	2.3523	24.4784
POLES ADVANCE_ADVANCE_2020_WB2C	C2	1.5°C	2030	827.906	3.92894	24.717
POLES ADVANCE_ADVANCE_2030_1.5C-2100	C2	1.5°C	2030	468.847	2.22498	24.65
POLES ADVANCE_ADVANCE_2030_Med2C	C3	2.0°C	2030	468.53	2.22347	25.8417
POLES ADVANCE_ADVANCE_2030_Price1.5C	C2	1.5°C	2030	468.53	2.22347	26.1714
POLES ADVANCE_ADVANCE_2030_WB2C	C2	1.5°C	2030	468.53	2.22347	31.008
POLES ADVANCE_ADVANCE_INDC	C5	2.5°C	2030	468.53	2.22347	20.3399
POLES EMF30_EMF30_D_CO2-Only	C4	2.0°C	2030	860.576	4.08398	20.1237
POLES EMF30_EMF30_Slower-to-faster	C2	1.5°C	2030	300.357	1.42538	31.9406
POLES EMF33_EMF33_Med2C_cost100	C3	2.0°C	2030	280.341	1.3304	21.9568
POLES EMF33_EMF33_Med2C_full	C3	2.0°C	2030	260.8	1.23766	24.5249
POLES EMF33_EMF33_Med2C_limbio	C3	2.0°C	2030	367.498	1.74401	21.0871
POLES EMF33_EMF33_Med2C_nobeccs	C3	2.0°C	2030	363.378	1.72446	14.5071
POLES EMF33_EMF33_Med2C_nofuel	C3	2.0°C	2030	260.693	1.23715	23.9095
POLES EMF33_EMF33_Med2C_none	C3	2.0°C	2030	369.084	1.75154	14.3059
POLES EMF33_EMF33_WB2C_cost100	C1	1.5°C	2030	385.954	1.8316	20.211
POLES EMF33_EMF33_WB2C_full	C1	1.5°C	2030	379.674	1.80179	21.1011
POLES EMF33_EMF33_WB2C_nofuel	C1	1.5°C	2030	384.6	1.82517	20.0431
POLES EMF33_EMF33_tax_hi_full	C4	2.0°C	2030	135.931	0.64508	23.0978
POLES EMF33_EMF33_tax_hi_none	C4	2.0°C	2030	135.767	0.644301	21.5708
POLES EMF33_EMF33_tax_lo_full	C5	2.5°C	2030	42.9769	0.203953	24.6646
POLES EMF33_EMF33_tax_lo_none	C5	2.5°C	2030	41.1435	0.195252	23.8437
POLES ENGAGE_EN_INDCi2030_1000	C4	2.0°C	2030	34.67	0.164531	28.6045
POLES ENGAGE_EN_INDCi2030_1000_COV	C4	2.0°C	2030	34.67	0.164531	25.1089
POLES ENGAGE_EN_INDCi2030_1000_COV_NDCp	C4	2.0°C	2030	34.67	0.164531	25.0522
POLES ENGAGE_EN_INDCi2030_1000_NDCp	C4	2.0°C	2030	34.67	0.164531	30.0111
POLES ENGAGE_EN_INDCi2030_1000f	C4	2.0°C	2030	34.67	0.164531	26.247
POLES ENGAGE_EN_INDCi2030_1000f_COV	C4	2.0°C	2030	34.67	0.164531	25.5578
POLES ENGAGE_EN_INDCi2030_1000f_COV_NDCp	C4	2.0°C	2030	34.67	0.164531	26.4379
POLES ENGAGE_EN_INDCi2030_1000f_NDCp	C4	2.0°C	2030	34.67	0.164531	28.937
POLES ENGAGE_EN_INDCi2030_1200	C4	2.0°C	2030	34.67	0.164531	26.7662
POLES ENGAGE_EN_INDCi2030_1200f	C4	2.0°C	2030	34.67	0.164531	28.8608
POLES ENGAGE_EN_INDCi2030_1400	C5	2.5°C	2030	34.67	0.164531	28.3784
POLES ENGAGE_EN_INDCi2030_1400f	C5	2.5°C	2030	34.67	0.164531	28.076
POLES ENGAGE_EN_INDCi2030_1600	C5	2.5°C	2030	34.67	0.164531	25.0877
POLES ENGAGE_EN_INDCi2030_1600f	C5	2.5°C	2030	34.67	0.164531	25.0877
POLES ENGAGE_EN_INDCi2030_1800	C5	2.5°C	2030	34.67	0.164531	24.4233
POLES ENGAGE_EN_INDCi2030_1800f	C5	2.5°C	2030	34.67	0.164531	24.4233
POLES ENGAGE_EN_INDCi2030_2000	C5	2.5°C	2030	34.67	0.164531	18.8516
POLES ENGAGE_EN_INDCi2030_2000f	C5	2.5°C	2030	34.67	0.164531	18.8516
POLES ENGAGE_EN_INDCi2030_300f	C2	1.5°C	2030	34.67	0.164531	32.2922
POLES ENGAGE_EN_INDCi2030_400f	C2	1.5°C	2030	34.67	0.164531	30.2053
POLES ENGAGE_EN_INDCi2030_500f	C3	2.0°C	2030	34.67	0.164531	29.3329
POLES ENGAGE_EN_INDCi2030_600f	C3	2.0°C	2030	34.67	0.164531	29.2506
POLES ENGAGE_EN_INDCi2030_600f_COV	C3	2.0°C	2030	34.67	0.164531	28.3127
POLES ENGAGE_EN_INDCi2030_600f_COV_NDCp	C3	2.0°C	2030	34.67	0.164531	28.7322
POLES ENGAGE_EN_INDCi2030_600f_NDCp	C3	2.0°C	2030	34.67	0.164531	31.0089
POLES ENGAGE_EN_INDCi2030_700f	C3	2.0°C	2030	34.67	0.164531	28.3627
POLES ENGAGE_EN_INDCi2030_800f	C4	2.0°C	2030	34.67	0.164531	27.3283
POLES ENGAGE_EN_INDCi2030_900	C3	2.0°C	2030	34.67	0.164531	32.2269
POLES ENGAGE_EN_INDCi2030_900f	C4	2.0°C	2030	34.67	0.164531	25.76
POLES ENGAGE_EN_NPi2020_1000	C4	2.0°C	2030	34.67	0.164531	23.5024
POLES ENGAGE_EN_NPi2020_1000_COV	C4	2.0°C	2030	34.67	0.164531	23.7994
POLES ENGAGE_EN_NPi2020_1000f	C4	2.0°C	2030	34.67	0.164531	27.6686
POLES ENGAGE_EN_NPi2020_1000f_COV	C4	2.0°C	2030	34.67	0.164531	26.1598
POLES ENGAGE_EN_NPi2020_1200	C4	2.0°C	2030	34.67	0.164531	25.9272
POLES ENGAGE_EN_NPi2020_1200f	C4	2.0°C	2030	34.67	0.164531	25.0246
POLES ENGAGE_EN_NPi2020_1400	C5	2.5°C	2030	34.67	0.164531	21.0164
POLES ENGAGE_EN_NPi2020_1400f	C5	2.5°C	2030	34.67	0.164531	20.1509
POLES ENGAGE_EN_NPi2020_1600	C5	2.5°C	2030	34.67	0.164531	13.6307
POLES ENGAGE_EN_NPi2020_1600f	C5	2.5°C	2030	34.67	0.164531	13.6307
POLES ENGAGE_EN_NPi2020_1800	C5	2.5°C	2030	34.67	0.164531	7.79839
POLES ENGAGE_EN_NPi2020_1800f	C5	2.5°C	2030	34.67	0.164531	7.79839
POLES ENGAGE_EN_NPi2020_2000	C5	2.5°C	2030	34.67	0.164531	1.30685
POLES ENGAGE_EN_NPi2020_2000f	C5	2.5°C	2030	34.67	0.164531	1.30685
POLES ENGAGE_EN_NPi2020_300f	C2	1.5°C	2030	34.67	0.164531	28.2664
POLES ENGAGE_EN_NPi2020_400f	C2	1.5°C	2030	34.67	0.164531	26.9927
POLES ENGAGE_EN_NPi2020_500	C3	2.0°C	2030	34.67	0.164531	32.4222
POLES ENGAGE_EN_NPi2020_500f	C3	2.0°C	2030	34.67	0.164531	25.5629
POLES ENGAGE_EN_NPi2020_600	C3	2.0°C	2030	34.67	0.164531	30.584
POLES ENGAGE_EN_NPi2020_600f	C3	2.0°C	2030	34.67	0.164531	24.4838
POLES ENGAGE_EN_NPi2020_600f_COV	C3	2.0°C	2030	34.67	0.164531	23.768
POLES ENGAGE_EN_NPi2020_700	C3	2.0°C	2030	34.67	0.164531	29.1923
POLES ENGAGE_EN_NPi2020_700f	C3	2.0°C	2030	34.67	0.164531	23.6724
POLES ENGAGE_EN_NPi2020_800	C3	2.0°C	2030	34.67	0.164531	26.0728
POLES ENGAGE_EN_NPi2020_800f	C4	2.0°C	2030	34.67	0.164531	25.4365
POLES ENGAGE_EN_NPi2020_900	C3	2.0°C	2030	34.67	0.164531	24.516
POLES ENGAGE_EN_NPi2020_900f	C4	2.0°C	2030	34.67	0.164531	27.4579
POLES GECO2019_CO_2Deg2020	C3	2.0°C	2030	34.67	0.164531	24.9304
POLES GECO2019_CO_2Deg2030	C3	2.0°C	2030	34.67	0.164531	30.0789
POLES GECO2019_CO_Bridge	C2	1.5°C	2030	34.67	0.164531	35.554
POLES GECO2019_CO_Bridge_notax	C4	2.0°C	2030	34.67	0.164531	32.9437
POLES GECO2019_CO_GPP	C5	2.5°C	2030	34.67	0.164531	19.8016
REMIND 1.6_EMF30_Slower-to-faster	C3	2.0°C	2030	279.241	1.32518	24.0399
REMIND 1.6_EMF30_Slower-to-faster+SLCF	C3	2.0°C	2030	220.095	1.04449	26.8136
REMIND 1.6_EMF30_Slower-to-faster+SLCF+HFC	C3	2.0°C	2030	220.095	1.04449	26.7838
REMIND 1.7_ADVANCE_2020_1.5C-2100	C1	1.5°C	2030	1591.2	7.55128	13.198
REMIND 1.7_ADVANCE_2020_Med2C	C3	2.0°C	2030	183.403	0.870363	27.9717
REMIND 1.7_ADVANCE_2020_WB2C	C2	1.5°C	2030	592.028	2.80955	19.638
REMIND 1.7_ADVANCE_2030_1.5C-2100	C2	1.5°C	2030	69.6164	0.330374	47.9462
REMIND 1.7_ADVANCE_2030_Med2C	C4	2.0°C	2030	69.6164	0.330374	37.366
REMIND 1.7_ADVANCE_2030_Price1.5C	C2	1.5°C	2030	69.6164	0.330374	44.5559
REMIND 1.7_ADVANCE_2030_WB2C	C2	1.5°C	2030	69.6164	0.330374	41.9891
REMIND 1.7_CEMICS-1.5-CDR12	C1	1.5°C	2030	854.94	4.05723	17.8079
REMIND 1.7_CEMICS-1.5-CDR20	C1	1.5°C	2030	534.987	2.53885	20.9964
REMIND 1.7_CEMICS-1.5-CDR8	C1	1.5°C	2030	1546.68	7.34	10.9251
REMIND 1.7_CEMICS-2.0-CDR12	C2	1.5°C	2030	359.735	1.70717	20.6973
REMIND 1.7_CEMICS-2.0-CDR20	C2	1.5°C	2030	246.156	1.16816	20.947
REMIND 1.7_CEMICS-2.0-CDR8	C1	1.5°C	2030	447.78	2.125	19.4317
REMIND 2.1_CEMICS_GDPgrowth_1p5	C1	1.5°C	2030	1283.12	6.08923	14.7767
REMIND 2.1_CEMICS_GDPgrowth_2C	C3	2.0°C	2030	517.092	2.45393	18.434
REMIND 2.1_CEMICS_HotellingConst_1p5	C1	1.5°C	2030	1303.2	6.1845	16.6451
REMIND 2.1_CEMICS_HotellingConst_2C	C3	2.0°C	2030	299.42	1.42094	23.0665
REMIND 2.1_CEMICS_Linear_1p5	C1	1.5°C	2030	1347.56	6.39503	15.6922
REMIND 2.1_CEMICS_Linear_2C	C3	2.0°C	2030	332.43	1.57759	24.6232
REMIND 2.1_CEMICS_opt_1p5	C1	1.5°C	2030	1361.7	6.46214	16.2629
REMIND 2.1_CEMICS_opt_2C	C3	2.0°C	2030	289.293	1.37288	23.1415
REMIND 2.1_LeastTotalCost_CBA_brkLR15_SSP2_P50	C3	2.0°C	2030	1232.31	5.84809	11.1484
REMIND 2.1_LeastTotalCost_CBA_brkSR15_SSP2_P50	C3	2.0°C	2030	301.423	1.43044	24.3205
REMIND 2.1_LeastTotalCost_CEA_brkLR15_SSP2_P50	C3	2.0°C	2030	295.503	1.40235	22.3917
REMIND 2.1_LeastTotalCost_CEA_brkSR15_SSP2_P50	C3	2.0°C	2030	294.005	1.39524	22.5008
REMIND 2.1_LeastTotalCost_LTC_brkLR15_SSP1_P50	C1	1.5°C	2030	918.038	4.35667	12.9712
REMIND 2.1_LeastTotalCost_LTC_brkLR15_SSP2_P50	C3	2.0°C	2030	1231.77	5.84553	11.167
REMIND 2.1_LeastTotalCost_LTC_brkLR15_SSP5_P50	C3	2.0°C	2030	1531.69	7.26884	13.8811
REMIND 2.1_LeastTotalCost_LTC_brkSR15_SSP1_P50	C2	1.5°C	2030	231.317	1.09775	25.5483
REMIND 2.1_LeastTotalCost_LTC_brkSR15_SSP2_P50	C3	2.0°C	2030	514.473	2.4415	18.157
REMIND 2.1_LeastTotalCost_LTC_brkSR15_SSP5_P50	C3	2.0°C	2030	1035.31	4.9132	16.7733
REMIND 2.1_LeastTotalCost_NDC_brkLR15_SSP2_P50	C5	2.5°C	2030	179.179	0.850319	16.6227
REMIND 2.1_LeastTotalCost_NDC_brkSR15_SSP2_P50	C5	2.5°C	2030	168.597	0.8001	18.2903
REMIND 2.1_LeastTotalCost_NPi_brkLR15_SSP1_P50	C5	2.5°C	2030	34.67	0.164531	0
REMIND 2.1_LeastTotalCost_NPi_brkSR15_SSP1_P50	C5	2.5°C	2030	34.67	0.164531	0
REMIND 2.1_R2p1_SSP1-NDC	C5	2.5°C	2030	67.8173	0.321836	20.9435
REMIND 2.1_R2p1_SSP1-NPi	C5	2.5°C	2030	34.67	0.164531	0
REMIND 2.1_R2p1_SSP1-PkBudg1100	C2	1.5°C	2030	499.433	2.37013	17.0298
REMIND 2.1_R2p1_SSP1-PkBudg1300	C2	1.5°C	2030	108.16	0.513288	28.1355
REMIND 2.1_R2p1_SSP1-PkBudg900	C1	1.5°C	2030	962.962	4.56986	14.2285
REMIND 2.1_R2p1_SSP2-NDC	C5	2.5°C	2030	268.007	1.27186	12.5061
REMIND 2.1_R2p1_SSP2-PkBudg1100	C3	2.0°C	2030	623.007	2.95656	17.4893
REMIND 2.1_R2p1_SSP2-PkBudg1300	C3	2.0°C	2030	313.341	1.487	21.1523
REMIND 2.1_R2p1_SSP2-PkBudg900	C1	1.5°C	2030	1228.77	5.83131	15.3166
REMIND 2.1_R2p1_SSP5-PkBudg1100	C2	1.5°C	2030	1354.08	6.42596	17.0354
REMIND 2.1_R2p1_SSP5-PkBudg1300	C3	2.0°C	2030	970.536	4.60581	17.9044
REMIND 2.1_R2p1_SSP5-PkBudg900	C1	1.5°C	2030	1977.07	9.38245	16.8757
REMIND 2.1_TechCost-SSP2-B1100-bioH	C3	2.0°C	2030	658.095	3.12308	17.9836
REMIND 2.1_TechCost-SSP2-B1100-ccsH	C3	2.0°C	2030	683.644	3.24432	18.3077
REMIND 2.1_TechCost-SSP2-B1100-coalH	C3	2.0°C	2030	661.141	3.13753	17.7812
REMIND 2.1_TechCost-SSP2-B1100-elh2H	C3	2.0°C	2030	673.384	3.19563	17.6899
REMIND 2.1_TechCost-SSP2-B1100-gasH	C3	2.0°C	2030	656.258	3.11436	17.7417
REMIND 2.1_TechCost-SSP2-B1100-nucH	C3	2.0°C	2030	648.339	3.07678	17.6972
REMIND 2.1_TechCost-SSP2-B1100-oilH	C3	2.0°C	2030	833.606	3.95599	16.2911
REMIND 2.1_TechCost-SSP2-B1100-spvH	C3	2.0°C	2030	637.584	3.02574	17.6845
REMIND 2.1_TechCost-SSP2-B1100-windH	C3	2.0°C	2030	624.324	2.96281	17.5263
REMIND-Buildings 2.0_BEG-Budg600	C2	1.5°C	2030	1179.92	5.59946	14.5964
REMIND-Buildings 2.0_BEG-Budg600-EG	C2	1.5°C	2030	1176.42	5.58288	14.45
REMIND-MAgPIE 1.5_SSP1-19	C2	1.5°C	2030	435	2.06435	24.3324
REMIND-MAgPIE 1.5_SSP1-26	C4	2.0°C	2030	61.4	0.291382	25.8309
REMIND-MAgPIE 1.5_SSP1-34	C5	2.5°C	2030	34.67	0.164531	6.61718
REMIND-MAgPIE 1.5_SSP2-19	C1	1.5°C	2030	1020	4.84055	23.0691
REMIND-MAgPIE 1.5_SSP2-26	C3	2.0°C	2030	163	0.773538	24.767
REMIND-MAgPIE 1.5_SSP2-34	C5	2.5°C	2030	239	1.13421	24.5673
REMIND-MAgPIE 1.5_SSP5-19	C2	1.5°C	2030	694	3.29347	26.3037
REMIND-MAgPIE 1.5_SSP5-26	C4	2.0°C	2030	369	1.75114	26.9439
REMIND-MAgPIE 1.5_SSP5-34	C5	2.5°C	2030	279	1.32403	27.0193
REMIND-MAgPIE 1.7-3.0_CD-LINKS_INDC2030i_1000	C2	1.5°C	2030	71.5698	0.339644	41.6256
REMIND-MAgPIE 1.7-3.0_CD-LINKS_INDC2030i_1600	C4	2.0°C	2030	71.5698	0.339644	39.4245
REMIND-MAgPIE 1.7-3.0_CD-LINKS_INDC2030i_400	C2	1.5°C	2030	71.5698	0.339644	47.1436
REMIND-MAgPIE 1.7-3.0_CD-LINKS_NDC2030i_1000	C3	2.0°C	2030	71.5698	0.339644	41.6256
REMIND-MAgPIE 1.7-3.0_CD-LINKS_NPi2020_1000	C2	1.5°C	2030	456.148	2.16471	23.4185
REMIND-MAgPIE 1.7-3.0_CD-LINKS_NPi2020_1600	C4	2.0°C	2030	196.253	0.931343	25.4674
REMIND-MAgPIE 1.7-3.0_CD-LINKS_NPi2020_400	C1	1.5°C	2030	1493.03	7.08537	13.2281
REMIND-MAgPIE 1.7-3.0_CO_2Deg2020	C2	1.5°C	2030	527.176	2.50178	22.0903
REMIND-MAgPIE 1.7-3.0_CO_2Deg2030	C2	1.5°C	2030	101.319	0.480821	37.3504
REMIND-MAgPIE 1.7-3.0_CO_Bridge	C2	1.5°C	2030	497.395	2.36046	20.2397
REMIND-MAgPIE 1.7-3.0_CO_GPP	C5	2.5°C	2030	497.395	2.36046	13.0516
REMIND-MAgPIE 1.7-3.0_EMF33_1.5C_cost100	C2	1.5°C	2030	547.954	2.60039	21.7666
REMIND-MAgPIE 1.7-3.0_EMF33_1.5C_full	C2	1.5°C	2030	796.086	3.77793	22.2336
REMIND-MAgPIE 1.7-3.0_EMF33_1.5C_nofuel	C1	1.5°C	2030	1036.46	4.91868	23.2505
REMIND-MAgPIE 1.7-3.0_EMF33_Med2C_cost100	C4	2.0°C	2030	328.755	1.56015	19.7413
REMIND-MAgPIE 1.7-3.0_EMF33_Med2C_full	C5	2.5°C	2030	360.44	1.71052	21.2218
REMIND-MAgPIE 1.7-3.0_EMF33_Med2C_limbio	C3	2.0°C	2030	447.907	2.1256	21.1126
REMIND-MAgPIE 1.7-3.0_EMF33_Med2C_nobeccs	C4	2.0°C	2030	424.273	2.01345	19.4122
REMIND-MAgPIE 1.7-3.0_EMF33_Med2C_nofuel	C4	2.0°C	2030	333.837	1.58427	20.5983
REMIND-MAgPIE 1.7-3.0_EMF33_Med2C_none	C4	2.0°C	2030	461.878	2.19191	19.3238
REMIND-MAgPIE 1.7-3.0_EMF33_WB2C_cost100	C3	2.0°C	2030	322.676	1.5313	19.9343
REMIND-MAgPIE 1.7-3.0_EMF33_WB2C_full	C3	2.0°C	2030	377.034	1.78926	21.5995
REMIND-MAgPIE 1.7-3.0_EMF33_WB2C_limbio	C3	2.0°C	2030	1019.08	4.83616	21.0936
REMIND-MAgPIE 1.7-3.0_EMF33_WB2C_nobeccs	C3	2.0°C	2030	814.133	3.86358	18.6131
REMIND-MAgPIE 1.7-3.0_EMF33_WB2C_nofuel	C3	2.0°C	2030	377.113	1.78964	22.7971
REMIND-MAgPIE 1.7-3.0_EMF33_WB2C_none	C3	2.0°C	2030	473.615	2.24761	15.329
REMIND-MAgPIE 1.7-3.0_EMF33_tax_hi_full	C3	2.0°C	2030	255.025	1.21025	24.3739
REMIND-MAgPIE 1.7-3.0_EMF33_tax_hi_none	C4	2.0°C	2030	310.749	1.4747	21.8886
REMIND-MAgPIE 1.7-3.0_EMF33_tax_lo_full	C5	2.5°C	2030	192.37	0.912919	23.0947
REMIND-MAgPIE 1.7-3.0_EMF33_tax_lo_none	C5	2.5°C	2030	204.823	0.972014	23.078
REMIND-MAgPIE 1.7-3.0_PEP_1p5C_full_NDC	C2	1.5°C	2030	101.319	0.480821	43.5495
REMIND-MAgPIE 1.7-3.0_PEP_1p5C_full_eff	C1	1.5°C	2030	760.906	3.61098	22.7314
REMIND-MAgPIE 1.7-3.0_PEP_1p5C_full_goodpractice	C2	1.5°C	2030	439.266	2.0846	23.7536
REMIND-MAgPIE 1.7-3.0_PEP_1p5C_full_netzero	C2	1.5°C	2030	974.659	4.62538	15.303
REMIND-MAgPIE 1.7-3.0_PEP_1p5C_red_eff	C1	1.5°C	2030	2970.91	14.0989	10.2099
REMIND-MAgPIE 1.7-3.0_PEP_2C_full_NDC	C2	1.5°C	2030	101.319	0.480821	37.3504
REMIND-MAgPIE 1.7-3.0_PEP_2C_full_eff	C2	1.5°C	2030	527.176	2.50178	22.0903
REMIND-MAgPIE 1.7-3.0_PEP_2C_full_goodpractice	C2	1.5°C	2030	439.266	2.0846	20.646
REMIND-MAgPIE 1.7-3.0_PEP_2C_full_netzero	C2	1.5°C	2030	974.659	4.62538	13.4936
REMIND-MAgPIE 1.7-3.0_PEP_2C_red_NDC	C2	1.5°C	2030	101.319	0.480821	42.2794
REMIND-MAgPIE 1.7-3.0_PEP_2C_red_eff	C1	1.5°C	2030	578.185	2.74386	22.8498
REMIND-MAgPIE 1.7-3.0_PEP_2C_red_goodpractice	C2	1.5°C	2030	439.266	2.0846	22.308
REMIND-MAgPIE 1.7-3.0_PEP_2C_red_netzero	C2	1.5°C	2030	974.659	4.62538	13.8165
REMIND-MAgPIE 1.7-3.0_PEP_netzero	C5	2.5°C	2030	974.659	4.62538	9.90844
REMIND-MAgPIE 1.7-3.0_SMP_2C_lifesty	C1	1.5°C	2030	232.814	1.10485	25.5092
REMIND-MAgPIE 2.0-4.1_Diff_1300Gt_hybrid_def	C3	2.0°C	2030	790.191	3.74996	17.9914
REMIND-MAgPIE 2.0-4.1_Diff_1300Gt_no-transfer_def	C3	2.0°C	2030	1536.15	7.28999	11.9786
REMIND-MAgPIE 2.0-4.1_Diff_1300Gt_uniform-pricing_def	C3	2.0°C	2030	528.065	2.506	24.8032
REMIND-MAgPIE 2.1-4.2_CEMICS_SSP1-1p5C-fullCDR	C1	1.5°C	2030	841.017	3.99116	14.9048
REMIND-MAgPIE 2.1-4.2_CEMICS_SSP1-1p5C-minCDR	C1	1.5°C	2030	774.482	3.67541	8.88321
REMIND-MAgPIE 2.1-4.2_CEMICS_SSP2-1p5C-fullCDR	C1	1.5°C	2030	1235.77	5.86453	15.5376
REMIND-MAgPIE 2.1-4.2_CEMICS_SSP2-1p5C-minCDR	C1	1.5°C	2030	883.148	4.19109	8.01105
REMIND-MAgPIE 2.1-4.2_CEMICS_SSP2-2C-fullCDR	C3	2.0°C	2030	314.679	1.49335	22.0681
REMIND-MAgPIE 2.1-4.2_CEMICS_SSP2-2C-minCDR	C3	2.0°C	2030	566.365	2.68776	11.9845
REMIND-MAgPIE 2.1-4.2_EN_INDCi2030_1000	C3	2.0°C	2030	235.659	1.11835	24.0944
REMIND-MAgPIE 2.1-4.2_EN_INDCi2030_1000_COV	C3	2.0°C	2030	84.8824	0.402821	34.3308
REMIND-MAgPIE 2.1-4.2_EN_INDCi2030_1000_COV_NDCp	C3	2.0°C	2030	251.35	1.19281	22.1063
REMIND-MAgPIE 2.1-4.2_EN_INDCi2030_1000_NDCp	C3	2.0°C	2030	402.944	1.91223	18.6453
REMIND-MAgPIE 2.1-4.2_EN_INDCi2030_1000f	C3	2.0°C	2030	235.659	1.11835	23.999
REMIND-MAgPIE 2.1-4.2_EN_INDCi2030_1000f_COV	C3	2.0°C	2030	84.8824	0.402821	34.2786
REMIND-MAgPIE 2.1-4.2_EN_INDCi2030_1000f_COV_NDCp	C3	2.0°C	2030	251.35	1.19281	22.01
REMIND-MAgPIE 2.1-4.2_EN_INDCi2030_1000f_NDCp	C3	2.0°C	2030	402.944	1.91223	18.5072
REMIND-MAgPIE 2.1-4.2_EN_INDCi2030_1200	C3	2.0°C	2030	235.659	1.11835	22.9246
REMIND-MAgPIE 2.1-4.2_EN_INDCi2030_1200f	C3	2.0°C	2030	235.659	1.11835	22.9355
REMIND-MAgPIE 2.1-4.2_EN_INDCi2030_1400	C4	2.0°C	2030	235.659	1.11835	16.1996
REMIND-MAgPIE 2.1-4.2_EN_INDCi2030_1400f	C4	2.0°C	2030	235.659	1.11835	16.1996
REMIND-MAgPIE 2.1-4.2_EN_INDCi2030_1600	C5	2.5°C	2030	235.659	1.11835	8.60653
REMIND-MAgPIE 2.1-4.2_EN_INDCi2030_1600f	C5	2.5°C	2030	235.659	1.11835	8.60653
REMIND-MAgPIE 2.1-4.2_EN_INDCi2030_1800	C5	2.5°C	2030	235.659	1.11835	8.06606
REMIND-MAgPIE 2.1-4.2_EN_INDCi2030_1800f	C5	2.5°C	2030	235.659	1.11835	8.06606
REMIND-MAgPIE 2.1-4.2_EN_INDCi2030_2000	C5	2.5°C	2030	235.659	1.11835	7.40995
REMIND-MAgPIE 2.1-4.2_EN_INDCi2030_2000f	C5	2.5°C	2030	235.659	1.11835	7.47309
REMIND-MAgPIE 2.1-4.2_EN_INDCi2030_300f	C2	1.5°C	2030	235.659	1.11835	26.5364
REMIND-MAgPIE 2.1-4.2_EN_INDCi2030_400f	C2	1.5°C	2030	235.659	1.11835	26.0991
REMIND-MAgPIE 2.1-4.2_EN_INDCi2030_500f	C2	1.5°C	2030	235.659	1.11835	25.7024
REMIND-MAgPIE 2.1-4.2_EN_INDCi2030_600_COV	C2	1.5°C	2030	84.8824	0.402821	50.9007
REMIND-MAgPIE 2.1-4.2_EN_INDCi2030_600_COV_NDCp	C2	1.5°C	2030	251.35	1.19281	35.3564
REMIND-MAgPIE 2.1-4.2_EN_INDCi2030_600f	C2	1.5°C	2030	235.659	1.11835	25.3123
REMIND-MAgPIE 2.1-4.2_EN_INDCi2030_600f_COV	C2	1.5°C	2030	84.8824	0.402821	36.5049
REMIND-MAgPIE 2.1-4.2_EN_INDCi2030_600f_COV_NDCp	C2	1.5°C	2030	251.35	1.19281	23.9676
REMIND-MAgPIE 2.1-4.2_EN_INDCi2030_600f_NDCp	C2	1.5°C	2030	402.944	1.91223	19.6774
REMIND-MAgPIE 2.1-4.2_EN_INDCi2030_700	C3	2.0°C	2030	235.659	1.11835	33.6736
REMIND-MAgPIE 2.1-4.2_EN_INDCi2030_700f	C3	2.0°C	2030	235.659	1.11835	24.9636
REMIND-MAgPIE 2.1-4.2_EN_INDCi2030_800	C3	2.0°C	2030	235.659	1.11835	28.1762
REMIND-MAgPIE 2.1-4.2_EN_INDCi2030_800f	C3	2.0°C	2030	235.659	1.11835	24.5853
REMIND-MAgPIE 2.1-4.2_EN_INDCi2030_900	C3	2.0°C	2030	235.659	1.11835	25.0992
REMIND-MAgPIE 2.1-4.2_EN_INDCi2030_900f	C3	2.0°C	2030	235.659	1.11835	24.3198
REMIND-MAgPIE 2.1-4.2_EN_INDCi2100	C5	2.5°C	2030	235.659	1.11835	14.3173
REMIND-MAgPIE 2.1-4.2_EN_INDCi2100_COV	C5	2.5°C	2030	84.8824	0.402821	21.4299
REMIND-MAgPIE 2.1-4.2_EN_INDCi2100_COV_NDCp	C5	2.5°C	2030	251.35	1.19281	15.1438
REMIND-MAgPIE 2.1-4.2_EN_INDCi2100_NDCp	C5	2.5°C	2030	402.944	1.91223	12.321
REMIND-MAgPIE 2.1-4.2_EN_NPi2020_1000	C3	2.0°C	2030	315.14	1.49554	24.0174
REMIND-MAgPIE 2.1-4.2_EN_NPi2020_1000_COV	C3	2.0°C	2030	170.708	0.810116	26.9056
REMIND-MAgPIE 2.1-4.2_EN_NPi2020_1000f	C3	2.0°C	2030	317.383	1.50619	23.9283
REMIND-MAgPIE 2.1-4.2_EN_NPi2020_1000f_COV	C3	2.0°C	2030	254.392	1.20725	22.5128
REMIND-MAgPIE 2.1-4.2_EN_NPi2020_1200	C3	2.0°C	2030	284.563	1.35043	20.7327
REMIND-MAgPIE 2.1-4.2_EN_NPi2020_1200f	C3	2.0°C	2030	83.0373	0.394065	36.4581
REMIND-MAgPIE 2.1-4.2_EN_NPi2020_1400	C4	2.0°C	2030	56.1758	0.26659	24.5367
REMIND-MAgPIE 2.1-4.2_EN_NPi2020_1400f	C4	2.0°C	2030	56.1758	0.26659	24.5367
REMIND-MAgPIE 2.1-4.2_EN_NPi2020_1600	C4	2.0°C	2030	54.0547	0.256524	17.6984
REMIND-MAgPIE 2.1-4.2_EN_NPi2020_1600f	C4	2.0°C	2030	54.0547	0.256524	17.6984
REMIND-MAgPIE 2.1-4.2_EN_NPi2020_1800	C5	2.5°C	2030	39.5513	0.187696	16.8484
REMIND-MAgPIE 2.1-4.2_EN_NPi2020_1800f	C5	2.5°C	2030	41.6381	0.197599	16.9233
REMIND-MAgPIE 2.1-4.2_EN_NPi2020_2000	C5	2.5°C	2030	34.67	0.164531	14.1087
REMIND-MAgPIE 2.1-4.2_EN_NPi2020_2000f	C5	2.5°C	2030	34.67	0.164531	14.4697
REMIND-MAgPIE 2.1-4.2_EN_NPi2020_200f	C1	1.5°C	2030	1142.7	5.42282	14.5584
REMIND-MAgPIE 2.1-4.2_EN_NPi2020_300f	C1	1.5°C	2030	1110.44	5.26975	14.3714
REMIND-MAgPIE 2.1-4.2_EN_NPi2020_400	C1	1.5°C	2030	2337.74	11.0941	12.5791
REMIND-MAgPIE 2.1-4.2_EN_NPi2020_400f	C1	1.5°C	2030	1079.96	5.12511	14.1516
REMIND-MAgPIE 2.1-4.2_EN_NPi2020_500	C1	1.5°C	2030	1522.95	7.22738	14.4068
REMIND-MAgPIE 2.1-4.2_EN_NPi2020_500f	C2	1.5°C	2030	1052.78	4.9961	14.0765
REMIND-MAgPIE 2.1-4.2_EN_NPi2020_600	C1	1.5°C	2030	1187.72	5.63651	14.4358
REMIND-MAgPIE 2.1-4.2_EN_NPi2020_600_COV	C1	1.5°C	2030	1008.64	4.78663	14.5232
REMIND-MAgPIE 2.1-4.2_EN_NPi2020_600f	C2	1.5°C	2030	872.238	4.13932	14.1159
REMIND-MAgPIE 2.1-4.2_EN_NPi2020_600f_COV	C1	1.5°C	2030	515.8	2.4478	18.5145
REMIND-MAgPIE 2.1-4.2_EN_NPi2020_700	C3	2.0°C	2030	1033.43	4.9043	14.2447
REMIND-MAgPIE 2.1-4.2_EN_NPi2020_700f	C3	2.0°C	2030	857.043	4.06721	13.897
REMIND-MAgPIE 2.1-4.2_EN_NPi2020_800	C3	2.0°C	2030	561.424	2.66431	18.1811
REMIND-MAgPIE 2.1-4.2_EN_NPi2020_800f	C3	2.0°C	2030	550.963	2.61467	18.1157
REMIND-MAgPIE 2.1-4.2_EN_NPi2020_900	C3	2.0°C	2030	516.96	2.4533	18.3804
REMIND-MAgPIE 2.1-4.2_EN_NPi2020_900f	C3	2.0°C	2030	520.859	2.4718	18.3083
REMIND-MAgPIE 2.1-4.2_NGFS2_Below 2°C	C3	2.0°C	2030	208.279	0.988418	27.7499
REMIND-MAgPIE 2.1-4.2_NGFS2_Below 2°C - IPD-95th	C3	2.0°C	2030	243.367	1.15493	28.8627
REMIND-MAgPIE 2.1-4.2_NGFS2_Below 2°C - IPD-median	C3	2.0°C	2030	211.802	1.00514	29.6094
REMIND-MAgPIE 2.1-4.2_NGFS2_Delayed Transition	C3	2.0°C	2030	34.67	0.164531	48.8635
REMIND-MAgPIE 2.1-4.2_NGFS2_Divergent Net Zero Policies	C1	1.5°C	2030	1014.79	4.81584	14.8981
REMIND-MAgPIE 2.1-4.2_NGFS2_Nationally Determined Contributions (NDCs)	C5	2.5°C	2030	140.013	0.66445	12.1108
REMIND-MAgPIE 2.1-4.2_NGFS2_Net-Zero 2050	C1	1.5°C	2030	1258.54	5.97259	16.194
REMIND-MAgPIE 2.1-4.2_NGFS2_Net-Zero 2050 - IPD-95th	C1	1.5°C	2030	1360.08	6.45443	15.5931
REMIND-MAgPIE 2.1-4.2_NGFS2_Net-Zero 2050 - IPD-median	C1	1.5°C	2030	1364.9	6.4773	15.6961
REMIND-MAgPIE 2.1-4.2_SusDev_SDP-NPi	C5	2.5°C	2030	34.67	0.164531	0
REMIND-MAgPIE 2.1-4.2_SusDev_SDP-PkBudg1000	C1	1.5°C	2030	418.892	1.98791	14.7901
REMIND-MAgPIE 2.1-4.2_SusDev_SSP1-NDC	C5	2.5°C	2030	142.003	0.673896	13.2803
REMIND-MAgPIE 2.1-4.2_SusDev_SSP1-NPi	C5	2.5°C	2030	34.67	0.164531	0
REMIND-MAgPIE 2.1-4.2_SusDev_SSP1-PkBudg900	C1	1.5°C	2030	928.208	4.40493	14.2662
REMIND-MAgPIE 2.1-4.2_SusDev_SSP2-NDC	C5	2.5°C	2030	274.134	1.30094	13.2205
REMIND-MAgPIE 2.1-4.2_SusDev_SSP2-PkBudg900	C1	1.5°C	2030	1187.97	5.63767	15.4292
REMIND-MAgPIE 2.1-4.3_DeepElec_SSP2_ HighRE_Budg1100	C3	2.0°C	2030	457.867	2.17287	18.1558
REMIND-MAgPIE 2.1-4.3_DeepElec_SSP2_ HighRE_Budg1300	C3	2.0°C	2030	148.331	0.703923	28.9529
REMIND-MAgPIE 2.1-4.3_DeepElec_SSP2_ HighRE_Budg900	C1	1.5°C	2030	883.256	4.19161	13.1215
REMIND-MAgPIE 2.1-4.3_DeepElec_SSP2_def_Budg1100	C2	1.5°C	2030	559.396	2.65469	21.2467
REMIND-MAgPIE 2.1-4.3_DeepElec_SSP2_def_Budg1300	C3	2.0°C	2030	305.797	1.4512	22.5416
REMIND-MAgPIE 2.1-4.3_DeepElec_SSP2_def_Budg900	C1	1.5°C	2030	1301.48	6.17636	17.8128
REMIND-Transport 2.1_Transport_Budg1100_Conv	C3	2.0°C	2030	854.933	4.0572	12.126
REMIND-Transport 2.1_Transport_Budg1100_Conv-LowD	C3	2.0°C	2030	825.856	3.91921	12.0711
REMIND-Transport 2.1_Transport_Budg1100_ConvSyn	C3	2.0°C	2030	1064.68	5.05259	9.92856
REMIND-Transport 2.1_Transport_Budg1100_ElecPush	C3	2.0°C	2030	783.616	3.71875	12.1891
REMIND-Transport 2.1_Transport_Budg1100_H2Push	C3	2.0°C	2030	823.643	3.90871	11.7613
WITCH 5.0_CO_2Deg2020	C3	2.0°C	2030	712.947	3.38338	19.2365
WITCH 5.0_CO_2Deg2030	C3	2.0°C	2030	49.7003	0.23586	47.5384
WITCH 5.0_CO_Bridge	C3	2.0°C	2030	182.493	0.866043	26.7354
WITCH 5.0_CO_GPP	C5	2.5°C	2030	237.723	1.12815	13.1938
WITCH 5.0_CO_NDC_2050convergence	C5	2.5°C	2030	49.7003	0.23586	17.1609
WITCH 5.0_EN_INDCi2030_1000	C3	2.0°C	2030	47.1379	0.223699	47.7268
WITCH 5.0_EN_INDCi2030_1000_NDCp	C3	2.0°C	2030	121.403	0.576136	34.0171
WITCH 5.0_EN_INDCi2030_1000f	C3	2.0°C	2030	47.1379	0.223699	46.6345
WITCH 5.0_EN_INDCi2030_1000f_NDCp	C3	2.0°C	2030	121.403	0.576136	33.5266
WITCH 5.0_EN_INDCi2030_1200	C4	2.0°C	2030	47.1379	0.223699	45.207
WITCH 5.0_EN_INDCi2030_1200_NDCp	C4	2.0°C	2030	121.403	0.576136	32.3442
WITCH 5.0_EN_INDCi2030_1200f	C4	2.0°C	2030	47.1379	0.223699	45.9639
WITCH 5.0_EN_INDCi2030_1200f_NDCp	C4	2.0°C	2030	121.403	0.576136	32.6328
WITCH 5.0_EN_INDCi2030_1400	C4	2.0°C	2030	47.1379	0.223699	42.1697
WITCH 5.0_EN_INDCi2030_1400_NDCp	C4	2.0°C	2030	121.403	0.576136	29.8302
WITCH 5.0_EN_INDCi2030_1400f	C4	2.0°C	2030	47.1379	0.223699	43.4337
WITCH 5.0_EN_INDCi2030_1400f_NDCp	C4	2.0°C	2030	121.403	0.576136	29.552
WITCH 5.0_EN_INDCi2030_1600	C5	2.5°C	2030	47.1379	0.223699	20.9524
WITCH 5.0_EN_INDCi2030_1600_NDCp	C5	2.5°C	2030	121.403	0.576136	11.8393
WITCH 5.0_EN_INDCi2030_1600f	C5	2.5°C	2030	47.1379	0.223699	21.4339
WITCH 5.0_EN_INDCi2030_1600f_NDCp	C5	2.5°C	2030	121.403	0.576136	12.5502
WITCH 5.0_EN_INDCi2030_1800	C5	2.5°C	2030	47.1379	0.223699	16.1447
WITCH 5.0_EN_INDCi2030_1800_NDCp	C5	2.5°C	2030	121.403	0.576136	8.33024
WITCH 5.0_EN_INDCi2030_1800f	C5	2.5°C	2030	47.1379	0.223699	16.1447
WITCH 5.0_EN_INDCi2030_1800f_NDCp	C5	2.5°C	2030	121.403	0.576136	8.33024
WITCH 5.0_EN_INDCi2030_2000	C5	2.5°C	2030	47.1379	0.223699	12.1637
WITCH 5.0_EN_INDCi2030_2000_NDCp	C5	2.5°C	2030	121.403	0.576136	4.98265
WITCH 5.0_EN_INDCi2030_2000f	C5	2.5°C	2030	47.1379	0.223699	12.1637
WITCH 5.0_EN_INDCi2030_2000f_NDCp	C5	2.5°C	2030	121.403	0.576136	4.98265
WITCH 5.0_EN_INDCi2030_2500	C5	2.5°C	2030	47.1379	0.223699	3.49169
WITCH 5.0_EN_INDCi2030_2500_NDCp	C5	2.5°C	2030	121.403	0.576136	-1.90887
WITCH 5.0_EN_INDCi2030_2500f	C5	2.5°C	2030	47.1379	0.223699	3.49169
WITCH 5.0_EN_INDCi2030_2500f_NDCp	C5	2.5°C	2030	121.403	0.576136	-1.90887
WITCH 5.0_EN_INDCi2030_500f	C2	1.5°C	2030	47.1379	0.223699	48.6248
WITCH 5.0_EN_INDCi2030_600f	C3	2.0°C	2030	47.1379	0.223699	48.395
WITCH 5.0_EN_INDCi2030_600f_NDCp	C3	2.0°C	2030	121.403	0.576136	35.1499
WITCH 5.0_EN_INDCi2030_700f	C3	2.0°C	2030	47.1379	0.223699	48.3411
WITCH 5.0_EN_INDCi2030_700f_NDCp	C3	2.0°C	2030	121.403	0.576136	35.1905
WITCH 5.0_EN_INDCi2030_800	C3	2.0°C	2030	47.1379	0.223699	51.1894
WITCH 5.0_EN_INDCi2030_800_NDCp	C3	2.0°C	2030	121.403	0.576136	37.7032
WITCH 5.0_EN_INDCi2030_800f	C3	2.0°C	2030	47.1379	0.223699	48.1228
WITCH 5.0_EN_INDCi2030_800f_NDCp	C3	2.0°C	2030	121.403	0.576136	34.5635
WITCH 5.0_EN_INDCi2030_900	C3	2.0°C	2030	47.1379	0.223699	49.2123
WITCH 5.0_EN_INDCi2030_900_NDCp	C3	2.0°C	2030	121.403	0.576136	35.7387
WITCH 5.0_EN_INDCi2030_900f	C3	2.0°C	2030	47.1379	0.223699	47.3279
WITCH 5.0_EN_INDCi2030_900f_NDCp	C3	2.0°C	2030	121.403	0.576136	33.9718
WITCH 5.0_EN_NPi2020_1000	C3	2.0°C	2030	490.917	2.32971	19.0768
WITCH 5.0_EN_NPi2020_1000f	C3	2.0°C	2030	481.903	2.28693	19.7877
WITCH 5.0_EN_NPi2020_1200	C4	2.0°C	2030	403.543	1.91507	20.2443
WITCH 5.0_EN_NPi2020_1200f	C4	2.0°C	2030	394.928	1.87418	20.5334
WITCH 5.0_EN_NPi2020_1400	C4	2.0°C	2030	257.792	1.22339	23.8237
WITCH 5.0_EN_NPi2020_1400f	C4	2.0°C	2030	260.254	1.23507	24.5391
WITCH 5.0_EN_NPi2020_1600	C4	2.0°C	2030	188.633	0.895185	15.5074
WITCH 5.0_EN_NPi2020_1600f	C4	2.0°C	2030	191.35	0.908075	17.0949
WITCH 5.0_EN_NPi2020_1800	C5	2.5°C	2030	135.025	0.640779	14.5384
WITCH 5.0_EN_NPi2020_1800f	C5	2.5°C	2030	135.025	0.640779	14.5384
WITCH 5.0_EN_NPi2020_2000	C5	2.5°C	2030	96.5288	0.458091	14.522
WITCH 5.0_EN_NPi2020_2000f	C5	2.5°C	2030	96.5288	0.458091	14.522
WITCH 5.0_EN_NPi2020_2500	C5	2.5°C	2030	34.67	0.164531	11.7705
WITCH 5.0_EN_NPi2020_2500f	C5	2.5°C	2030	34.67	0.164531	11.7705
WITCH 5.0_EN_NPi2020_400f	C1	1.5°C	2030	578.258	2.7442	20.5107
WITCH 5.0_EN_NPi2020_450	C1	1.5°C	2030	720.324	3.41839	21.1998
WITCH 5.0_EN_NPi2020_450f	C1	1.5°C	2030	592.019	2.80951	20.2079
WITCH 5.0_EN_NPi2020_500	C1	1.5°C	2030	697.652	3.3108	21.3316
WITCH 5.0_EN_NPi2020_500f	C1	1.5°C	2030	579.109	2.74824	20.5701
WITCH 5.0_EN_NPi2020_600	C3	2.0°C	2030	676.205	3.20902	20.254
WITCH 5.0_EN_NPi2020_600f	C3	2.0°C	2030	572.34	2.71612	19.8526
WITCH 5.0_EN_NPi2020_700	C3	2.0°C	2030	613.328	2.91063	19.9862
WITCH 5.0_EN_NPi2020_700f	C3	2.0°C	2030	558.956	2.6526	19.7671
WITCH 5.0_EN_NPi2020_800	C3	2.0°C	2030	588.859	2.79451	18.9188
WITCH 5.0_EN_NPi2020_800f	C3	2.0°C	2030	554.079	2.62945	19.023
WITCH 5.0_EN_NPi2020_900	C3	2.0°C	2030	532.055	2.52494	19.4402
WITCH 5.0_EN_NPi2020_900f	C3	2.0°C	2030	546.557	2.59376	18.6237
WITCH-GLOBIOM 4.4_CD-LINKS_INDC2030i_1600	C3	2.0°C	2030	127.452	0.604839	35.9672
WITCH-GLOBIOM 4.4_CD-LINKS_NDC2030i_1000	C2	1.5°C	2030	127.452	0.604839	35.2131
WITCH-GLOBIOM 4.4_CD-LINKS_NPi2020_1000	C1	1.5°C	2030	2485.53	11.7954	7.65817
WITCH-GLOBIOM 4.4_CD-LINKS_NPi2020_1600	C3	2.0°C	2030	1327.77	6.30111	13.8108
WITCH-GLOBIOM 4.4_CD-LINKS_NPi2020_400	C1	1.5°C	2030	2270.39	10.7744	7.36362

## Sheet: fig3_references
Fuel	Year	share, %	10yr CAGR, %
Nuclear	1961	0.156118	37.9358
Nuclear	1962	0.232028	36.7477
Nuclear	1963	0.397747	33.4
Nuclear	1964	0.553937	32.4368
Nuclear	1965	0.884193	30.4326
Nuclear	1966	1.25966	27.8452
Nuclear	1967	1.50107	28.3754
Nuclear	1968	1.88693	27.6637
Nuclear	1969	2.19791	26.4088
Nuclear	1970	2.82145	24.3155
Nuclear	1971	3.89246	22.1128
Nuclear	1972	5.3057	19.3847
Wind	1995	0.150158	29.343
Wind	1996	0.172835	30.3143
Wind	1997	0.216378	30.373
Wind	1998	0.280667	30.0016
Wind	1999	0.366234	29.1214
Wind	2000	0.508102	26.9978
Wind	2001	0.61859	27.5192
Wind	2002	0.818063	25.817
Wind	2003	0.964641	25.9283
Wind	2004	1.20969	23.8907
Wind	2005	1.42596	23.1079
Wind	2006	1.75601	21.8463
Wind	2007	2.16038	20.8026
Wind	2008	2.73876	19.1288
Wind	2009	3.44465	17.7834
Wind	2010	3.96608	16.6625
Solar	2008	0.147413	47.5371
Solar	2009	0.248634	43.0335
Solar	2010	0.380725	38.7269
Solar	2011	0.724688	32.4351
Solar	2012	1.07718	29.8405
