# Supplementary material for: Feasible deployment of carbon capture and storage and the requirements of climate targets
Source: Nat Clim Chang. 2024 Sep 25;14(10):1047–55. doi: 10.1038/s41558-024-02104-0 (PMC11458486; doi:10.1038/s41558-024-02104-0)
Supplement: Supplementary file 5 — Statistical Source Data [file 41558_2024_2104_MOESM5_ESM.xlsx]

## Sheet: fig4_2070
model_scenario	temp	Cumulative capture and storage by 2070, GtCO2	set
AIM/CGE 2.0_SSP1-26	2.0°C	183.426	All scenarios
AIM/CGE 2.0_SSP4-26	2.0°C	474.476	All scenarios
AIM/CGE 2.1_CD-LINKS_NDC2030i_1000	2.0°C	421.527	All scenarios
AIM/CGE 2.1_CD-LINKS_NPi2020_1000	2.0°C	460.892	All scenarios
AIM/CGE 2.1_CD-LINKS_NPi2020_400	1.5°C	425.057	All scenarios
AIM/CGE 2.1_CO_Bridge	2.0°C	385.005	All scenarios
AIM/CGE 2.2_EN_INDCi2030_1000f	2.0°C	394.341	All scenarios
AIM/CGE 2.2_EN_INDCi2030_1200	2.0°C	394.107	All scenarios
AIM/CGE 2.2_EN_INDCi2030_1200f	2.0°C	394.162	All scenarios
AIM/CGE 2.2_EN_INDCi2030_1400	2.0°C	406.626	All scenarios
AIM/CGE 2.2_EN_INDCi2030_1400f	2.0°C	375.497	All scenarios
AIM/CGE 2.2_EN_INDCi2030_800f	2.0°C	447.068	All scenarios
AIM/CGE 2.2_EN_INDCi2030_900f	2.0°C	416.354	All scenarios
AIM/CGE 2.2_EN_NPi2020_1000	2.0°C	523.152	All scenarios
AIM/CGE 2.2_EN_NPi2020_1000f	2.0°C	487.218	All scenarios
AIM/CGE 2.2_EN_NPi2020_1200	2.0°C	496.599	All scenarios
AIM/CGE 2.2_EN_NPi2020_1200f	2.0°C	444.522	All scenarios
AIM/CGE 2.2_EN_NPi2020_1400	2.0°C	424.021	All scenarios
AIM/CGE 2.2_EN_NPi2020_1400f	2.0°C	395.834	All scenarios
AIM/CGE 2.2_EN_NPi2020_300f	1.5°C	564.493	All scenarios
AIM/CGE 2.2_EN_NPi2020_400f	1.5°C	531.412	All scenarios
AIM/CGE 2.2_EN_NPi2020_500f	1.5°C	519.277	All scenarios
AIM/CGE 2.2_EN_NPi2020_600	1.5°C	545.916	All scenarios
AIM/CGE 2.2_EN_NPi2020_600f	1.5°C	524.611	All scenarios
AIM/CGE 2.2_EN_NPi2020_700	2.0°C	512.14	All scenarios
AIM/CGE 2.2_EN_NPi2020_700f	2.0°C	532.819	All scenarios
AIM/CGE 2.2_EN_NPi2020_800	2.0°C	498.273	All scenarios
AIM/CGE 2.2_EN_NPi2020_800f	2.0°C	547.445	All scenarios
AIM/CGE 2.2_EN_NPi2020_900	2.0°C	510.778	All scenarios
AIM/CGE 2.2_EN_NPi2020_900f	2.0°C	516.742	All scenarios
AIM/Hub-Global 2.0_1.5C	1.5°C	482.754	All scenarios
AIM/Hub-Global 2.0_WB2C	2.0°C	380.972	All scenarios
COFFEE 1.1_CO_2Deg2020	2.0°C	274.159	All scenarios
COFFEE 1.1_CO_2Deg2030	2.0°C	273.495	All scenarios
COFFEE 1.1_CO_Bridge	2.0°C	250.714	All scenarios
COFFEE 1.1_EN_INDCi2030_1000	2.0°C	278.019	All scenarios
COFFEE 1.1_EN_INDCi2030_1000_NDCp	2.0°C	287.796	All scenarios
COFFEE 1.1_EN_INDCi2030_1200	2.0°C	233.991	All scenarios
COFFEE 1.1_EN_INDCi2030_400f	1.5°C	294.22	All scenarios
COFFEE 1.1_EN_INDCi2030_500	2.0°C	285.011	All scenarios
COFFEE 1.1_EN_INDCi2030_500f	1.5°C	283.788	All scenarios
COFFEE 1.1_EN_INDCi2030_600	2.0°C	299.974	All scenarios
COFFEE 1.1_EN_INDCi2030_600_NDCp	2.0°C	299.089	All scenarios
COFFEE 1.1_EN_INDCi2030_600f	2.0°C	273.24	All scenarios
COFFEE 1.1_EN_INDCi2030_700	2.0°C	307.821	All scenarios
COFFEE 1.1_EN_INDCi2030_700f	2.0°C	258.611	All scenarios
COFFEE 1.1_EN_INDCi2030_800	2.0°C	278.019	All scenarios
COFFEE 1.1_EN_INDCi2030_800f	2.0°C	236.686	All scenarios
COFFEE 1.1_EN_INDCi2030_900	2.0°C	291.172	All scenarios
COFFEE 1.1_EN_INDCi2030_900f	2.0°C	224.943	All scenarios
COFFEE 1.1_EN_NPi2020_1000	2.0°C	276.645	All scenarios
COFFEE 1.1_EN_NPi2020_1200	2.0°C	240.524	All scenarios
COFFEE 1.1_EN_NPi2020_400	1.5°C	299.717	All scenarios
COFFEE 1.1_EN_NPi2020_400_lowBECCS	2.0°C	226.158	All scenarios
COFFEE 1.1_EN_NPi2020_400f	1.5°C	297.874	All scenarios
COFFEE 1.1_EN_NPi2020_400f_lowBECCS	2.0°C	240.174	All scenarios
COFFEE 1.1_EN_NPi2020_500	2.0°C	312.135	All scenarios
COFFEE 1.1_EN_NPi2020_500f	1.5°C	286.536	All scenarios
COFFEE 1.1_EN_NPi2020_600	2.0°C	320.42	All scenarios
COFFEE 1.1_EN_NPi2020_600f	2.0°C	273.905	All scenarios
COFFEE 1.1_EN_NPi2020_700	2.0°C	313.059	All scenarios
COFFEE 1.1_EN_NPi2020_700f	2.0°C	263.344	All scenarios
COFFEE 1.1_EN_NPi2020_800	2.0°C	305.392	All scenarios
COFFEE 1.1_EN_NPi2020_800f	2.0°C	241.453	All scenarios
COFFEE 1.1_EN_NPi2020_900	2.0°C	297.107	All scenarios
COFFEE 1.1_EN_NPi2020_900f	2.0°C	225.765	All scenarios
GCAM 5.2_NGFS1_Immediate 2C with CDR (Orderly, Rep)	2.0°C	503.583	All scenarios
GCAM 5.3_NGFS2_Below 2°C	2.0°C	255.098	All scenarios
GCAM 5.3_NGFS2_Delayed Transition	2.0°C	288.275	All scenarios
GCAM 5.3_NGFS2_Divergent Net Zero Policies	1.5°C	344.587	All scenarios
GCAM 5.3_NGFS2_Net-Zero 2050	1.5°C	353.168	All scenarios
GCAM 5.3_R_MAC_30_n0	1.5°C	926.172	All scenarios
GCAM 5.3_R_MAC_35_n0	2.0°C	883.366	All scenarios
GCAM 5.3_R_MAC_35_n8	1.5°C	880.698	All scenarios
GCAM 5.3_R_MAC_40_n0	2.0°C	873.756	All scenarios
GCAM 5.3_R_MAC_40_n8	1.5°C	871.543	All scenarios
GCAM 5.3_R_MAC_45_n0	2.0°C	817.136	All scenarios
GCAM 5.3_R_MAC_45_n8	1.5°C	840.575	All scenarios
GCAM 5.3_R_MAC_50_n0	2.0°C	779.392	All scenarios
GCAM 5.3_R_MAC_50_n8	1.5°C	803.364	All scenarios
GCAM 5.3_R_MAC_55_n0	2.0°C	728.074	All scenarios
GCAM 5.3_R_MAC_55_n8	1.5°C	771.256	All scenarios
GCAM 5.3_R_MAC_60_n0	2.0°C	685.347	All scenarios
GCAM 5.3_R_MAC_60_n8	1.5°C	734.078	All scenarios
GCAM 5.3_R_MAC_65_n0	2.0°C	638.859	All scenarios
GCAM 5.3_R_MAC_65_n8	2.0°C	705.065	All scenarios
GCAM 5.3_R_MAC_70_n0	2.0°C	598.133	All scenarios
GCAM 5.3_R_MAC_70_n8	2.0°C	669.707	All scenarios
GCAM 5.3_R_MAC_75_n0	2.0°C	562.283	All scenarios
GCAM 5.3_R_MAC_75_n8	2.0°C	634.056	All scenarios
GCAM 5.3_R_MAC_80_n0	2.0°C	531.539	All scenarios
GCAM 5.3_R_MAC_80_n8	2.0°C	600.398	All scenarios
GCAM 5.3_R_MAC_85_n8	2.0°C	570.107	All scenarios
GCAM 5.3_R_MAC_90_n8	2.0°C	543.447	All scenarios
GCAM 5.3_R_MAC_95_n8	2.0°C	519.587	All scenarios
GEM-E3_V2021_EN_INDCi2030_1000	2.0°C	222.359	All scenarios
GEM-E3_V2021_EN_INDCi2030_1000_COV	2.0°C	203.444	All scenarios
GEM-E3_V2021_EN_INDCi2030_1000_COV_NDCp	2.0°C	198.374	All scenarios
GEM-E3_V2021_EN_INDCi2030_1000_NDCp	2.0°C	221.686	All scenarios
GEM-E3_V2021_EN_INDCi2030_1000f	2.0°C	199.987	All scenarios
GEM-E3_V2021_EN_INDCi2030_1000f_COV	2.0°C	186.662	All scenarios
GEM-E3_V2021_EN_INDCi2030_1000f_COV_NDCp	2.0°C	186.961	All scenarios
GEM-E3_V2021_EN_INDCi2030_1000f_NDCp	2.0°C	200.633	All scenarios
GEM-E3_V2021_EN_INDCi2030_1400	2.0°C	178.289	All scenarios
GEM-E3_V2021_EN_INDCi2030_1400f	2.0°C	177.176	All scenarios
GEM-E3_V2021_EN_INDCi2030_600f	1.5°C	204.976	All scenarios
GEM-E3_V2021_EN_INDCi2030_600f_COV	1.5°C	187.735	All scenarios
GEM-E3_V2021_EN_INDCi2030_600f_COV_NDCp	1.5°C	187.77	All scenarios
GEM-E3_V2021_EN_INDCi2030_600f_NDCp	1.5°C	204.299	All scenarios
GEM-E3_V2021_EN_INDCi2030_800	2.0°C	224.723	All scenarios
GEM-E3_V2021_EN_INDCi2030_800f	1.5°C	203.757	All scenarios
GEM-E3_V2021_EN_NPi2020_1000	2.0°C	208.646	All scenarios
GEM-E3_V2021_EN_NPi2020_1000_COV	2.0°C	189.105	All scenarios
GEM-E3_V2021_EN_NPi2020_1000f	2.0°C	194.443	All scenarios
GEM-E3_V2021_EN_NPi2020_1000f_COV	2.0°C	180.07	All scenarios
GEM-E3_V2021_EN_NPi2020_1400f	2.0°C	175.596	All scenarios
GEM-E3_V2021_EN_NPi2020_400f	1.5°C	207.704	All scenarios
GEM-E3_V2021_EN_NPi2020_500	1.5°C	216.028	All scenarios
GEM-E3_V2021_EN_NPi2020_500f	1.5°C	207.088	All scenarios
GEM-E3_V2021_EN_NPi2020_600	1.5°C	233.162	All scenarios
GEM-E3_V2021_EN_NPi2020_600_COV	1.5°C	203.207	All scenarios
GEM-E3_V2021_EN_NPi2020_600f	1.5°C	208.315	All scenarios
GEM-E3_V2021_EN_NPi2020_600f_COV	1.5°C	181.409	All scenarios
GEM-E3_V2021_EN_NPi2020_800	2.0°C	221.712	All scenarios
GEM-E3_V2021_EN_NPi2020_800f	2.0°C	201.082	All scenarios
IMAGE 3.0.1_CD-LINKS_INDC2030i_1600	2.0°C	266.484	All scenarios
IMAGE 3.0.1_CD-LINKS_NDC2030i_1000	2.0°C	307.966	All scenarios
IMAGE 3.0.1_CD-LINKS_NPi2020_1000	2.0°C	359.123	All scenarios
IMAGE 3.0.1_CD-LINKS_NPi2020_1600	2.0°C	307.828	All scenarios
IMAGE 3.0.1_CD-LINKS_NPi2020_400	1.5°C	608.396	All scenarios
IMAGE 3.0.1_SSP1-26	2.0°C	238.47	All scenarios
IMAGE 3.0.2_EMF33_Med2C_nobeccs	2.0°C	192.408	All scenarios
IMAGE 3.0.2_EMF33_Med2C_nofuel	2.0°C	306.146	All scenarios
IMAGE 3.0.2_EMF33_Med2C_none	2.0°C	192.723	All scenarios
IMAGE 3.0.2_EMF33_WB2C_cost100	2.0°C	400.107	All scenarios
IMAGE 3.0.2_EMF33_WB2C_full	2.0°C	401.288	All scenarios
IMAGE 3.0.2_EMF33_WB2C_nobeccs	2.0°C	194.388	All scenarios
IMAGE 3.0.2_EMF33_WB2C_nofuel	2.0°C	390.383	All scenarios
IMAGE 3.0.2_EMF33_tax_hi_full	2.0°C	360.198	All scenarios
IMAGE 3.0_CO_2Deg2020	2.0°C	478.432	All scenarios
IMAGE 3.0_CO_2Deg2030	2.0°C	429.409	All scenarios
IMAGE 3.0_CO_Bridge	2.0°C	438.691	All scenarios
IMAGE 3.0_EN_INDCi2030_1000	2.0°C	537.019	All scenarios
IMAGE 3.0_EN_INDCi2030_1000f	2.0°C	449.096	All scenarios
IMAGE 3.0_EN_INDCi2030_1200	2.0°C	457.627	All scenarios
IMAGE 3.0_EN_INDCi2030_1200f	2.0°C	425.493	All scenarios
IMAGE 3.0_EN_INDCi2030_1400f	2.0°C	391.106	All scenarios
IMAGE 3.0_EN_INDCi2030_800f	2.0°C	527.12	All scenarios
IMAGE 3.0_EN_NPi2020_1000	2.0°C	530.911	All scenarios
IMAGE 3.0_EN_NPi2020_1000f	2.0°C	517.702	All scenarios
IMAGE 3.0_EN_NPi2020_1200	2.0°C	484.512	All scenarios
IMAGE 3.0_EN_NPi2020_1200f	2.0°C	459.769	All scenarios
IMAGE 3.0_EN_NPi2020_1400	2.0°C	429.193	All scenarios
IMAGE 3.0_EN_NPi2020_1400f	2.0°C	398.563	All scenarios
IMAGE 3.0_EN_NPi2020_600f	2.0°C	599.156	All scenarios
IMAGE 3.0_EN_NPi2020_800	2.0°C	553.683	All scenarios
IMAGE 3.0_EN_NPi2020_800f	2.0°C	551.684	All scenarios
IMAGE 3.2_SSP1_SPA1_19I_D	1.5°C	786.762	All scenarios
IMAGE 3.2_SSP1_SPA1_19I_D_LB	1.5°C	546.395	All scenarios
IMAGE 3.2_SSP1_SPA1_19I_LI	1.5°C	633.432	All scenarios
IMAGE 3.2_SSP1_SPA1_19I_LIRE	1.5°C	935.034	All scenarios
IMAGE 3.2_SSP1_SPA1_19I_LIRE_LB	1.5°C	656.146	All scenarios
IMAGE 3.2_SSP1_SPA1_19I_RE	1.5°C	719.896	All scenarios
IMAGE 3.2_SSP1_SPA1_19I_RE_LB	1.5°C	619.641	All scenarios
IMAGE 3.2_SSP1_SPA1_26I_D	2.0°C	430.296	All scenarios
IMAGE 3.2_SSP1_SPA1_26I_LI	2.0°C	240.513	All scenarios
IMAGE 3.2_SSP1_SPA1_26I_LIRE	2.0°C	341.415	All scenarios
IMAGE 3.2_SSP1_SPA1_26I_RE	2.0°C	357.117	All scenarios
IMAGE 3.2_SSP2_SPA0_26I_D	2.0°C	495.695	All scenarios
IMAGE 3.2_SSP2_SPA1_19I_D_LB	1.5°C	811.774	All scenarios
IMAGE 3.2_SSP2_SPA1_19I_LIRE_LB	1.5°C	671.061	All scenarios
IMAGE 3.2_SSP2_SPA1_19I_RE_LB	1.5°C	718.472	All scenarios
IMAGE 3.2_SSP2_SPA2_19I_D	1.5°C	981.03	All scenarios
IMAGE 3.2_SSP2_SPA2_19I_LI	1.5°C	711.844	All scenarios
IMAGE 3.2_SSP2_SPA2_19I_LIRE	1.5°C	860.506	All scenarios
IMAGE 3.2_SSP2_SPA2_19I_RE	1.5°C	904.081	All scenarios
IMAGE 3.2_SSP2_SPA2_26I_D	2.0°C	768.168	All scenarios
IMAGE 3.2_SSP2_SPA2_26I_LI	2.0°C	499.889	All scenarios
IMAGE 3.2_SSP2_SPA2_26I_LIRE	2.0°C	470.279	All scenarios
IMAGE 3.2_SSP2_SPA2_26I_RE	2.0°C	793.892	All scenarios
MESSAGE-GLOBIOM 1.0_ADVANCE_2020_1.5C-2100	1.5°C	639.825	All scenarios
MESSAGE-GLOBIOM 1.0_ADVANCE_2020_Med2C	2.0°C	815.766	All scenarios
MESSAGE-GLOBIOM 1.0_ADVANCE_2020_WB2C	2.0°C	915.013	All scenarios
MESSAGE-GLOBIOM 1.0_ADVANCE_2030_Med2C	2.0°C	698.309	All scenarios
MESSAGE-GLOBIOM 1.0_ADVANCE_2030_Price1.5C	1.5°C	476.935	All scenarios
MESSAGE-GLOBIOM 1.0_ADVANCE_2030_WB2C	2.0°C	584.574	All scenarios
MESSAGE-GLOBIOM 1.0_EMF33_1.5C_cost100	1.5°C	433.538	All scenarios
MESSAGE-GLOBIOM 1.0_EMF33_1.5C_full	1.5°C	441.01	All scenarios
MESSAGE-GLOBIOM 1.0_EMF33_Med2C_cost100	2.0°C	432.025	All scenarios
MESSAGE-GLOBIOM 1.0_EMF33_Med2C_full	2.0°C	467.612	All scenarios
MESSAGE-GLOBIOM 1.0_EMF33_Med2C_limbio	2.0°C	509.342	All scenarios
MESSAGE-GLOBIOM 1.0_EMF33_Med2C_nobeccs	2.0°C	427.554	All scenarios
MESSAGE-GLOBIOM 1.0_EMF33_Med2C_nofuel	2.0°C	459.597	All scenarios
MESSAGE-GLOBIOM 1.0_EMF33_Med2C_none	2.0°C	441.166	All scenarios
MESSAGE-GLOBIOM 1.0_EMF33_WB2C_cost100	1.5°C	592.215	All scenarios
MESSAGE-GLOBIOM 1.0_EMF33_WB2C_full	1.5°C	605.966	All scenarios
MESSAGE-GLOBIOM 1.0_EMF33_WB2C_limbio	1.5°C	566.917	All scenarios
MESSAGE-GLOBIOM 1.0_EMF33_WB2C_nofuel	1.5°C	562.899	All scenarios
MESSAGE-GLOBIOM 1.0_EMF33_tax_hi_full	2.0°C	561.72	All scenarios
MESSAGE-GLOBIOM 1.0_EMF33_tax_hi_none	2.0°C	398.074	All scenarios
MESSAGE-GLOBIOM 1.0_SSP1-26	2.0°C	358.978	All scenarios
MESSAGE-GLOBIOM 1.0_SSP2-19	1.5°C	302.153	All scenarios
MESSAGE-GLOBIOM 1.0_SSP2-26	2.0°C	453.765	All scenarios
MESSAGEix-GLOBIOM 1.0_CD-LINKS_INDC2030i_1600	2.0°C	401.169	All scenarios
MESSAGEix-GLOBIOM 1.0_CD-LINKS_NDC2030i_1000	1.5°C	469.765	All scenarios
MESSAGEix-GLOBIOM 1.0_CD-LINKS_NPi2020_1000	1.5°C	580.082	All scenarios
MESSAGEix-GLOBIOM 1.0_CD-LINKS_NPi2020_1600	2.0°C	418.438	All scenarios
MESSAGEix-GLOBIOM 1.0_CD-LINKS_NPi2020_400	1.5°C	516.5	All scenarios
MESSAGEix-GLOBIOM 1.0_LowEnergyDemand_1.3_IPCC	1.5°C	1.42147	All scenarios
MESSAGEix-GLOBIOM_1.1_EN_INDCi2030_1000	2.0°C	146.728	All scenarios
MESSAGEix-GLOBIOM_1.1_EN_INDCi2030_1000_COV	2.0°C	147.248	All scenarios
MESSAGEix-GLOBIOM_1.1_EN_INDCi2030_1000_COV_NDCp	2.0°C	148.221	All scenarios
MESSAGEix-GLOBIOM_1.1_EN_INDCi2030_1000_NDCp	2.0°C	148.855	All scenarios
MESSAGEix-GLOBIOM_1.1_EN_INDCi2030_1000f	2.0°C	166.751	All scenarios
MESSAGEix-GLOBIOM_1.1_EN_INDCi2030_1000f_COV	2.0°C	163.594	All scenarios
MESSAGEix-GLOBIOM_1.1_EN_INDCi2030_1000f_COV_NDCp	2.0°C	159.279	All scenarios
MESSAGEix-GLOBIOM_1.1_EN_INDCi2030_1000f_NDCp	2.0°C	169.203	All scenarios
MESSAGEix-GLOBIOM_1.1_EN_INDCi2030_1200	2.0°C	174.154	All scenarios
MESSAGEix-GLOBIOM_1.1_EN_INDCi2030_1200_COV	2.0°C	175.212	All scenarios
MESSAGEix-GLOBIOM_1.1_EN_INDCi2030_1200_COV_NDCp	2.0°C	171.961	All scenarios
MESSAGEix-GLOBIOM_1.1_EN_INDCi2030_1200_NDCp	2.0°C	176.713	All scenarios
MESSAGEix-GLOBIOM_1.1_EN_INDCi2030_1200f	2.0°C	165.392	All scenarios
MESSAGEix-GLOBIOM_1.1_EN_INDCi2030_1200f_COV	2.0°C	162.783	All scenarios
MESSAGEix-GLOBIOM_1.1_EN_INDCi2030_1200f_COV_NDCp	2.0°C	158.111	All scenarios
MESSAGEix-GLOBIOM_1.1_EN_INDCi2030_1200f_NDCp	2.0°C	168.068	All scenarios
MESSAGEix-GLOBIOM_1.1_EN_INDCi2030_1400	2.0°C	169.445	All scenarios
MESSAGEix-GLOBIOM_1.1_EN_INDCi2030_1400_COV	2.0°C	164.312	All scenarios
MESSAGEix-GLOBIOM_1.1_EN_INDCi2030_1400_COV_NDCp	2.0°C	159.798	All scenarios
MESSAGEix-GLOBIOM_1.1_EN_INDCi2030_1400_NDCp	2.0°C	171.365	All scenarios
MESSAGEix-GLOBIOM_1.1_EN_INDCi2030_1400f	2.0°C	152.424	All scenarios
MESSAGEix-GLOBIOM_1.1_EN_INDCi2030_1400f_COV	2.0°C	138.473	All scenarios
MESSAGEix-GLOBIOM_1.1_EN_INDCi2030_1400f_COV_NDCp	2.0°C	136.771	All scenarios
MESSAGEix-GLOBIOM_1.1_EN_INDCi2030_1400f_NDCp	2.0°C	153.7	All scenarios
MESSAGEix-GLOBIOM_1.1_EN_INDCi2030_1600_COV	2.0°C	127.926	All scenarios
MESSAGEix-GLOBIOM_1.1_EN_INDCi2030_1600_COV_NDCp	2.0°C	125.484	All scenarios
MESSAGEix-GLOBIOM_1.1_EN_INDCi2030_600f_COV	1.5°C	112.324	All scenarios
MESSAGEix-GLOBIOM_1.1_EN_INDCi2030_600f_COV_NDCp	1.5°C	111.026	All scenarios
MESSAGEix-GLOBIOM_1.1_EN_INDCi2030_700f	1.5°C	128.311	All scenarios
MESSAGEix-GLOBIOM_1.1_EN_INDCi2030_700f_COV	1.5°C	128.335	All scenarios
MESSAGEix-GLOBIOM_1.1_EN_INDCi2030_700f_COV_NDCp	1.5°C	128.317	All scenarios
MESSAGEix-GLOBIOM_1.1_EN_INDCi2030_700f_NDCp	1.5°C	132.087	All scenarios
MESSAGEix-GLOBIOM_1.1_EN_INDCi2030_800f	2.0°C	141.977	All scenarios
MESSAGEix-GLOBIOM_1.1_EN_INDCi2030_800f_COV	2.0°C	144.907	All scenarios
MESSAGEix-GLOBIOM_1.1_EN_INDCi2030_800f_COV_NDCp	2.0°C	142.1	All scenarios
MESSAGEix-GLOBIOM_1.1_EN_INDCi2030_800f_NDCp	2.0°C	146.105	All scenarios
MESSAGEix-GLOBIOM_1.1_EN_INDCi2030_900f	2.0°C	158.455	All scenarios
MESSAGEix-GLOBIOM_1.1_EN_INDCi2030_900f_COV	2.0°C	157.125	All scenarios
MESSAGEix-GLOBIOM_1.1_EN_INDCi2030_900f_COV_NDCp	2.0°C	156.032	All scenarios
MESSAGEix-GLOBIOM_1.1_EN_INDCi2030_900f_NDCp	2.0°C	159.741	All scenarios
MESSAGEix-GLOBIOM_1.1_EN_INDCi2030_950_COV	2.0°C	138.214	All scenarios
MESSAGEix-GLOBIOM_1.1_EN_INDCi2030_950_COV_NDCp	2.0°C	139.016	All scenarios
MESSAGEix-GLOBIOM_1.1_EN_INDCi2030_950f_COV	2.0°C	163.479	All scenarios
MESSAGEix-GLOBIOM_1.1_EN_INDCi2030_950f_COV_NDCp	2.0°C	160.44	All scenarios
MESSAGEix-GLOBIOM_1.1_EN_NPi2020_1000	2.0°C	214.566	All scenarios
MESSAGEix-GLOBIOM_1.1_EN_NPi2020_1000_COV	2.0°C	200.807	All scenarios
MESSAGEix-GLOBIOM_1.1_EN_NPi2020_1000_DR10p	2.0°C	249.59	All scenarios
MESSAGEix-GLOBIOM_1.1_EN_NPi2020_1000_DR1p	2.0°C	154.5	All scenarios
MESSAGEix-GLOBIOM_1.1_EN_NPi2020_1000_DR2p	2.0°C	166.859	All scenarios
MESSAGEix-GLOBIOM_1.1_EN_NPi2020_1000_DR3p	2.0°C	178.64	All scenarios
MESSAGEix-GLOBIOM_1.1_EN_NPi2020_1000_DR4p	2.0°C	199.66	All scenarios
MESSAGEix-GLOBIOM_1.1_EN_NPi2020_1000f	2.0°C	193.401	All scenarios
MESSAGEix-GLOBIOM_1.1_EN_NPi2020_1000f_COV	2.0°C	180.564	All scenarios
MESSAGEix-GLOBIOM_1.1_EN_NPi2020_1000f_DR10p	2.0°C	196.318	All scenarios
MESSAGEix-GLOBIOM_1.1_EN_NPi2020_1000f_DR1p	2.0°C	154.019	All scenarios
MESSAGEix-GLOBIOM_1.1_EN_NPi2020_1000f_DR2p	2.0°C	162.596	All scenarios
MESSAGEix-GLOBIOM_1.1_EN_NPi2020_1000f_DR3p	2.0°C	169.736	All scenarios
MESSAGEix-GLOBIOM_1.1_EN_NPi2020_1000f_DR4p	2.0°C	178.073	All scenarios
MESSAGEix-GLOBIOM_1.1_EN_NPi2020_1200	2.0°C	199.691	All scenarios
MESSAGEix-GLOBIOM_1.1_EN_NPi2020_1200_COV	2.0°C	181.722	All scenarios
MESSAGEix-GLOBIOM_1.1_EN_NPi2020_1200f	2.0°C	168.386	All scenarios
MESSAGEix-GLOBIOM_1.1_EN_NPi2020_1200f_COV	2.0°C	153.326	All scenarios
MESSAGEix-GLOBIOM_1.1_EN_NPi2020_1400	2.0°C	168.727	All scenarios
MESSAGEix-GLOBIOM_1.1_EN_NPi2020_1400_COV	2.0°C	146.392	All scenarios
MESSAGEix-GLOBIOM_1.1_EN_NPi2020_1400f	2.0°C	140.834	All scenarios
MESSAGEix-GLOBIOM_1.1_EN_NPi2020_1400f_COV	2.0°C	124.241	All scenarios
MESSAGEix-GLOBIOM_1.1_EN_NPi2020_1600	2.0°C	129.503	All scenarios
MESSAGEix-GLOBIOM_1.1_EN_NPi2020_1600_COV	2.0°C	118.209	All scenarios
MESSAGEix-GLOBIOM_1.1_EN_NPi2020_1600f_COV	2.0°C	106.587	All scenarios
MESSAGEix-GLOBIOM_1.1_EN_NPi2020_200f	1.5°C	147.185	All scenarios
MESSAGEix-GLOBIOM_1.1_EN_NPi2020_300f	1.5°C	164.31	All scenarios
MESSAGEix-GLOBIOM_1.1_EN_NPi2020_400f	1.5°C	178.9	All scenarios
MESSAGEix-GLOBIOM_1.1_EN_NPi2020_450	1.5°C	162.635	All scenarios
MESSAGEix-GLOBIOM_1.1_EN_NPi2020_450f	1.5°C	183.906	All scenarios
MESSAGEix-GLOBIOM_1.1_EN_NPi2020_500	1.5°C	181.756	All scenarios
MESSAGEix-GLOBIOM_1.1_EN_NPi2020_500f	1.5°C	191.152	All scenarios
MESSAGEix-GLOBIOM_1.1_EN_NPi2020_600	1.5°C	191.237	All scenarios
MESSAGEix-GLOBIOM_1.1_EN_NPi2020_600_COV	1.5°C	188.289	All scenarios
MESSAGEix-GLOBIOM_1.1_EN_NPi2020_600_DR10p	1.5°C	225.767	All scenarios
MESSAGEix-GLOBIOM_1.1_EN_NPi2020_600_DR1p	1.5°C	155.937	All scenarios
MESSAGEix-GLOBIOM_1.1_EN_NPi2020_600_DR2p	1.5°C	163.641	All scenarios
MESSAGEix-GLOBIOM_1.1_EN_NPi2020_600_DR3p	1.5°C	168.762	All scenarios
MESSAGEix-GLOBIOM_1.1_EN_NPi2020_600_DR4p	1.5°C	175.086	All scenarios
MESSAGEix-GLOBIOM_1.1_EN_NPi2020_600f	1.5°C	204.341	All scenarios
MESSAGEix-GLOBIOM_1.1_EN_NPi2020_600f_COV	1.5°C	198.867	All scenarios
MESSAGEix-GLOBIOM_1.1_EN_NPi2020_600f_DR10p	1.5°C	191.078	All scenarios
MESSAGEix-GLOBIOM_1.1_EN_NPi2020_600f_DR1p	1.5°C	181.096	All scenarios
MESSAGEix-GLOBIOM_1.1_EN_NPi2020_600f_DR2p	1.5°C	191.258	All scenarios
MESSAGEix-GLOBIOM_1.1_EN_NPi2020_600f_DR3p	1.5°C	195.974	All scenarios
MESSAGEix-GLOBIOM_1.1_EN_NPi2020_600f_DR4p	1.5°C	201.661	All scenarios
MESSAGEix-GLOBIOM_1.1_EN_NPi2020_700	1.5°C	208.561	All scenarios
MESSAGEix-GLOBIOM_1.1_EN_NPi2020_700_COV	1.5°C	210.791	All scenarios
MESSAGEix-GLOBIOM_1.1_EN_NPi2020_700f	1.5°C	203.587	All scenarios
MESSAGEix-GLOBIOM_1.1_EN_NPi2020_700f_COV	1.5°C	200.361	All scenarios
MESSAGEix-GLOBIOM_1.1_EN_NPi2020_800	2.0°C	216.104	All scenarios
MESSAGEix-GLOBIOM_1.1_EN_NPi2020_800_COV	2.0°C	214.543	All scenarios
MESSAGEix-GLOBIOM_1.1_EN_NPi2020_800f	2.0°C	203.4	All scenarios
MESSAGEix-GLOBIOM_1.1_EN_NPi2020_800f_COV	2.0°C	188.697	All scenarios
MESSAGEix-GLOBIOM_1.1_EN_NPi2020_900	2.0°C	222.275	All scenarios
MESSAGEix-GLOBIOM_1.1_EN_NPi2020_900_COV	2.0°C	211.389	All scenarios
MESSAGEix-GLOBIOM_1.1_EN_NPi2020_900f	2.0°C	194.959	All scenarios
MESSAGEix-GLOBIOM_1.1_EN_NPi2020_900f_COV	2.0°C	191.001	All scenarios
MESSAGEix-GLOBIOM_1.1_NGFS2_Below 2°C	2.0°C	201.777	All scenarios
MESSAGEix-GLOBIOM_1.1_NGFS2_Delayed Transition	2.0°C	129.437	All scenarios
MESSAGEix-GLOBIOM_1.1_NGFS2_Divergent Net Zero Policies	1.5°C	134.068	All scenarios
MESSAGEix-GLOBIOM_1.1_NGFS2_Net-Zero 2050	1.5°C	183.068	All scenarios
MESSAGEix-GLOBIOM_1.2_COV_GreenPush_1000	2.0°C	234.881	All scenarios
MESSAGEix-GLOBIOM_1.2_COV_GreenPush_550	1.5°C	254.686	All scenarios
MESSAGEix-GLOBIOM_1.2_COV_NoPolicyNoCOVID_1000	2.0°C	268.677	All scenarios
MESSAGEix-GLOBIOM_1.2_COV_NoPolicyNoCOVID_550	1.5°C	253.48	All scenarios
MESSAGEix-GLOBIOM_1.2_COV_Restore_1000	2.0°C	245.914	All scenarios
MESSAGEix-GLOBIOM_1.2_COV_Restore_550	1.5°C	252.587	All scenarios
MESSAGEix-GLOBIOM_1.2_COV_SelfReliance_1000	2.0°C	259.505	All scenarios
MESSAGEix-GLOBIOM_1.2_COV_SelfReliance_550	1.5°C	259.195	All scenarios
MESSAGEix-GLOBIOM_1.2_COV_SmartUse_1000	2.0°C	248.837	All scenarios
MESSAGEix-GLOBIOM_1.2_COV_SmartUse_550	1.5°C	257.709	All scenarios
MESSAGEix-GLOBIOM_GEI 1.0_SSP2_int_lc_50	2.0°C	726.718	All scenarios
MESSAGEix-GLOBIOM_GEI 1.0_SSP2_int_mc_50	1.5°C	684.184	All scenarios
MESSAGEix-GLOBIOM_GEI 1.0_SSP2_noint_lc_50	2.0°C	729.189	All scenarios
MESSAGEix-GLOBIOM_GEI 1.0_SSP2_noint_mc_50	1.5°C	689.841	All scenarios
MESSAGEix-GLOBIOM_GEI 1.0_SSP2_openres_lc_100	1.5°C	677.522	All scenarios
MESSAGEix-GLOBIOM_GEI 1.0_SSP2_openres_lc_120	1.5°C	646.575	All scenarios
MESSAGEix-GLOBIOM_GEI 1.0_SSP2_openres_lc_50	2.0°C	377.63	All scenarios
MESSAGEix-GLOBIOM_GEI 1.0_SSP2_openres_lc_80	1.5°C	696.027	All scenarios
MESSAGEix-GLOBIOM_GEI 1.0_SSP2_openres_lc_CB400	1.5°C	511.355	All scenarios
MESSAGEix-GLOBIOM_GEI 1.0_SSP2_openres_lc_CB450	1.5°C	530.999	All scenarios
MESSAGEix-GLOBIOM_GEI 1.0_SSP2_openres_lc_CB500	1.5°C	545.5	All scenarios
MESSAGEix-GLOBIOM_GEI 1.0_SSP2_openres_lc_CB550	1.5°C	564.076	All scenarios
MESSAGEix-GLOBIOM_GEI 1.0_SSP2_openres_lc_CB600	1.5°C	582.629	All scenarios
MESSAGEix-GLOBIOM_GEI 1.0_SSP2_openres_mc_50	1.5°C	659.862	All scenarios
POLES ADVANCE_ADVANCE_2020_1.5C-2100	1.5°C	553.997	All scenarios
POLES ADVANCE_ADVANCE_2020_Med2C	2.0°C	536.186	All scenarios
POLES ADVANCE_ADVANCE_2020_WB2C	1.5°C	643.142	All scenarios
POLES ADVANCE_ADVANCE_2030_1.5C-2100	1.5°C	499.549	All scenarios
POLES ADVANCE_ADVANCE_2030_Med2C	2.0°C	556.167	All scenarios
POLES ADVANCE_ADVANCE_2030_Price1.5C	1.5°C	506.373	All scenarios
POLES ADVANCE_ADVANCE_2030_WB2C	1.5°C	606.9	All scenarios
POLES EMF30_EMF30_D_CO2-Only	2.0°C	485.61	All scenarios
POLES EMF30_EMF30_Slower-to-faster	1.5°C	466.054	All scenarios
POLES EMF33_EMF33_Med2C_cost100	2.0°C	310.918	All scenarios
POLES EMF33_EMF33_Med2C_full	2.0°C	333.853	All scenarios
POLES EMF33_EMF33_Med2C_limbio	2.0°C	266.335	All scenarios
POLES EMF33_EMF33_Med2C_nobeccs	2.0°C	100.838	All scenarios
POLES EMF33_EMF33_Med2C_nofuel	2.0°C	300.188	All scenarios
POLES EMF33_EMF33_Med2C_none	2.0°C	98.8509	All scenarios
POLES EMF33_EMF33_WB2C_cost100	1.5°C	314.444	All scenarios
POLES EMF33_EMF33_WB2C_full	1.5°C	340.713	All scenarios
POLES EMF33_EMF33_WB2C_nofuel	1.5°C	284.645	All scenarios
POLES EMF33_EMF33_tax_hi_full	2.0°C	260.505	All scenarios
POLES EMF33_EMF33_tax_hi_none	2.0°C	106.114	All scenarios
POLES ENGAGE_EN_INDCi2030_1000	2.0°C	183.254	All scenarios
POLES ENGAGE_EN_INDCi2030_1000_COV	2.0°C	181.501	All scenarios
POLES ENGAGE_EN_INDCi2030_1000_COV_NDCp	2.0°C	181.265	All scenarios
POLES ENGAGE_EN_INDCi2030_1000_NDCp	2.0°C	217.514	All scenarios
POLES ENGAGE_EN_INDCi2030_1000f	2.0°C	200.828	All scenarios
POLES ENGAGE_EN_INDCi2030_1000f_COV	2.0°C	194.165	All scenarios
POLES ENGAGE_EN_INDCi2030_1000f_COV_NDCp	2.0°C	196.084	All scenarios
POLES ENGAGE_EN_INDCi2030_1000f_NDCp	2.0°C	243.299	All scenarios
POLES ENGAGE_EN_INDCi2030_1200	2.0°C	202.214	All scenarios
POLES ENGAGE_EN_INDCi2030_1200f	2.0°C	210.705	All scenarios
POLES ENGAGE_EN_INDCi2030_300f	1.5°C	351.324	All scenarios
POLES ENGAGE_EN_INDCi2030_400f	1.5°C	322.077	All scenarios
POLES ENGAGE_EN_INDCi2030_500f	2.0°C	280.362	All scenarios
POLES ENGAGE_EN_INDCi2030_600f	2.0°C	249.589	All scenarios
POLES ENGAGE_EN_INDCi2030_600f_COV	2.0°C	210.663	All scenarios
POLES ENGAGE_EN_INDCi2030_600f_COV_NDCp	2.0°C	210.144	All scenarios
POLES ENGAGE_EN_INDCi2030_600f_NDCp	2.0°C	252.687	All scenarios
POLES ENGAGE_EN_INDCi2030_700f	2.0°C	209.44	All scenarios
POLES ENGAGE_EN_INDCi2030_800f	2.0°C	185.536	All scenarios
POLES ENGAGE_EN_INDCi2030_900	2.0°C	428.619	All scenarios
POLES ENGAGE_EN_INDCi2030_900f	2.0°C	183.199	All scenarios
POLES ENGAGE_EN_NPi2020_1000	2.0°C	200.99	All scenarios
POLES ENGAGE_EN_NPi2020_1000_COV	2.0°C	182.688	All scenarios
POLES ENGAGE_EN_NPi2020_1000f	2.0°C	207.898	All scenarios
POLES ENGAGE_EN_NPi2020_1000f_COV	2.0°C	188.353	All scenarios
POLES ENGAGE_EN_NPi2020_1200	2.0°C	198.083	All scenarios
POLES ENGAGE_EN_NPi2020_1200f	2.0°C	199.743	All scenarios
POLES ENGAGE_EN_NPi2020_300f	1.5°C	254.698	All scenarios
POLES ENGAGE_EN_NPi2020_400f	1.5°C	219.453	All scenarios
POLES ENGAGE_EN_NPi2020_500	2.0°C	260.081	All scenarios
POLES ENGAGE_EN_NPi2020_500f	2.0°C	184.464	All scenarios
POLES ENGAGE_EN_NPi2020_600	2.0°C	235.452	All scenarios
POLES ENGAGE_EN_NPi2020_600f	2.0°C	170.346	All scenarios
POLES ENGAGE_EN_NPi2020_600f_COV	2.0°C	154.227	All scenarios
POLES ENGAGE_EN_NPi2020_700	2.0°C	196.517	All scenarios
POLES ENGAGE_EN_NPi2020_700f	2.0°C	178.742	All scenarios
POLES ENGAGE_EN_NPi2020_800	2.0°C	193.055	All scenarios
POLES ENGAGE_EN_NPi2020_800f	2.0°C	193.23	All scenarios
POLES ENGAGE_EN_NPi2020_900	2.0°C	201.365	All scenarios
POLES ENGAGE_EN_NPi2020_900f	2.0°C	202.257	All scenarios
POLES GECO2019_CO_2Deg2020	2.0°C	189.576	All scenarios
POLES GECO2019_CO_2Deg2030	2.0°C	231.067	All scenarios
POLES GECO2019_CO_Bridge	1.5°C	806.633	All scenarios
POLES GECO2019_CO_Bridge_notax	2.0°C	284.289	All scenarios
REMIND 1.6_EMF30_Slower-to-faster	2.0°C	195.395	All scenarios
REMIND 1.6_EMF30_Slower-to-faster+SLCF	2.0°C	192.442	All scenarios
REMIND 1.6_EMF30_Slower-to-faster+SLCF+HFC	2.0°C	190.868	All scenarios
REMIND 1.7_ADVANCE_2020_1.5C-2100	1.5°C	369.561	All scenarios
REMIND 1.7_ADVANCE_2020_Med2C	2.0°C	228.005	All scenarios
REMIND 1.7_ADVANCE_2020_WB2C	1.5°C	272.233	All scenarios
REMIND 1.7_ADVANCE_2030_1.5C-2100	1.5°C	386.676	All scenarios
REMIND 1.7_ADVANCE_2030_Med2C	2.0°C	208.955	All scenarios
REMIND 1.7_ADVANCE_2030_Price1.5C	1.5°C	317.216	All scenarios
REMIND 1.7_ADVANCE_2030_WB2C	1.5°C	276.14	All scenarios
REMIND 1.7_CEMICS-1.5-CDR12	1.5°C	250.159	All scenarios
REMIND 1.7_CEMICS-1.5-CDR20	1.5°C	438.693	All scenarios
REMIND 1.7_CEMICS-1.5-CDR8	1.5°C	197.472	All scenarios
REMIND 1.7_CEMICS-2.0-CDR12	1.5°C	242.247	All scenarios
REMIND 1.7_CEMICS-2.0-CDR20	1.5°C	271.414	All scenarios
REMIND 1.7_CEMICS-2.0-CDR8	1.5°C	195.59	All scenarios
REMIND 2.1_CEMICS_GDPgrowth_1p5	1.5°C	378.115	All scenarios
REMIND 2.1_CEMICS_GDPgrowth_2C	2.0°C	204.945	All scenarios
REMIND 2.1_CEMICS_HotellingConst_1p5	1.5°C	494.341	All scenarios
REMIND 2.1_CEMICS_HotellingConst_2C	2.0°C	229.35	All scenarios
REMIND 2.1_CEMICS_Linear_1p5	1.5°C	454.281	All scenarios
REMIND 2.1_CEMICS_Linear_2C	2.0°C	222.163	All scenarios
REMIND 2.1_CEMICS_opt_1p5	1.5°C	359.947	All scenarios
REMIND 2.1_CEMICS_opt_2C	2.0°C	214.361	All scenarios
REMIND 2.1_LeastTotalCost_CBA_brkLR15_SSP2_P50	2.0°C	214.31	All scenarios
REMIND 2.1_LeastTotalCost_CBA_brkSR15_SSP2_P50	2.0°C	161.68	All scenarios
REMIND 2.1_LeastTotalCost_CEA_brkLR15_SSP2_P50	2.0°C	183.292	All scenarios
REMIND 2.1_LeastTotalCost_CEA_brkSR15_SSP2_P50	2.0°C	187.235	All scenarios
REMIND 2.1_LeastTotalCost_LTC_brkLR15_SSP1_P50	1.5°C	168.743	All scenarios
REMIND 2.1_LeastTotalCost_LTC_brkLR15_SSP2_P50	2.0°C	215.84	All scenarios
REMIND 2.1_LeastTotalCost_LTC_brkLR15_SSP5_P50	2.0°C	452.806	All scenarios
REMIND 2.1_LeastTotalCost_LTC_brkSR15_SSP1_P50	1.5°C	112.788	All scenarios
REMIND 2.1_LeastTotalCost_LTC_brkSR15_SSP2_P50	2.0°C	181.001	All scenarios
REMIND 2.1_LeastTotalCost_LTC_brkSR15_SSP5_P50	2.0°C	430.95	All scenarios
REMIND 2.1_R2p1_SSP1-PkBudg1100	1.5°C	149.267	All scenarios
REMIND 2.1_R2p1_SSP1-PkBudg1300	1.5°C	98.2988	All scenarios
REMIND 2.1_R2p1_SSP1-PkBudg900	1.5°C	209.009	All scenarios
REMIND 2.1_R2p1_SSP2-PkBudg1100	2.0°C	220.658	All scenarios
REMIND 2.1_R2p1_SSP2-PkBudg1300	2.0°C	175.125	All scenarios
REMIND 2.1_R2p1_SSP2-PkBudg900	1.5°C	300.957	All scenarios
REMIND 2.1_R2p1_SSP5-PkBudg1100	1.5°C	450.37	All scenarios
REMIND 2.1_R2p1_SSP5-PkBudg1300	2.0°C	396.007	All scenarios
REMIND 2.1_R2p1_SSP5-PkBudg900	1.5°C	654.822	All scenarios
REMIND 2.1_TechCost-SSP2-B1100-bioH	2.0°C	248.814	All scenarios
REMIND 2.1_TechCost-SSP2-B1100-ccsH	2.0°C	285.152	All scenarios
REMIND 2.1_TechCost-SSP2-B1100-coalH	2.0°C	244.922	All scenarios
REMIND 2.1_TechCost-SSP2-B1100-elh2H	2.0°C	241.605	All scenarios
REMIND 2.1_TechCost-SSP2-B1100-gasH	2.0°C	243.882	All scenarios
REMIND 2.1_TechCost-SSP2-B1100-nucH	2.0°C	240.638	All scenarios
REMIND 2.1_TechCost-SSP2-B1100-oilH	2.0°C	262.731	All scenarios
REMIND 2.1_TechCost-SSP2-B1100-spvH	2.0°C	234.689	All scenarios
REMIND 2.1_TechCost-SSP2-B1100-windH	2.0°C	226.569	All scenarios
REMIND-Buildings 2.0_BEG-Budg600	1.5°C	282.528	All scenarios
REMIND-Buildings 2.0_BEG-Budg600-EG	1.5°C	276.514	All scenarios
REMIND-MAgPIE 1.5_SSP1-19	1.5°C	307.493	All scenarios
REMIND-MAgPIE 1.5_SSP1-26	2.0°C	140.768	All scenarios
REMIND-MAgPIE 1.5_SSP2-19	1.5°C	437.31	All scenarios
REMIND-MAgPIE 1.5_SSP2-26	2.0°C	226.246	All scenarios
REMIND-MAgPIE 1.5_SSP5-19	1.5°C	558.017	All scenarios
REMIND-MAgPIE 1.5_SSP5-26	2.0°C	468.279	All scenarios
REMIND-MAgPIE 1.7-3.0_CD-LINKS_INDC2030i_1000	1.5°C	272.936	All scenarios
REMIND-MAgPIE 1.7-3.0_CD-LINKS_INDC2030i_1600	2.0°C	209.529	All scenarios
REMIND-MAgPIE 1.7-3.0_CD-LINKS_INDC2030i_400	1.5°C	379.726	All scenarios
REMIND-MAgPIE 1.7-3.0_CD-LINKS_NDC2030i_1000	2.0°C	272.936	All scenarios
REMIND-MAgPIE 1.7-3.0_CD-LINKS_NPi2020_1000	1.5°C	278.852	All scenarios
REMIND-MAgPIE 1.7-3.0_CD-LINKS_NPi2020_1600	2.0°C	214.862	All scenarios
REMIND-MAgPIE 1.7-3.0_CD-LINKS_NPi2020_400	1.5°C	355.23	All scenarios
REMIND-MAgPIE 1.7-3.0_CO_2Deg2020	1.5°C	292.21	All scenarios
REMIND-MAgPIE 1.7-3.0_CO_2Deg2030	1.5°C	286.315	All scenarios
REMIND-MAgPIE 1.7-3.0_CO_Bridge	1.5°C	277.777	All scenarios
REMIND-MAgPIE 1.7-3.0_EMF33_1.5C_cost100	1.5°C	386.27	All scenarios
REMIND-MAgPIE 1.7-3.0_EMF33_1.5C_full	1.5°C	432.082	All scenarios
REMIND-MAgPIE 1.7-3.0_EMF33_1.5C_nofuel	1.5°C	485.353	All scenarios
REMIND-MAgPIE 1.7-3.0_EMF33_Med2C_cost100	2.0°C	223.879	All scenarios
REMIND-MAgPIE 1.7-3.0_EMF33_Med2C_limbio	2.0°C	294.851	All scenarios
REMIND-MAgPIE 1.7-3.0_EMF33_Med2C_nobeccs	2.0°C	219.5	All scenarios
REMIND-MAgPIE 1.7-3.0_EMF33_Med2C_nofuel	2.0°C	277.975	All scenarios
REMIND-MAgPIE 1.7-3.0_EMF33_Med2C_none	2.0°C	235.142	All scenarios
REMIND-MAgPIE 1.7-3.0_EMF33_WB2C_cost100	2.0°C	260.247	All scenarios
REMIND-MAgPIE 1.7-3.0_EMF33_WB2C_full	2.0°C	313.291	All scenarios
REMIND-MAgPIE 1.7-3.0_EMF33_WB2C_limbio	2.0°C	412.315	All scenarios
REMIND-MAgPIE 1.7-3.0_EMF33_WB2C_nobeccs	2.0°C	325.687	All scenarios
REMIND-MAgPIE 1.7-3.0_EMF33_WB2C_nofuel	2.0°C	343.831	All scenarios
REMIND-MAgPIE 1.7-3.0_EMF33_WB2C_none	2.0°C	81.9737	All scenarios
REMIND-MAgPIE 1.7-3.0_EMF33_tax_hi_full	2.0°C	290.414	All scenarios
REMIND-MAgPIE 1.7-3.0_EMF33_tax_hi_none	2.0°C	220.067	All scenarios
REMIND-MAgPIE 1.7-3.0_PEP_1p5C_full_NDC	1.5°C	396.011	All scenarios
REMIND-MAgPIE 1.7-3.0_PEP_1p5C_full_eff	1.5°C	376.339	All scenarios
REMIND-MAgPIE 1.7-3.0_PEP_1p5C_full_goodpractice	1.5°C	387.212	All scenarios
REMIND-MAgPIE 1.7-3.0_PEP_1p5C_full_netzero	1.5°C	386.214	All scenarios
REMIND-MAgPIE 1.7-3.0_PEP_1p5C_red_eff	1.5°C	301.495	All scenarios
REMIND-MAgPIE 1.7-3.0_PEP_2C_full_NDC	1.5°C	286.315	All scenarios
REMIND-MAgPIE 1.7-3.0_PEP_2C_full_eff	1.5°C	292.21	All scenarios
REMIND-MAgPIE 1.7-3.0_PEP_2C_full_goodpractice	1.5°C	292.725	All scenarios
REMIND-MAgPIE 1.7-3.0_PEP_2C_full_netzero	1.5°C	305.394	All scenarios
REMIND-MAgPIE 1.7-3.0_PEP_2C_red_NDC	1.5°C	236.341	All scenarios
REMIND-MAgPIE 1.7-3.0_PEP_2C_red_eff	1.5°C	233	All scenarios
REMIND-MAgPIE 1.7-3.0_PEP_2C_red_goodpractice	1.5°C	231.348	All scenarios
REMIND-MAgPIE 1.7-3.0_PEP_2C_red_netzero	1.5°C	235.982	All scenarios
REMIND-MAgPIE 1.7-3.0_SMP_2C_lifesty	1.5°C	226.492	All scenarios
REMIND-MAgPIE 2.0-4.1_Diff_1300Gt_hybrid_def	2.0°C	253.302	All scenarios
REMIND-MAgPIE 2.0-4.1_Diff_1300Gt_no-transfer_def	2.0°C	284.632	All scenarios
REMIND-MAgPIE 2.0-4.1_Diff_1300Gt_uniform-pricing_def	2.0°C	250.222	All scenarios
REMIND-MAgPIE 2.1-4.2_CEMICS_SSP1-1p5C-fullCDR	1.5°C	192.901	All scenarios
REMIND-MAgPIE 2.1-4.2_CEMICS_SSP1-1p5C-minCDR	1.5°C	69.9452	All scenarios
REMIND-MAgPIE 2.1-4.2_CEMICS_SSP2-1p5C-fullCDR	1.5°C	314.142	All scenarios
REMIND-MAgPIE 2.1-4.2_CEMICS_SSP2-1p5C-minCDR	1.5°C	78.2211	All scenarios
REMIND-MAgPIE 2.1-4.2_CEMICS_SSP2-2C-fullCDR	2.0°C	187.379	All scenarios
REMIND-MAgPIE 2.1-4.2_CEMICS_SSP2-2C-minCDR	2.0°C	77.1668	All scenarios
REMIND-MAgPIE 2.1-4.2_EN_INDCi2030_1000	2.0°C	175.327	All scenarios
REMIND-MAgPIE 2.1-4.2_EN_INDCi2030_1000_COV	2.0°C	149.939	All scenarios
REMIND-MAgPIE 2.1-4.2_EN_INDCi2030_1000_COV_NDCp	2.0°C	155.067	All scenarios
REMIND-MAgPIE 2.1-4.2_EN_INDCi2030_1000_NDCp	2.0°C	178.099	All scenarios
REMIND-MAgPIE 2.1-4.2_EN_INDCi2030_1000f	2.0°C	171.84	All scenarios
REMIND-MAgPIE 2.1-4.2_EN_INDCi2030_1000f_COV	2.0°C	147.187	All scenarios
REMIND-MAgPIE 2.1-4.2_EN_INDCi2030_1000f_COV_NDCp	2.0°C	150.89	All scenarios
REMIND-MAgPIE 2.1-4.2_EN_INDCi2030_1000f_NDCp	2.0°C	174.654	All scenarios
REMIND-MAgPIE 2.1-4.2_EN_INDCi2030_1200	2.0°C	150.218	All scenarios
REMIND-MAgPIE 2.1-4.2_EN_INDCi2030_1200f	2.0°C	150.287	All scenarios
REMIND-MAgPIE 2.1-4.2_EN_INDCi2030_1400	2.0°C	126.446	All scenarios
REMIND-MAgPIE 2.1-4.2_EN_INDCi2030_1400f	2.0°C	126.446	All scenarios
REMIND-MAgPIE 2.1-4.2_EN_INDCi2030_300f	1.5°C	269.834	All scenarios
REMIND-MAgPIE 2.1-4.2_EN_INDCi2030_400f	1.5°C	251.301	All scenarios
REMIND-MAgPIE 2.1-4.2_EN_INDCi2030_500f	1.5°C	231.823	All scenarios
REMIND-MAgPIE 2.1-4.2_EN_INDCi2030_600_COV	1.5°C	271.288	All scenarios
REMIND-MAgPIE 2.1-4.2_EN_INDCi2030_600_COV_NDCp	1.5°C	274.481	All scenarios
REMIND-MAgPIE 2.1-4.2_EN_INDCi2030_600f	1.5°C	217.69	All scenarios
REMIND-MAgPIE 2.1-4.2_EN_INDCi2030_600f_COV	1.5°C	203.092	All scenarios
REMIND-MAgPIE 2.1-4.2_EN_INDCi2030_600f_COV_NDCp	1.5°C	205.611	All scenarios
REMIND-MAgPIE 2.1-4.2_EN_INDCi2030_600f_NDCp	1.5°C	220.513	All scenarios
REMIND-MAgPIE 2.1-4.2_EN_INDCi2030_700	2.0°C	259.414	All scenarios
REMIND-MAgPIE 2.1-4.2_EN_INDCi2030_700f	2.0°C	204.387	All scenarios
REMIND-MAgPIE 2.1-4.2_EN_INDCi2030_800	2.0°C	237.244	All scenarios
REMIND-MAgPIE 2.1-4.2_EN_INDCi2030_800f	2.0°C	190.817	All scenarios
REMIND-MAgPIE 2.1-4.2_EN_INDCi2030_900	2.0°C	200.181	All scenarios
REMIND-MAgPIE 2.1-4.2_EN_INDCi2030_900f	2.0°C	180.932	All scenarios
REMIND-MAgPIE 2.1-4.2_EN_NPi2020_1000	2.0°C	171.12	All scenarios
REMIND-MAgPIE 2.1-4.2_EN_NPi2020_1000_COV	2.0°C	144.708	All scenarios
REMIND-MAgPIE 2.1-4.2_EN_NPi2020_1000f	2.0°C	170.439	All scenarios
REMIND-MAgPIE 2.1-4.2_EN_NPi2020_1000f_COV	2.0°C	146.497	All scenarios
REMIND-MAgPIE 2.1-4.2_EN_NPi2020_1200	2.0°C	145.827	All scenarios
REMIND-MAgPIE 2.1-4.2_EN_NPi2020_1200f	2.0°C	145.242	All scenarios
REMIND-MAgPIE 2.1-4.2_EN_NPi2020_1400	2.0°C	109.627	All scenarios
REMIND-MAgPIE 2.1-4.2_EN_NPi2020_1400f	2.0°C	109.627	All scenarios
REMIND-MAgPIE 2.1-4.2_EN_NPi2020_1600	2.0°C	87.2511	All scenarios
REMIND-MAgPIE 2.1-4.2_EN_NPi2020_1600f	2.0°C	87.2511	All scenarios
REMIND-MAgPIE 2.1-4.2_EN_NPi2020_200f	1.5°C	294.385	All scenarios
REMIND-MAgPIE 2.1-4.2_EN_NPi2020_300f	1.5°C	270.297	All scenarios
REMIND-MAgPIE 2.1-4.2_EN_NPi2020_400	1.5°C	330.436	All scenarios
REMIND-MAgPIE 2.1-4.2_EN_NPi2020_400f	1.5°C	253.093	All scenarios
REMIND-MAgPIE 2.1-4.2_EN_NPi2020_500	1.5°C	297.42	All scenarios
REMIND-MAgPIE 2.1-4.2_EN_NPi2020_500f	1.5°C	238.977	All scenarios
REMIND-MAgPIE 2.1-4.2_EN_NPi2020_600	1.5°C	260.853	All scenarios
REMIND-MAgPIE 2.1-4.2_EN_NPi2020_600_COV	1.5°C	236.085	All scenarios
REMIND-MAgPIE 2.1-4.2_EN_NPi2020_600f	1.5°C	219.744	All scenarios
REMIND-MAgPIE 2.1-4.2_EN_NPi2020_600f_COV	1.5°C	200.597	All scenarios
REMIND-MAgPIE 2.1-4.2_EN_NPi2020_700	2.0°C	231.302	All scenarios
REMIND-MAgPIE 2.1-4.2_EN_NPi2020_700f	2.0°C	207.344	All scenarios
REMIND-MAgPIE 2.1-4.2_EN_NPi2020_800	2.0°C	200.002	All scenarios
REMIND-MAgPIE 2.1-4.2_EN_NPi2020_800f	2.0°C	193.627	All scenarios
REMIND-MAgPIE 2.1-4.2_EN_NPi2020_900	2.0°C	182.283	All scenarios
REMIND-MAgPIE 2.1-4.2_EN_NPi2020_900f	2.0°C	182.2	All scenarios
REMIND-MAgPIE 2.1-4.2_NGFS2_Below 2°C	2.0°C	174.84	All scenarios
REMIND-MAgPIE 2.1-4.2_NGFS2_Below 2°C - IPD-95th	2.0°C	169.248	All scenarios
REMIND-MAgPIE 2.1-4.2_NGFS2_Below 2°C - IPD-median	2.0°C	171.329	All scenarios
REMIND-MAgPIE 2.1-4.2_NGFS2_Delayed Transition	2.0°C	160.633	All scenarios
REMIND-MAgPIE 2.1-4.2_NGFS2_Divergent Net Zero Policies	1.5°C	213.232	All scenarios
REMIND-MAgPIE 2.1-4.2_NGFS2_Net-Zero 2050	1.5°C	282.174	All scenarios
REMIND-MAgPIE 2.1-4.2_NGFS2_Net-Zero 2050 - IPD-95th	1.5°C	285.548	All scenarios
REMIND-MAgPIE 2.1-4.2_NGFS2_Net-Zero 2050 - IPD-median	1.5°C	287.264	All scenarios
REMIND-MAgPIE 2.1-4.2_SusDev_SDP-PkBudg1000	1.5°C	83.3934	All scenarios
REMIND-MAgPIE 2.1-4.2_SusDev_SSP1-PkBudg900	1.5°C	204.446	All scenarios
REMIND-MAgPIE 2.1-4.2_SusDev_SSP2-PkBudg900	1.5°C	298.564	All scenarios
REMIND-MAgPIE 2.1-4.3_DeepElec_SSP2_ HighRE_Budg1100	2.0°C	116.212	All scenarios
REMIND-MAgPIE 2.1-4.3_DeepElec_SSP2_ HighRE_Budg1300	2.0°C	99.6133	All scenarios
REMIND-MAgPIE 2.1-4.3_DeepElec_SSP2_ HighRE_Budg900	1.5°C	132.573	All scenarios
REMIND-MAgPIE 2.1-4.3_DeepElec_SSP2_def_Budg1100	1.5°C	284.198	All scenarios
REMIND-MAgPIE 2.1-4.3_DeepElec_SSP2_def_Budg1300	2.0°C	226.061	All scenarios
REMIND-MAgPIE 2.1-4.3_DeepElec_SSP2_def_Budg900	1.5°C	402.878	All scenarios
REMIND-Transport 2.1_Transport_Budg1100_Conv	2.0°C	127.602	All scenarios
REMIND-Transport 2.1_Transport_Budg1100_Conv-LowD	2.0°C	124.141	All scenarios
REMIND-Transport 2.1_Transport_Budg1100_ConvSyn	2.0°C	139.475	All scenarios
REMIND-Transport 2.1_Transport_Budg1100_ElecPush	2.0°C	120.69	All scenarios
REMIND-Transport 2.1_Transport_Budg1100_H2Push	2.0°C	122.625	All scenarios
WITCH 5.0_CO_2Deg2020	2.0°C	249.23	All scenarios
WITCH 5.0_CO_2Deg2030	2.0°C	182.522	All scenarios
WITCH 5.0_CO_Bridge	2.0°C	118.124	All scenarios
WITCH 5.0_EN_INDCi2030_1000	2.0°C	193.672	All scenarios
WITCH 5.0_EN_INDCi2030_1000_NDCp	2.0°C	195.612	All scenarios
WITCH 5.0_EN_INDCi2030_1000f	2.0°C	167.648	All scenarios
WITCH 5.0_EN_INDCi2030_1000f_NDCp	2.0°C	168.691	All scenarios
WITCH 5.0_EN_INDCi2030_1200	2.0°C	140.853	All scenarios
WITCH 5.0_EN_INDCi2030_1200_NDCp	2.0°C	142.243	All scenarios
WITCH 5.0_EN_INDCi2030_1200f	2.0°C	137.768	All scenarios
WITCH 5.0_EN_INDCi2030_1200f_NDCp	2.0°C	136.395	All scenarios
WITCH 5.0_EN_INDCi2030_1400	2.0°C	112.886	All scenarios
WITCH 5.0_EN_INDCi2030_1400_NDCp	2.0°C	115.045	All scenarios
WITCH 5.0_EN_INDCi2030_1400f	2.0°C	114.94	All scenarios
WITCH 5.0_EN_INDCi2030_1400f_NDCp	2.0°C	115.257	All scenarios
WITCH 5.0_EN_INDCi2030_500f	1.5°C	247.735	All scenarios
WITCH 5.0_EN_INDCi2030_600f	2.0°C	239.268	All scenarios
WITCH 5.0_EN_INDCi2030_600f_NDCp	2.0°C	242.67	All scenarios
WITCH 5.0_EN_INDCi2030_700f	2.0°C	233.851	All scenarios
WITCH 5.0_EN_INDCi2030_700f_NDCp	2.0°C	234.721	All scenarios
WITCH 5.0_EN_INDCi2030_800	2.0°C	264.305	All scenarios
WITCH 5.0_EN_INDCi2030_800_NDCp	2.0°C	265.426	All scenarios
WITCH 5.0_EN_INDCi2030_800f	2.0°C	220.714	All scenarios
WITCH 5.0_EN_INDCi2030_800f_NDCp	2.0°C	210.66	All scenarios
WITCH 5.0_EN_INDCi2030_900	2.0°C	242.069	All scenarios
WITCH 5.0_EN_INDCi2030_900_NDCp	2.0°C	235.107	All scenarios
WITCH 5.0_EN_INDCi2030_900f	2.0°C	195.231	All scenarios
WITCH 5.0_EN_INDCi2030_900f_NDCp	2.0°C	191.284	All scenarios
WITCH 5.0_EN_NPi2020_1000	2.0°C	170.788	All scenarios
WITCH 5.0_EN_NPi2020_1000f	2.0°C	172.299	All scenarios
WITCH 5.0_EN_NPi2020_1200	2.0°C	145.175	All scenarios
WITCH 5.0_EN_NPi2020_1200f	2.0°C	148.332	All scenarios
WITCH 5.0_EN_NPi2020_1400	2.0°C	127.842	All scenarios
WITCH 5.0_EN_NPi2020_1400f	2.0°C	130.261	All scenarios
WITCH 5.0_EN_NPi2020_1600	2.0°C	102.065	All scenarios
WITCH 5.0_EN_NPi2020_1600f	2.0°C	104.796	All scenarios
WITCH 5.0_EN_NPi2020_400f	1.5°C	276.195	All scenarios
WITCH 5.0_EN_NPi2020_450	1.5°C	314.753	All scenarios
WITCH 5.0_EN_NPi2020_450f	1.5°C	274.907	All scenarios
WITCH 5.0_EN_NPi2020_500	1.5°C	311.246	All scenarios
WITCH 5.0_EN_NPi2020_500f	1.5°C	274.788	All scenarios
WITCH 5.0_EN_NPi2020_600	2.0°C	298.326	All scenarios
WITCH 5.0_EN_NPi2020_600f	2.0°C	249.734	All scenarios
WITCH 5.0_EN_NPi2020_700	2.0°C	276.769	All scenarios
WITCH 5.0_EN_NPi2020_700f	2.0°C	226.54	All scenarios
WITCH 5.0_EN_NPi2020_800	2.0°C	223.409	All scenarios
WITCH 5.0_EN_NPi2020_800f	2.0°C	202.528	All scenarios
WITCH 5.0_EN_NPi2020_900	2.0°C	190.596	All scenarios
WITCH 5.0_EN_NPi2020_900f	2.0°C	184.89	All scenarios
WITCH-GLOBIOM 4.4_CD-LINKS_INDC2030i_1600	2.0°C	222.005	All scenarios
WITCH-GLOBIOM 4.4_CD-LINKS_NDC2030i_1000	1.5°C	208.38	All scenarios
WITCH-GLOBIOM 4.4_CD-LINKS_NPi2020_1000	1.5°C	291.882	All scenarios
WITCH-GLOBIOM 4.4_CD-LINKS_NPi2020_1600	2.0°C	296.537	All scenarios
WITCH-GLOBIOM 4.4_CD-LINKS_NPi2020_400	1.5°C	286.523	All scenarios
AIM/CGE 2.0_SSP1-26	2.0°C	183.426	Feasible by 2030
AIM/CGE 2.1_CD-LINKS_NPi2020_1000	2.0°C	460.892	Feasible by 2030
COFFEE 1.1_CO_2Deg2030	2.0°C	273.495	Feasible by 2030
COFFEE 1.1_EN_INDCi2030_1000	2.0°C	278.019	Feasible by 2030
COFFEE 1.1_EN_INDCi2030_1000_NDCp	2.0°C	287.796	Feasible by 2030
COFFEE 1.1_EN_INDCi2030_1200	2.0°C	233.991	Feasible by 2030
COFFEE 1.1_EN_INDCi2030_400f	1.5°C	294.22	Feasible by 2030
COFFEE 1.1_EN_INDCi2030_500	2.0°C	285.011	Feasible by 2030
COFFEE 1.1_EN_INDCi2030_500f	1.5°C	283.788	Feasible by 2030
COFFEE 1.1_EN_INDCi2030_600	2.0°C	299.974	Feasible by 2030
COFFEE 1.1_EN_INDCi2030_600_NDCp	2.0°C	299.089	Feasible by 2030
COFFEE 1.1_EN_INDCi2030_600f	2.0°C	273.24	Feasible by 2030
COFFEE 1.1_EN_INDCi2030_700	2.0°C	307.821	Feasible by 2030
COFFEE 1.1_EN_INDCi2030_700f	2.0°C	258.611	Feasible by 2030
COFFEE 1.1_EN_INDCi2030_800	2.0°C	278.019	Feasible by 2030
COFFEE 1.1_EN_INDCi2030_800f	2.0°C	236.686	Feasible by 2030
COFFEE 1.1_EN_INDCi2030_900	2.0°C	291.172	Feasible by 2030
COFFEE 1.1_EN_INDCi2030_900f	2.0°C	224.943	Feasible by 2030
COFFEE 1.1_EN_NPi2020_1200	2.0°C	240.524	Feasible by 2030
COFFEE 1.1_EN_NPi2020_700f	2.0°C	263.344	Feasible by 2030
COFFEE 1.1_EN_NPi2020_800f	2.0°C	241.453	Feasible by 2030
COFFEE 1.1_EN_NPi2020_900f	2.0°C	225.765	Feasible by 2030
GCAM 5.3_NGFS2_Below 2°C	2.0°C	255.098	Feasible by 2030
GCAM 5.3_NGFS2_Delayed Transition	2.0°C	288.275	Feasible by 2030
GEM-E3_V2021_EN_INDCi2030_1000	2.0°C	222.359	Feasible by 2030
GEM-E3_V2021_EN_INDCi2030_1000_COV	2.0°C	203.444	Feasible by 2030
GEM-E3_V2021_EN_INDCi2030_1000_COV_NDCp	2.0°C	198.374	Feasible by 2030
GEM-E3_V2021_EN_INDCi2030_1000_NDCp	2.0°C	221.686	Feasible by 2030
GEM-E3_V2021_EN_INDCi2030_1000f	2.0°C	199.987	Feasible by 2030
GEM-E3_V2021_EN_INDCi2030_1000f_COV	2.0°C	186.662	Feasible by 2030
GEM-E3_V2021_EN_INDCi2030_1000f_COV_NDCp	2.0°C	186.961	Feasible by 2030
GEM-E3_V2021_EN_INDCi2030_1000f_NDCp	2.0°C	200.633	Feasible by 2030
GEM-E3_V2021_EN_INDCi2030_1400	2.0°C	178.289	Feasible by 2030
GEM-E3_V2021_EN_INDCi2030_1400f	2.0°C	177.176	Feasible by 2030
GEM-E3_V2021_EN_INDCi2030_600f	1.5°C	204.976	Feasible by 2030
GEM-E3_V2021_EN_INDCi2030_600f_COV	1.5°C	187.735	Feasible by 2030
GEM-E3_V2021_EN_INDCi2030_600f_COV_NDCp	1.5°C	187.77	Feasible by 2030
GEM-E3_V2021_EN_INDCi2030_600f_NDCp	1.5°C	204.299	Feasible by 2030
GEM-E3_V2021_EN_INDCi2030_800	2.0°C	224.723	Feasible by 2030
GEM-E3_V2021_EN_INDCi2030_800f	1.5°C	203.757	Feasible by 2030
GEM-E3_V2021_EN_NPi2020_1000	2.0°C	208.646	Feasible by 2030
GEM-E3_V2021_EN_NPi2020_1000_COV	2.0°C	189.105	Feasible by 2030
GEM-E3_V2021_EN_NPi2020_1000f	2.0°C	194.443	Feasible by 2030
GEM-E3_V2021_EN_NPi2020_1000f_COV	2.0°C	180.07	Feasible by 2030
GEM-E3_V2021_EN_NPi2020_1400f	2.0°C	175.596	Feasible by 2030
GEM-E3_V2021_EN_NPi2020_400f	1.5°C	207.704	Feasible by 2030
GEM-E3_V2021_EN_NPi2020_500	1.5°C	216.028	Feasible by 2030
GEM-E3_V2021_EN_NPi2020_500f	1.5°C	207.088	Feasible by 2030
GEM-E3_V2021_EN_NPi2020_600	1.5°C	233.162	Feasible by 2030
GEM-E3_V2021_EN_NPi2020_600_COV	1.5°C	203.207	Feasible by 2030
GEM-E3_V2021_EN_NPi2020_600f	1.5°C	208.315	Feasible by 2030
GEM-E3_V2021_EN_NPi2020_600f_COV	1.5°C	181.409	Feasible by 2030
GEM-E3_V2021_EN_NPi2020_800	2.0°C	221.712	Feasible by 2030
GEM-E3_V2021_EN_NPi2020_800f	2.0°C	201.082	Feasible by 2030
IMAGE 3.0.1_CD-LINKS_INDC2030i_1600	2.0°C	266.484	Feasible by 2030
IMAGE 3.0.1_CD-LINKS_NDC2030i_1000	2.0°C	307.966	Feasible by 2030
IMAGE 3.0_CO_Bridge	2.0°C	438.691	Feasible by 2030
IMAGE 3.2_SSP1_SPA1_26I_LI	2.0°C	240.513	Feasible by 2030
IMAGE 3.2_SSP1_SPA1_26I_LIRE	2.0°C	341.415	Feasible by 2030
MESSAGEix-GLOBIOM 1.0_LowEnergyDemand_1.3_IPCC	1.5°C	1.42147	Feasible by 2030
MESSAGEix-GLOBIOM_1.1_EN_INDCi2030_1000	2.0°C	146.728	Feasible by 2030
MESSAGEix-GLOBIOM_1.1_EN_INDCi2030_1000_COV	2.0°C	147.248	Feasible by 2030
MESSAGEix-GLOBIOM_1.1_EN_INDCi2030_1000_COV_NDCp	2.0°C	148.221	Feasible by 2030
MESSAGEix-GLOBIOM_1.1_EN_INDCi2030_1000_NDCp	2.0°C	148.855	Feasible by 2030
MESSAGEix-GLOBIOM_1.1_EN_INDCi2030_1000f	2.0°C	166.751	Feasible by 2030
MESSAGEix-GLOBIOM_1.1_EN_INDCi2030_1000f_COV	2.0°C	163.594	Feasible by 2030
MESSAGEix-GLOBIOM_1.1_EN_INDCi2030_1000f_COV_NDCp	2.0°C	159.279	Feasible by 2030
MESSAGEix-GLOBIOM_1.1_EN_INDCi2030_1000f_NDCp	2.0°C	169.203	Feasible by 2030
MESSAGEix-GLOBIOM_1.1_EN_INDCi2030_1200	2.0°C	174.154	Feasible by 2030
MESSAGEix-GLOBIOM_1.1_EN_INDCi2030_1200_COV	2.0°C	175.212	Feasible by 2030
MESSAGEix-GLOBIOM_1.1_EN_INDCi2030_1200_COV_NDCp	2.0°C	171.961	Feasible by 2030
MESSAGEix-GLOBIOM_1.1_EN_INDCi2030_1200_NDCp	2.0°C	176.713	Feasible by 2030
MESSAGEix-GLOBIOM_1.1_EN_INDCi2030_1200f	2.0°C	165.392	Feasible by 2030
MESSAGEix-GLOBIOM_1.1_EN_INDCi2030_1200f_COV	2.0°C	162.783	Feasible by 2030
MESSAGEix-GLOBIOM_1.1_EN_INDCi2030_1200f_COV_NDCp	2.0°C	158.111	Feasible by 2030
MESSAGEix-GLOBIOM_1.1_EN_INDCi2030_1200f_NDCp	2.0°C	168.068	Feasible by 2030
MESSAGEix-GLOBIOM_1.1_EN_INDCi2030_1400	2.0°C	169.445	Feasible by 2030
MESSAGEix-GLOBIOM_1.1_EN_INDCi2030_1400_COV	2.0°C	164.312	Feasible by 2030
MESSAGEix-GLOBIOM_1.1_EN_INDCi2030_1400_COV_NDCp	2.0°C	159.798	Feasible by 2030
MESSAGEix-GLOBIOM_1.1_EN_INDCi2030_1400_NDCp	2.0°C	171.365	Feasible by 2030
MESSAGEix-GLOBIOM_1.1_EN_INDCi2030_1400f	2.0°C	152.424	Feasible by 2030
MESSAGEix-GLOBIOM_1.1_EN_INDCi2030_1400f_COV	2.0°C	138.473	Feasible by 2030
MESSAGEix-GLOBIOM_1.1_EN_INDCi2030_1400f_COV_NDCp	2.0°C	136.771	Feasible by 2030
MESSAGEix-GLOBIOM_1.1_EN_INDCi2030_1400f_NDCp	2.0°C	153.7	Feasible by 2030
MESSAGEix-GLOBIOM_1.1_EN_INDCi2030_1600_COV	2.0°C	127.926	Feasible by 2030
MESSAGEix-GLOBIOM_1.1_EN_INDCi2030_1600_COV_NDCp	2.0°C	125.484	Feasible by 2030
MESSAGEix-GLOBIOM_1.1_EN_INDCi2030_600f_COV	1.5°C	112.324	Feasible by 2030
MESSAGEix-GLOBIOM_1.1_EN_INDCi2030_600f_COV_NDCp	1.5°C	111.026	Feasible by 2030
MESSAGEix-GLOBIOM_1.1_EN_INDCi2030_700f	1.5°C	128.311	Feasible by 2030
MESSAGEix-GLOBIOM_1.1_EN_INDCi2030_700f_COV	1.5°C	128.335	Feasible by 2030
MESSAGEix-GLOBIOM_1.1_EN_INDCi2030_700f_COV_NDCp	1.5°C	128.317	Feasible by 2030
MESSAGEix-GLOBIOM_1.1_EN_INDCi2030_700f_NDCp	1.5°C	132.087	Feasible by 2030
MESSAGEix-GLOBIOM_1.1_EN_INDCi2030_800f	2.0°C	141.977	Feasible by 2030
MESSAGEix-GLOBIOM_1.1_EN_INDCi2030_800f_COV	2.0°C	144.907	Feasible by 2030
MESSAGEix-GLOBIOM_1.1_EN_INDCi2030_800f_COV_NDCp	2.0°C	142.1	Feasible by 2030
MESSAGEix-GLOBIOM_1.1_EN_INDCi2030_800f_NDCp	2.0°C	146.105	Feasible by 2030
MESSAGEix-GLOBIOM_1.1_EN_INDCi2030_900f	2.0°C	158.455	Feasible by 2030
MESSAGEix-GLOBIOM_1.1_EN_INDCi2030_900f_COV	2.0°C	157.125	Feasible by 2030
MESSAGEix-GLOBIOM_1.1_EN_INDCi2030_900f_COV_NDCp	2.0°C	156.032	Feasible by 2030
MESSAGEix-GLOBIOM_1.1_EN_INDCi2030_900f_NDCp	2.0°C	159.741	Feasible by 2030
MESSAGEix-GLOBIOM_1.1_EN_INDCi2030_950_COV	2.0°C	138.214	Feasible by 2030
MESSAGEix-GLOBIOM_1.1_EN_INDCi2030_950_COV_NDCp	2.0°C	139.016	Feasible by 2030
MESSAGEix-GLOBIOM_1.1_EN_INDCi2030_950f_COV	2.0°C	163.479	Feasible by 2030
MESSAGEix-GLOBIOM_1.1_EN_INDCi2030_950f_COV_NDCp	2.0°C	160.44	Feasible by 2030
MESSAGEix-GLOBIOM_1.1_EN_NPi2020_1000	2.0°C	214.566	Feasible by 2030
MESSAGEix-GLOBIOM_1.1_EN_NPi2020_1000_COV	2.0°C	200.807	Feasible by 2030
MESSAGEix-GLOBIOM_1.1_EN_NPi2020_1000_DR10p	2.0°C	249.59	Feasible by 2030
MESSAGEix-GLOBIOM_1.1_EN_NPi2020_1000f	2.0°C	193.401	Feasible by 2030
MESSAGEix-GLOBIOM_1.1_EN_NPi2020_1000f_COV	2.0°C	180.564	Feasible by 2030
MESSAGEix-GLOBIOM_1.1_EN_NPi2020_1000f_DR10p	2.0°C	196.318	Feasible by 2030
MESSAGEix-GLOBIOM_1.1_EN_NPi2020_1000f_DR3p	2.0°C	169.736	Feasible by 2030
MESSAGEix-GLOBIOM_1.1_EN_NPi2020_1000f_DR4p	2.0°C	178.073	Feasible by 2030
MESSAGEix-GLOBIOM_1.1_EN_NPi2020_1200	2.0°C	199.691	Feasible by 2030
MESSAGEix-GLOBIOM_1.1_EN_NPi2020_1200_COV	2.0°C	181.722	Feasible by 2030
MESSAGEix-GLOBIOM_1.1_EN_NPi2020_1200f	2.0°C	168.386	Feasible by 2030
MESSAGEix-GLOBIOM_1.1_EN_NPi2020_1200f_COV	2.0°C	153.326	Feasible by 2030
MESSAGEix-GLOBIOM_1.1_EN_NPi2020_1400	2.0°C	168.727	Feasible by 2030
MESSAGEix-GLOBIOM_1.1_EN_NPi2020_1400_COV	2.0°C	146.392	Feasible by 2030
MESSAGEix-GLOBIOM_1.1_EN_NPi2020_1400f	2.0°C	140.834	Feasible by 2030
MESSAGEix-GLOBIOM_1.1_EN_NPi2020_1400f_COV	2.0°C	124.241	Feasible by 2030
MESSAGEix-GLOBIOM_1.1_EN_NPi2020_1600	2.0°C	129.503	Feasible by 2030
MESSAGEix-GLOBIOM_1.1_EN_NPi2020_1600_COV	2.0°C	118.209	Feasible by 2030
MESSAGEix-GLOBIOM_1.1_EN_NPi2020_1600f_COV	2.0°C	106.587	Feasible by 2030
MESSAGEix-GLOBIOM_1.1_EN_NPi2020_600f_DR10p	1.5°C	191.078	Feasible by 2030
MESSAGEix-GLOBIOM_1.1_EN_NPi2020_700f_COV	1.5°C	200.361	Feasible by 2030
MESSAGEix-GLOBIOM_1.1_EN_NPi2020_800f	2.0°C	203.4	Feasible by 2030
MESSAGEix-GLOBIOM_1.1_EN_NPi2020_800f_COV	2.0°C	188.697	Feasible by 2030
MESSAGEix-GLOBIOM_1.1_EN_NPi2020_900_COV	2.0°C	211.389	Feasible by 2030
MESSAGEix-GLOBIOM_1.1_EN_NPi2020_900f	2.0°C	194.959	Feasible by 2030
MESSAGEix-GLOBIOM_1.1_EN_NPi2020_900f_COV	2.0°C	191.001	Feasible by 2030
MESSAGEix-GLOBIOM_1.1_NGFS2_Below 2°C	2.0°C	201.777	Feasible by 2030
MESSAGEix-GLOBIOM_1.1_NGFS2_Delayed Transition	2.0°C	129.437	Feasible by 2030
MESSAGEix-GLOBIOM_1.2_COV_GreenPush_1000	2.0°C	234.881	Feasible by 2030
MESSAGEix-GLOBIOM_1.2_COV_Restore_1000	2.0°C	245.914	Feasible by 2030
MESSAGEix-GLOBIOM_1.2_COV_SelfReliance_1000	2.0°C	259.505	Feasible by 2030
MESSAGEix-GLOBIOM_1.2_COV_SmartUse_1000	2.0°C	248.837	Feasible by 2030
POLES EMF30_EMF30_Slower-to-faster	1.5°C	466.054	Feasible by 2030
POLES EMF33_EMF33_Med2C_cost100	2.0°C	310.918	Feasible by 2030
POLES EMF33_EMF33_Med2C_full	2.0°C	333.853	Feasible by 2030
POLES EMF33_EMF33_Med2C_limbio	2.0°C	266.335	Feasible by 2030
POLES EMF33_EMF33_Med2C_nobeccs	2.0°C	100.838	Feasible by 2030
POLES EMF33_EMF33_Med2C_nofuel	2.0°C	300.188	Feasible by 2030
POLES EMF33_EMF33_Med2C_none	2.0°C	98.8509	Feasible by 2030
POLES EMF33_EMF33_tax_hi_full	2.0°C	260.505	Feasible by 2030
POLES EMF33_EMF33_tax_hi_none	2.0°C	106.114	Feasible by 2030
POLES ENGAGE_EN_INDCi2030_1000	2.0°C	183.254	Feasible by 2030
POLES ENGAGE_EN_INDCi2030_1000_COV	2.0°C	181.501	Feasible by 2030
POLES ENGAGE_EN_INDCi2030_1000_COV_NDCp	2.0°C	181.265	Feasible by 2030
POLES ENGAGE_EN_INDCi2030_1000_NDCp	2.0°C	217.514	Feasible by 2030
POLES ENGAGE_EN_INDCi2030_1000f	2.0°C	200.828	Feasible by 2030
POLES ENGAGE_EN_INDCi2030_1000f_COV	2.0°C	194.165	Feasible by 2030
POLES ENGAGE_EN_INDCi2030_1000f_COV_NDCp	2.0°C	196.084	Feasible by 2030
POLES ENGAGE_EN_INDCi2030_1000f_NDCp	2.0°C	243.299	Feasible by 2030
POLES ENGAGE_EN_INDCi2030_1200	2.0°C	202.214	Feasible by 2030
POLES ENGAGE_EN_INDCi2030_1200f	2.0°C	210.705	Feasible by 2030
POLES ENGAGE_EN_INDCi2030_300f	1.5°C	351.324	Feasible by 2030
POLES ENGAGE_EN_INDCi2030_400f	1.5°C	322.077	Feasible by 2030
POLES ENGAGE_EN_INDCi2030_500f	2.0°C	280.362	Feasible by 2030
POLES ENGAGE_EN_INDCi2030_600f	2.0°C	249.589	Feasible by 2030
POLES ENGAGE_EN_INDCi2030_600f_COV	2.0°C	210.663	Feasible by 2030
POLES ENGAGE_EN_INDCi2030_600f_COV_NDCp	2.0°C	210.144	Feasible by 2030
POLES ENGAGE_EN_INDCi2030_600f_NDCp	2.0°C	252.687	Feasible by 2030
POLES ENGAGE_EN_INDCi2030_700f	2.0°C	209.44	Feasible by 2030
POLES ENGAGE_EN_INDCi2030_800f	2.0°C	185.536	Feasible by 2030
POLES ENGAGE_EN_INDCi2030_900	2.0°C	428.619	Feasible by 2030
POLES ENGAGE_EN_INDCi2030_900f	2.0°C	183.199	Feasible by 2030
POLES ENGAGE_EN_NPi2020_1000	2.0°C	200.99	Feasible by 2030
POLES ENGAGE_EN_NPi2020_1000_COV	2.0°C	182.688	Feasible by 2030
POLES ENGAGE_EN_NPi2020_1000f	2.0°C	207.898	Feasible by 2030
POLES ENGAGE_EN_NPi2020_1000f_COV	2.0°C	188.353	Feasible by 2030
POLES ENGAGE_EN_NPi2020_1200	2.0°C	198.083	Feasible by 2030
POLES ENGAGE_EN_NPi2020_1200f	2.0°C	199.743	Feasible by 2030
POLES ENGAGE_EN_NPi2020_300f	1.5°C	254.698	Feasible by 2030
POLES ENGAGE_EN_NPi2020_400f	1.5°C	219.453	Feasible by 2030
POLES ENGAGE_EN_NPi2020_500	2.0°C	260.081	Feasible by 2030
POLES ENGAGE_EN_NPi2020_500f	2.0°C	184.464	Feasible by 2030
POLES ENGAGE_EN_NPi2020_600	2.0°C	235.452	Feasible by 2030
POLES ENGAGE_EN_NPi2020_600f	2.0°C	170.346	Feasible by 2030
POLES ENGAGE_EN_NPi2020_600f_COV	2.0°C	154.227	Feasible by 2030
POLES ENGAGE_EN_NPi2020_700	2.0°C	196.517	Feasible by 2030
POLES ENGAGE_EN_NPi2020_700f	2.0°C	178.742	Feasible by 2030
POLES ENGAGE_EN_NPi2020_800	2.0°C	193.055	Feasible by 2030
POLES ENGAGE_EN_NPi2020_800f	2.0°C	193.23	Feasible by 2030
POLES ENGAGE_EN_NPi2020_900	2.0°C	201.365	Feasible by 2030
POLES ENGAGE_EN_NPi2020_900f	2.0°C	202.257	Feasible by 2030
POLES GECO2019_CO_2Deg2020	2.0°C	189.576	Feasible by 2030
POLES GECO2019_CO_2Deg2030	2.0°C	231.067	Feasible by 2030
POLES GECO2019_CO_Bridge	1.5°C	806.633	Feasible by 2030
POLES GECO2019_CO_Bridge_notax	2.0°C	284.289	Feasible by 2030
REMIND 1.6_EMF30_Slower-to-faster	2.0°C	195.395	Feasible by 2030
REMIND 1.6_EMF30_Slower-to-faster+SLCF	2.0°C	192.442	Feasible by 2030
REMIND 1.6_EMF30_Slower-to-faster+SLCF+HFC	2.0°C	190.868	Feasible by 2030
REMIND 1.7_ADVANCE_2020_Med2C	2.0°C	228.005	Feasible by 2030
REMIND 1.7_ADVANCE_2030_1.5C-2100	1.5°C	386.676	Feasible by 2030
REMIND 1.7_ADVANCE_2030_Med2C	2.0°C	208.955	Feasible by 2030
REMIND 1.7_ADVANCE_2030_Price1.5C	1.5°C	317.216	Feasible by 2030
REMIND 1.7_ADVANCE_2030_WB2C	1.5°C	276.14	Feasible by 2030
REMIND 1.7_CEMICS-2.0-CDR12	1.5°C	242.247	Feasible by 2030
REMIND 1.7_CEMICS-2.0-CDR20	1.5°C	271.414	Feasible by 2030
REMIND 2.1_CEMICS_HotellingConst_2C	2.0°C	229.35	Feasible by 2030
REMIND 2.1_CEMICS_Linear_2C	2.0°C	222.163	Feasible by 2030
REMIND 2.1_CEMICS_opt_2C	2.0°C	214.361	Feasible by 2030
REMIND 2.1_LeastTotalCost_CBA_brkSR15_SSP2_P50	2.0°C	161.68	Feasible by 2030
REMIND 2.1_LeastTotalCost_CEA_brkLR15_SSP2_P50	2.0°C	183.292	Feasible by 2030
REMIND 2.1_LeastTotalCost_CEA_brkSR15_SSP2_P50	2.0°C	187.235	Feasible by 2030
REMIND 2.1_LeastTotalCost_LTC_brkSR15_SSP1_P50	1.5°C	112.788	Feasible by 2030
REMIND 2.1_R2p1_SSP1-PkBudg1300	1.5°C	98.2988	Feasible by 2030
REMIND 2.1_R2p1_SSP2-PkBudg1300	2.0°C	175.125	Feasible by 2030
REMIND-MAgPIE 1.5_SSP1-26	2.0°C	140.768	Feasible by 2030
REMIND-MAgPIE 1.5_SSP2-26	2.0°C	226.246	Feasible by 2030
REMIND-MAgPIE 1.5_SSP5-26	2.0°C	468.279	Feasible by 2030
REMIND-MAgPIE 1.7-3.0_CD-LINKS_INDC2030i_1000	1.5°C	272.936	Feasible by 2030
REMIND-MAgPIE 1.7-3.0_CD-LINKS_INDC2030i_1600	2.0°C	209.529	Feasible by 2030
REMIND-MAgPIE 1.7-3.0_CD-LINKS_INDC2030i_400	1.5°C	379.726	Feasible by 2030
REMIND-MAgPIE 1.7-3.0_CD-LINKS_NDC2030i_1000	2.0°C	272.936	Feasible by 2030
REMIND-MAgPIE 1.7-3.0_CD-LINKS_NPi2020_1600	2.0°C	214.862	Feasible by 2030
REMIND-MAgPIE 1.7-3.0_CO_2Deg2030	1.5°C	286.315	Feasible by 2030
REMIND-MAgPIE 1.7-3.0_EMF33_Med2C_cost100	2.0°C	223.879	Feasible by 2030
REMIND-MAgPIE 1.7-3.0_EMF33_Med2C_nofuel	2.0°C	277.975	Feasible by 2030
REMIND-MAgPIE 1.7-3.0_EMF33_WB2C_cost100	2.0°C	260.247	Feasible by 2030
REMIND-MAgPIE 1.7-3.0_EMF33_tax_hi_full	2.0°C	290.414	Feasible by 2030
REMIND-MAgPIE 1.7-3.0_EMF33_tax_hi_none	2.0°C	220.067	Feasible by 2030
REMIND-MAgPIE 1.7-3.0_PEP_1p5C_full_NDC	1.5°C	396.011	Feasible by 2030
REMIND-MAgPIE 1.7-3.0_PEP_2C_full_NDC	1.5°C	286.315	Feasible by 2030
REMIND-MAgPIE 1.7-3.0_PEP_2C_red_NDC	1.5°C	236.341	Feasible by 2030
REMIND-MAgPIE 1.7-3.0_SMP_2C_lifesty	1.5°C	226.492	Feasible by 2030
REMIND-MAgPIE 2.1-4.2_CEMICS_SSP2-2C-fullCDR	2.0°C	187.379	Feasible by 2030
REMIND-MAgPIE 2.1-4.2_EN_INDCi2030_1000	2.0°C	175.327	Feasible by 2030
REMIND-MAgPIE 2.1-4.2_EN_INDCi2030_1000_COV	2.0°C	149.939	Feasible by 2030
REMIND-MAgPIE 2.1-4.2_EN_INDCi2030_1000_COV_NDCp	2.0°C	155.067	Feasible by 2030
REMIND-MAgPIE 2.1-4.2_EN_INDCi2030_1000f	2.0°C	171.84	Feasible by 2030
REMIND-MAgPIE 2.1-4.2_EN_INDCi2030_1000f_COV	2.0°C	147.187	Feasible by 2030
REMIND-MAgPIE 2.1-4.2_EN_INDCi2030_1000f_COV_NDCp	2.0°C	150.89	Feasible by 2030
REMIND-MAgPIE 2.1-4.2_EN_INDCi2030_1200	2.0°C	150.218	Feasible by 2030
REMIND-MAgPIE 2.1-4.2_EN_INDCi2030_1200f	2.0°C	150.287	Feasible by 2030
REMIND-MAgPIE 2.1-4.2_EN_INDCi2030_1400	2.0°C	126.446	Feasible by 2030
REMIND-MAgPIE 2.1-4.2_EN_INDCi2030_1400f	2.0°C	126.446	Feasible by 2030
REMIND-MAgPIE 2.1-4.2_EN_INDCi2030_300f	1.5°C	269.834	Feasible by 2030
REMIND-MAgPIE 2.1-4.2_EN_INDCi2030_400f	1.5°C	251.301	Feasible by 2030
REMIND-MAgPIE 2.1-4.2_EN_INDCi2030_500f	1.5°C	231.823	Feasible by 2030
REMIND-MAgPIE 2.1-4.2_EN_INDCi2030_600_COV	1.5°C	271.288	Feasible by 2030
REMIND-MAgPIE 2.1-4.2_EN_INDCi2030_600_COV_NDCp	1.5°C	274.481	Feasible by 2030
REMIND-MAgPIE 2.1-4.2_EN_INDCi2030_600f	1.5°C	217.69	Feasible by 2030
REMIND-MAgPIE 2.1-4.2_EN_INDCi2030_600f_COV	1.5°C	203.092	Feasible by 2030
REMIND-MAgPIE 2.1-4.2_EN_INDCi2030_600f_COV_NDCp	1.5°C	205.611	Feasible by 2030
REMIND-MAgPIE 2.1-4.2_EN_INDCi2030_700	2.0°C	259.414	Feasible by 2030
REMIND-MAgPIE 2.1-4.2_EN_INDCi2030_700f	2.0°C	204.387	Feasible by 2030
REMIND-MAgPIE 2.1-4.2_EN_INDCi2030_800	2.0°C	237.244	Feasible by 2030
REMIND-MAgPIE 2.1-4.2_EN_INDCi2030_800f	2.0°C	190.817	Feasible by 2030
REMIND-MAgPIE 2.1-4.2_EN_INDCi2030_900	2.0°C	200.181	Feasible by 2030
REMIND-MAgPIE 2.1-4.2_EN_INDCi2030_900f	2.0°C	180.932	Feasible by 2030
REMIND-MAgPIE 2.1-4.2_EN_NPi2020_1000	2.0°C	171.12	Feasible by 2030
REMIND-MAgPIE 2.1-4.2_EN_NPi2020_1000_COV	2.0°C	144.708	Feasible by 2030
REMIND-MAgPIE 2.1-4.2_EN_NPi2020_1000f	2.0°C	170.439	Feasible by 2030
REMIND-MAgPIE 2.1-4.2_EN_NPi2020_1000f_COV	2.0°C	146.497	Feasible by 2030
REMIND-MAgPIE 2.1-4.2_EN_NPi2020_1200	2.0°C	145.827	Feasible by 2030
REMIND-MAgPIE 2.1-4.2_EN_NPi2020_1200f	2.0°C	145.242	Feasible by 2030
REMIND-MAgPIE 2.1-4.2_EN_NPi2020_1400	2.0°C	109.627	Feasible by 2030
REMIND-MAgPIE 2.1-4.2_EN_NPi2020_1400f	2.0°C	109.627	Feasible by 2030
REMIND-MAgPIE 2.1-4.2_EN_NPi2020_1600	2.0°C	87.2511	Feasible by 2030
REMIND-MAgPIE 2.1-4.2_EN_NPi2020_1600f	2.0°C	87.2511	Feasible by 2030
REMIND-MAgPIE 2.1-4.2_NGFS2_Below 2°C	2.0°C	174.84	Feasible by 2030
REMIND-MAgPIE 2.1-4.2_NGFS2_Below 2°C - IPD-95th	2.0°C	169.248	Feasible by 2030
REMIND-MAgPIE 2.1-4.2_NGFS2_Below 2°C - IPD-median	2.0°C	171.329	Feasible by 2030
REMIND-MAgPIE 2.1-4.2_NGFS2_Delayed Transition	2.0°C	160.633	Feasible by 2030
REMIND-MAgPIE 2.1-4.3_DeepElec_SSP2_ HighRE_Budg1300	2.0°C	99.6133	Feasible by 2030
REMIND-MAgPIE 2.1-4.3_DeepElec_SSP2_def_Budg1300	2.0°C	226.061	Feasible by 2030
WITCH 5.0_CO_2Deg2030	2.0°C	182.522	Feasible by 2030
WITCH 5.0_CO_Bridge	2.0°C	118.124	Feasible by 2030
WITCH 5.0_EN_INDCi2030_1000	2.0°C	193.672	Feasible by 2030
WITCH 5.0_EN_INDCi2030_1000_NDCp	2.0°C	195.612	Feasible by 2030
WITCH 5.0_EN_INDCi2030_1000f	2.0°C	167.648	Feasible by 2030
WITCH 5.0_EN_INDCi2030_1000f_NDCp	2.0°C	168.691	Feasible by 2030
WITCH 5.0_EN_INDCi2030_1200	2.0°C	140.853	Feasible by 2030
WITCH 5.0_EN_INDCi2030_1200_NDCp	2.0°C	142.243	Feasible by 2030
WITCH 5.0_EN_INDCi2030_1200f	2.0°C	137.768	Feasible by 2030
WITCH 5.0_EN_INDCi2030_1200f_NDCp	2.0°C	136.395	Feasible by 2030
WITCH 5.0_EN_INDCi2030_1400	2.0°C	112.886	Feasible by 2030
WITCH 5.0_EN_INDCi2030_1400_NDCp	2.0°C	115.045	Feasible by 2030
WITCH 5.0_EN_INDCi2030_1400f	2.0°C	114.94	Feasible by 2030
WITCH 5.0_EN_INDCi2030_1400f_NDCp	2.0°C	115.257	Feasible by 2030
WITCH 5.0_EN_INDCi2030_500f	1.5°C	247.735	Feasible by 2030
WITCH 5.0_EN_INDCi2030_600f	2.0°C	239.268	Feasible by 2030
WITCH 5.0_EN_INDCi2030_600f_NDCp	2.0°C	242.67	Feasible by 2030
WITCH 5.0_EN_INDCi2030_700f	2.0°C	233.851	Feasible by 2030
WITCH 5.0_EN_INDCi2030_700f_NDCp	2.0°C	234.721	Feasible by 2030
WITCH 5.0_EN_INDCi2030_800	2.0°C	264.305	Feasible by 2030
WITCH 5.0_EN_INDCi2030_800_NDCp	2.0°C	265.426	Feasible by 2030
WITCH 5.0_EN_INDCi2030_800f	2.0°C	220.714	Feasible by 2030
WITCH 5.0_EN_INDCi2030_800f_NDCp	2.0°C	210.66	Feasible by 2030
WITCH 5.0_EN_INDCi2030_900	2.0°C	242.069	Feasible by 2030
WITCH 5.0_EN_INDCi2030_900_NDCp	2.0°C	235.107	Feasible by 2030
WITCH 5.0_EN_INDCi2030_900f	2.0°C	195.231	Feasible by 2030
WITCH 5.0_EN_INDCi2030_900f_NDCp	2.0°C	191.284	Feasible by 2030
WITCH 5.0_EN_NPi2020_1400	2.0°C	127.842	Feasible by 2030
WITCH 5.0_EN_NPi2020_1400f	2.0°C	130.261	Feasible by 2030
WITCH 5.0_EN_NPi2020_1600	2.0°C	102.065	Feasible by 2030
WITCH 5.0_EN_NPi2020_1600f	2.0°C	104.796	Feasible by 2030
WITCH-GLOBIOM 4.4_CD-LINKS_INDC2030i_1600	2.0°C	222.005	Feasible by 2030
WITCH-GLOBIOM 4.4_CD-LINKS_NDC2030i_1000	1.5°C	208.38	Feasible by 2030
AIM/CGE 2.0_SSP1-26	2.0°C	183.426	Feasible by 2040
COFFEE 1.1_EN_NPi2020_1200	2.0°C	240.524	Feasible by 2040
COFFEE 1.1_EN_NPi2020_700f	2.0°C	263.344	Feasible by 2040
COFFEE 1.1_EN_NPi2020_800f	2.0°C	241.453	Feasible by 2040
COFFEE 1.1_EN_NPi2020_900f	2.0°C	225.765	Feasible by 2040
GCAM 5.3_NGFS2_Below 2°C	2.0°C	255.098	Feasible by 2040
IMAGE 3.0.1_CD-LINKS_INDC2030i_1600	2.0°C	266.484	Feasible by 2040
IMAGE 3.0.1_CD-LINKS_NDC2030i_1000	2.0°C	307.966	Feasible by 2040
IMAGE 3.2_SSP1_SPA1_26I_LI	2.0°C	240.513	Feasible by 2040
IMAGE 3.2_SSP1_SPA1_26I_LIRE	2.0°C	341.415	Feasible by 2040
MESSAGEix-GLOBIOM 1.0_LowEnergyDemand_1.3_IPCC	1.5°C	1.42147	Feasible by 2040
MESSAGEix-GLOBIOM_1.1_EN_INDCi2030_1000_COV_NDCp	2.0°C	148.221	Feasible by 2040
MESSAGEix-GLOBIOM_1.1_EN_INDCi2030_1000_NDCp	2.0°C	148.855	Feasible by 2040
MESSAGEix-GLOBIOM_1.1_EN_INDCi2030_1000f	2.0°C	166.751	Feasible by 2040
MESSAGEix-GLOBIOM_1.1_EN_INDCi2030_1000f_COV	2.0°C	163.594	Feasible by 2040
MESSAGEix-GLOBIOM_1.1_EN_INDCi2030_1000f_COV_NDCp	2.0°C	159.279	Feasible by 2040
MESSAGEix-GLOBIOM_1.1_EN_INDCi2030_1000f_NDCp	2.0°C	169.203	Feasible by 2040
MESSAGEix-GLOBIOM_1.1_EN_INDCi2030_1200	2.0°C	174.154	Feasible by 2040
MESSAGEix-GLOBIOM_1.1_EN_INDCi2030_1200_COV	2.0°C	175.212	Feasible by 2040
MESSAGEix-GLOBIOM_1.1_EN_INDCi2030_1200_COV_NDCp	2.0°C	171.961	Feasible by 2040
MESSAGEix-GLOBIOM_1.1_EN_INDCi2030_1200_NDCp	2.0°C	176.713	Feasible by 2040
MESSAGEix-GLOBIOM_1.1_EN_INDCi2030_1200f	2.0°C	165.392	Feasible by 2040
MESSAGEix-GLOBIOM_1.1_EN_INDCi2030_1200f_COV	2.0°C	162.783	Feasible by 2040
MESSAGEix-GLOBIOM_1.1_EN_INDCi2030_1200f_COV_NDCp	2.0°C	158.111	Feasible by 2040
MESSAGEix-GLOBIOM_1.1_EN_INDCi2030_1200f_NDCp	2.0°C	168.068	Feasible by 2040
MESSAGEix-GLOBIOM_1.1_EN_INDCi2030_1400	2.0°C	169.445	Feasible by 2040
MESSAGEix-GLOBIOM_1.1_EN_INDCi2030_1400_COV	2.0°C	164.312	Feasible by 2040
MESSAGEix-GLOBIOM_1.1_EN_INDCi2030_1400_COV_NDCp	2.0°C	159.798	Feasible by 2040
MESSAGEix-GLOBIOM_1.1_EN_INDCi2030_1400_NDCp	2.0°C	171.365	Feasible by 2040
MESSAGEix-GLOBIOM_1.1_EN_INDCi2030_1400f	2.0°C	152.424	Feasible by 2040
MESSAGEix-GLOBIOM_1.1_EN_INDCi2030_1400f_COV	2.0°C	138.473	Feasible by 2040
MESSAGEix-GLOBIOM_1.1_EN_INDCi2030_1400f_COV_NDCp	2.0°C	136.771	Feasible by 2040
MESSAGEix-GLOBIOM_1.1_EN_INDCi2030_1400f_NDCp	2.0°C	153.7	Feasible by 2040
MESSAGEix-GLOBIOM_1.1_EN_INDCi2030_1600_COV	2.0°C	127.926	Feasible by 2040
MESSAGEix-GLOBIOM_1.1_EN_INDCi2030_1600_COV_NDCp	2.0°C	125.484	Feasible by 2040
MESSAGEix-GLOBIOM_1.1_EN_INDCi2030_700f_COV_NDCp	1.5°C	128.317	Feasible by 2040
MESSAGEix-GLOBIOM_1.1_EN_INDCi2030_700f_NDCp	1.5°C	132.087	Feasible by 2040
MESSAGEix-GLOBIOM_1.1_EN_INDCi2030_800f	2.0°C	141.977	Feasible by 2040
MESSAGEix-GLOBIOM_1.1_EN_INDCi2030_800f_COV	2.0°C	144.907	Feasible by 2040
MESSAGEix-GLOBIOM_1.1_EN_INDCi2030_800f_COV_NDCp	2.0°C	142.1	Feasible by 2040
MESSAGEix-GLOBIOM_1.1_EN_INDCi2030_800f_NDCp	2.0°C	146.105	Feasible by 2040
MESSAGEix-GLOBIOM_1.1_EN_INDCi2030_900f	2.0°C	158.455	Feasible by 2040
MESSAGEix-GLOBIOM_1.1_EN_INDCi2030_900f_COV	2.0°C	157.125	Feasible by 2040
MESSAGEix-GLOBIOM_1.1_EN_INDCi2030_900f_COV_NDCp	2.0°C	156.032	Feasible by 2040
MESSAGEix-GLOBIOM_1.1_EN_INDCi2030_900f_NDCp	2.0°C	159.741	Feasible by 2040
MESSAGEix-GLOBIOM_1.1_EN_INDCi2030_950f_COV	2.0°C	163.479	Feasible by 2040
MESSAGEix-GLOBIOM_1.1_EN_INDCi2030_950f_COV_NDCp	2.0°C	160.44	Feasible by 2040
MESSAGEix-GLOBIOM_1.1_EN_NPi2020_1000	2.0°C	214.566	Feasible by 2040
MESSAGEix-GLOBIOM_1.1_EN_NPi2020_1000_COV	2.0°C	200.807	Feasible by 2040
MESSAGEix-GLOBIOM_1.1_EN_NPi2020_1000_DR10p	2.0°C	249.59	Feasible by 2040
MESSAGEix-GLOBIOM_1.1_EN_NPi2020_1000f	2.0°C	193.401	Feasible by 2040
MESSAGEix-GLOBIOM_1.1_EN_NPi2020_1000f_COV	2.0°C	180.564	Feasible by 2040
MESSAGEix-GLOBIOM_1.1_EN_NPi2020_1000f_DR10p	2.0°C	196.318	Feasible by 2040
MESSAGEix-GLOBIOM_1.1_EN_NPi2020_1000f_DR3p	2.0°C	169.736	Feasible by 2040
MESSAGEix-GLOBIOM_1.1_EN_NPi2020_1000f_DR4p	2.0°C	178.073	Feasible by 2040
MESSAGEix-GLOBIOM_1.1_EN_NPi2020_1200	2.0°C	199.691	Feasible by 2040
MESSAGEix-GLOBIOM_1.1_EN_NPi2020_1200_COV	2.0°C	181.722	Feasible by 2040
MESSAGEix-GLOBIOM_1.1_EN_NPi2020_1200f	2.0°C	168.386	Feasible by 2040
MESSAGEix-GLOBIOM_1.1_EN_NPi2020_1200f_COV	2.0°C	153.326	Feasible by 2040
MESSAGEix-GLOBIOM_1.1_EN_NPi2020_1400	2.0°C	168.727	Feasible by 2040
MESSAGEix-GLOBIOM_1.1_EN_NPi2020_1400_COV	2.0°C	146.392	Feasible by 2040
MESSAGEix-GLOBIOM_1.1_EN_NPi2020_1400f	2.0°C	140.834	Feasible by 2040
MESSAGEix-GLOBIOM_1.1_EN_NPi2020_1400f_COV	2.0°C	124.241	Feasible by 2040
MESSAGEix-GLOBIOM_1.1_EN_NPi2020_1600	2.0°C	129.503	Feasible by 2040
MESSAGEix-GLOBIOM_1.1_EN_NPi2020_1600_COV	2.0°C	118.209	Feasible by 2040
MESSAGEix-GLOBIOM_1.1_EN_NPi2020_1600f_COV	2.0°C	106.587	Feasible by 2040
MESSAGEix-GLOBIOM_1.1_EN_NPi2020_600f_DR10p	1.5°C	191.078	Feasible by 2040
MESSAGEix-GLOBIOM_1.1_EN_NPi2020_700f_COV	1.5°C	200.361	Feasible by 2040
MESSAGEix-GLOBIOM_1.1_EN_NPi2020_800f	2.0°C	203.4	Feasible by 2040
MESSAGEix-GLOBIOM_1.1_EN_NPi2020_800f_COV	2.0°C	188.697	Feasible by 2040
MESSAGEix-GLOBIOM_1.1_EN_NPi2020_900_COV	2.0°C	211.389	Feasible by 2040
MESSAGEix-GLOBIOM_1.1_EN_NPi2020_900f	2.0°C	194.959	Feasible by 2040
MESSAGEix-GLOBIOM_1.1_EN_NPi2020_900f_COV	2.0°C	191.001	Feasible by 2040
MESSAGEix-GLOBIOM_1.1_NGFS2_Below 2°C	2.0°C	201.777	Feasible by 2040
MESSAGEix-GLOBIOM_1.2_COV_GreenPush_1000	2.0°C	234.881	Feasible by 2040
MESSAGEix-GLOBIOM_1.2_COV_Restore_1000	2.0°C	245.914	Feasible by 2040
MESSAGEix-GLOBIOM_1.2_COV_SelfReliance_1000	2.0°C	259.505	Feasible by 2040
MESSAGEix-GLOBIOM_1.2_COV_SmartUse_1000	2.0°C	248.837	Feasible by 2040
POLES EMF33_EMF33_Med2C_cost100	2.0°C	310.918	Feasible by 2040
POLES EMF33_EMF33_Med2C_full	2.0°C	333.853	Feasible by 2040
POLES EMF33_EMF33_Med2C_limbio	2.0°C	266.335	Feasible by 2040
POLES EMF33_EMF33_Med2C_nobeccs	2.0°C	100.838	Feasible by 2040
POLES EMF33_EMF33_Med2C_nofuel	2.0°C	300.188	Feasible by 2040
POLES EMF33_EMF33_Med2C_none	2.0°C	98.8509	Feasible by 2040
POLES EMF33_EMF33_tax_hi_full	2.0°C	260.505	Feasible by 2040
POLES EMF33_EMF33_tax_hi_none	2.0°C	106.114	Feasible by 2040
POLES ENGAGE_EN_INDCi2030_1000	2.0°C	183.254	Feasible by 2040
POLES ENGAGE_EN_INDCi2030_1000_COV	2.0°C	181.501	Feasible by 2040
POLES ENGAGE_EN_INDCi2030_1000_COV_NDCp	2.0°C	181.265	Feasible by 2040
POLES ENGAGE_EN_INDCi2030_1000_NDCp	2.0°C	217.514	Feasible by 2040
POLES ENGAGE_EN_INDCi2030_1000f	2.0°C	200.828	Feasible by 2040
POLES ENGAGE_EN_INDCi2030_1000f_COV	2.0°C	194.165	Feasible by 2040
POLES ENGAGE_EN_INDCi2030_1000f_COV_NDCp	2.0°C	196.084	Feasible by 2040
POLES ENGAGE_EN_INDCi2030_1000f_NDCp	2.0°C	243.299	Feasible by 2040
POLES ENGAGE_EN_INDCi2030_1200	2.0°C	202.214	Feasible by 2040
POLES ENGAGE_EN_INDCi2030_1200f	2.0°C	210.705	Feasible by 2040
POLES ENGAGE_EN_INDCi2030_300f	1.5°C	351.324	Feasible by 2040
POLES ENGAGE_EN_INDCi2030_400f	1.5°C	322.077	Feasible by 2040
POLES ENGAGE_EN_INDCi2030_500f	2.0°C	280.362	Feasible by 2040
POLES ENGAGE_EN_INDCi2030_600f	2.0°C	249.589	Feasible by 2040
POLES ENGAGE_EN_INDCi2030_600f_COV	2.0°C	210.663	Feasible by 2040
POLES ENGAGE_EN_INDCi2030_600f_COV_NDCp	2.0°C	210.144	Feasible by 2040
POLES ENGAGE_EN_INDCi2030_600f_NDCp	2.0°C	252.687	Feasible by 2040
POLES ENGAGE_EN_INDCi2030_700f	2.0°C	209.44	Feasible by 2040
POLES ENGAGE_EN_INDCi2030_800f	2.0°C	185.536	Feasible by 2040
POLES ENGAGE_EN_INDCi2030_900	2.0°C	428.619	Feasible by 2040
POLES ENGAGE_EN_INDCi2030_900f	2.0°C	183.199	Feasible by 2040
POLES ENGAGE_EN_NPi2020_1000	2.0°C	200.99	Feasible by 2040
POLES ENGAGE_EN_NPi2020_1000_COV	2.0°C	182.688	Feasible by 2040
POLES ENGAGE_EN_NPi2020_1000f	2.0°C	207.898	Feasible by 2040
POLES ENGAGE_EN_NPi2020_1000f_COV	2.0°C	188.353	Feasible by 2040
POLES ENGAGE_EN_NPi2020_1200	2.0°C	198.083	Feasible by 2040
POLES ENGAGE_EN_NPi2020_1200f	2.0°C	199.743	Feasible by 2040
POLES ENGAGE_EN_NPi2020_300f	1.5°C	254.698	Feasible by 2040
POLES ENGAGE_EN_NPi2020_400f	1.5°C	219.453	Feasible by 2040
POLES ENGAGE_EN_NPi2020_500	2.0°C	260.081	Feasible by 2040
POLES ENGAGE_EN_NPi2020_500f	2.0°C	184.464	Feasible by 2040
POLES ENGAGE_EN_NPi2020_600	2.0°C	235.452	Feasible by 2040
POLES ENGAGE_EN_NPi2020_600f	2.0°C	170.346	Feasible by 2040
POLES ENGAGE_EN_NPi2020_600f_COV	2.0°C	154.227	Feasible by 2040
POLES ENGAGE_EN_NPi2020_700	2.0°C	196.517	Feasible by 2040
POLES ENGAGE_EN_NPi2020_700f	2.0°C	178.742	Feasible by 2040
POLES ENGAGE_EN_NPi2020_800	2.0°C	193.055	Feasible by 2040
POLES ENGAGE_EN_NPi2020_800f	2.0°C	193.23	Feasible by 2040
POLES ENGAGE_EN_NPi2020_900	2.0°C	201.365	Feasible by 2040
POLES ENGAGE_EN_NPi2020_900f	2.0°C	202.257	Feasible by 2040
POLES GECO2019_CO_2Deg2020	2.0°C	189.576	Feasible by 2040
POLES GECO2019_CO_2Deg2030	2.0°C	231.067	Feasible by 2040
POLES GECO2019_CO_Bridge	1.5°C	806.633	Feasible by 2040
POLES GECO2019_CO_Bridge_notax	2.0°C	284.289	Feasible by 2040
REMIND 1.6_EMF30_Slower-to-faster	2.0°C	195.395	Feasible by 2040
REMIND 1.6_EMF30_Slower-to-faster+SLCF	2.0°C	192.442	Feasible by 2040
REMIND 1.6_EMF30_Slower-to-faster+SLCF+HFC	2.0°C	190.868	Feasible by 2040
REMIND 1.7_ADVANCE_2020_Med2C	2.0°C	228.005	Feasible by 2040
REMIND 1.7_ADVANCE_2030_Med2C	2.0°C	208.955	Feasible by 2040
REMIND 1.7_CEMICS-2.0-CDR12	1.5°C	242.247	Feasible by 2040
REMIND 1.7_CEMICS-2.0-CDR20	1.5°C	271.414	Feasible by 2040
REMIND 2.1_CEMICS_HotellingConst_2C	2.0°C	229.35	Feasible by 2040
REMIND 2.1_CEMICS_Linear_2C	2.0°C	222.163	Feasible by 2040
REMIND 2.1_CEMICS_opt_2C	2.0°C	214.361	Feasible by 2040
REMIND 2.1_LeastTotalCost_CBA_brkSR15_SSP2_P50	2.0°C	161.68	Feasible by 2040
REMIND 2.1_LeastTotalCost_CEA_brkLR15_SSP2_P50	2.0°C	183.292	Feasible by 2040
REMIND 2.1_LeastTotalCost_CEA_brkSR15_SSP2_P50	2.0°C	187.235	Feasible by 2040
REMIND 2.1_LeastTotalCost_LTC_brkSR15_SSP1_P50	1.5°C	112.788	Feasible by 2040
REMIND 2.1_R2p1_SSP1-PkBudg1300	1.5°C	98.2988	Feasible by 2040
REMIND 2.1_R2p1_SSP2-PkBudg1300	2.0°C	175.125	Feasible by 2040
REMIND-MAgPIE 1.5_SSP1-26	2.0°C	140.768	Feasible by 2040
REMIND-MAgPIE 1.5_SSP2-26	2.0°C	226.246	Feasible by 2040
REMIND-MAgPIE 1.5_SSP5-26	2.0°C	468.279	Feasible by 2040
REMIND-MAgPIE 1.7-3.0_CD-LINKS_INDC2030i_1600	2.0°C	209.529	Feasible by 2040
REMIND-MAgPIE 1.7-3.0_CD-LINKS_NPi2020_1600	2.0°C	214.862	Feasible by 2040
REMIND-MAgPIE 1.7-3.0_EMF33_Med2C_cost100	2.0°C	223.879	Feasible by 2040
REMIND-MAgPIE 1.7-3.0_EMF33_Med2C_nofuel	2.0°C	277.975	Feasible by 2040
REMIND-MAgPIE 1.7-3.0_EMF33_WB2C_cost100	2.0°C	260.247	Feasible by 2040
REMIND-MAgPIE 1.7-3.0_EMF33_tax_hi_full	2.0°C	290.414	Feasible by 2040
REMIND-MAgPIE 1.7-3.0_EMF33_tax_hi_none	2.0°C	220.067	Feasible by 2040
REMIND-MAgPIE 1.7-3.0_SMP_2C_lifesty	1.5°C	226.492	Feasible by 2040
REMIND-MAgPIE 2.1-4.2_CEMICS_SSP2-2C-fullCDR	2.0°C	187.379	Feasible by 2040
REMIND-MAgPIE 2.1-4.2_EN_INDCi2030_1000	2.0°C	175.327	Feasible by 2040
REMIND-MAgPIE 2.1-4.2_EN_INDCi2030_1000_COV	2.0°C	149.939	Feasible by 2040
REMIND-MAgPIE 2.1-4.2_EN_INDCi2030_1000_COV_NDCp	2.0°C	155.067	Feasible by 2040
REMIND-MAgPIE 2.1-4.2_EN_INDCi2030_1000f	2.0°C	171.84	Feasible by 2040
REMIND-MAgPIE 2.1-4.2_EN_INDCi2030_1000f_COV	2.0°C	147.187	Feasible by 2040
REMIND-MAgPIE 2.1-4.2_EN_INDCi2030_1000f_COV_NDCp	2.0°C	150.89	Feasible by 2040
REMIND-MAgPIE 2.1-4.2_EN_INDCi2030_1200	2.0°C	150.218	Feasible by 2040
REMIND-MAgPIE 2.1-4.2_EN_INDCi2030_1200f	2.0°C	150.287	Feasible by 2040
REMIND-MAgPIE 2.1-4.2_EN_INDCi2030_1400	2.0°C	126.446	Feasible by 2040
REMIND-MAgPIE 2.1-4.2_EN_INDCi2030_1400f	2.0°C	126.446	Feasible by 2040
REMIND-MAgPIE 2.1-4.2_EN_INDCi2030_300f	1.5°C	269.834	Feasible by 2040
REMIND-MAgPIE 2.1-4.2_EN_INDCi2030_400f	1.5°C	251.301	Feasible by 2040
REMIND-MAgPIE 2.1-4.2_EN_INDCi2030_500f	1.5°C	231.823	Feasible by 2040
REMIND-MAgPIE 2.1-4.2_EN_INDCi2030_600f	1.5°C	217.69	Feasible by 2040
REMIND-MAgPIE 2.1-4.2_EN_INDCi2030_600f_COV	1.5°C	203.092	Feasible by 2040
REMIND-MAgPIE 2.1-4.2_EN_INDCi2030_600f_COV_NDCp	1.5°C	205.611	Feasible by 2040
REMIND-MAgPIE 2.1-4.2_EN_INDCi2030_700f	2.0°C	204.387	Feasible by 2040
REMIND-MAgPIE 2.1-4.2_EN_INDCi2030_800	2.0°C	237.244	Feasible by 2040
REMIND-MAgPIE 2.1-4.2_EN_INDCi2030_800f	2.0°C	190.817	Feasible by 2040
REMIND-MAgPIE 2.1-4.2_EN_INDCi2030_900	2.0°C	200.181	Feasible by 2040
REMIND-MAgPIE 2.1-4.2_EN_INDCi2030_900f	2.0°C	180.932	Feasible by 2040
REMIND-MAgPIE 2.1-4.2_EN_NPi2020_1000	2.0°C	171.12	Feasible by 2040
REMIND-MAgPIE 2.1-4.2_EN_NPi2020_1000_COV	2.0°C	144.708	Feasible by 2040
REMIND-MAgPIE 2.1-4.2_EN_NPi2020_1000f	2.0°C	170.439	Feasible by 2040
REMIND-MAgPIE 2.1-4.2_EN_NPi2020_1000f_COV	2.0°C	146.497	Feasible by 2040
REMIND-MAgPIE 2.1-4.2_EN_NPi2020_1200	2.0°C	145.827	Feasible by 2040
REMIND-MAgPIE 2.1-4.2_EN_NPi2020_1200f	2.0°C	145.242	Feasible by 2040
REMIND-MAgPIE 2.1-4.2_EN_NPi2020_1400	2.0°C	109.627	Feasible by 2040
REMIND-MAgPIE 2.1-4.2_EN_NPi2020_1400f	2.0°C	109.627	Feasible by 2040
REMIND-MAgPIE 2.1-4.2_EN_NPi2020_1600	2.0°C	87.2511	Feasible by 2040
REMIND-MAgPIE 2.1-4.2_EN_NPi2020_1600f	2.0°C	87.2511	Feasible by 2040
REMIND-MAgPIE 2.1-4.2_NGFS2_Below 2°C	2.0°C	174.84	Feasible by 2040
REMIND-MAgPIE 2.1-4.2_NGFS2_Below 2°C - IPD-median	2.0°C	171.329	Feasible by 2040
REMIND-MAgPIE 2.1-4.3_DeepElec_SSP2_ HighRE_Budg1300	2.0°C	99.6133	Feasible by 2040
REMIND-MAgPIE 2.1-4.3_DeepElec_SSP2_def_Budg1300	2.0°C	226.061	Feasible by 2040
WITCH 5.0_CO_Bridge	2.0°C	118.124	Feasible by 2040
WITCH 5.0_EN_INDCi2030_1000_NDCp	2.0°C	195.612	Feasible by 2040
WITCH 5.0_EN_INDCi2030_1000f_NDCp	2.0°C	168.691	Feasible by 2040
WITCH 5.0_EN_INDCi2030_1200_NDCp	2.0°C	142.243	Feasible by 2040
WITCH 5.0_EN_INDCi2030_1200f_NDCp	2.0°C	136.395	Feasible by 2040
WITCH 5.0_EN_INDCi2030_1400	2.0°C	112.886	Feasible by 2040
WITCH 5.0_EN_INDCi2030_1400_NDCp	2.0°C	115.045	Feasible by 2040
WITCH 5.0_EN_INDCi2030_1400f	2.0°C	114.94	Feasible by 2040
WITCH 5.0_EN_INDCi2030_1400f_NDCp	2.0°C	115.257	Feasible by 2040
WITCH 5.0_EN_INDCi2030_600f_NDCp	2.0°C	242.67	Feasible by 2040
WITCH 5.0_EN_INDCi2030_800f_NDCp	2.0°C	210.66	Feasible by 2040
WITCH 5.0_EN_INDCi2030_900f_NDCp	2.0°C	191.284	Feasible by 2040
WITCH 5.0_EN_NPi2020_1400	2.0°C	127.842	Feasible by 2040
WITCH 5.0_EN_NPi2020_1400f	2.0°C	130.261	Feasible by 2040
WITCH 5.0_EN_NPi2020_1600	2.0°C	102.065	Feasible by 2040
WITCH 5.0_EN_NPi2020_1600f	2.0°C	104.796	Feasible by 2040
MESSAGEix-GLOBIOM 1.0_LowEnergyDemand_1.3_IPCC	1.5°C	1.42147	Feasible with G2022
MESSAGEix-GLOBIOM_1.1_EN_INDCi2030_1000f	2.0°C	166.751	Feasible with G2022
MESSAGEix-GLOBIOM_1.1_EN_INDCi2030_1000f_NDCp	2.0°C	169.203	Feasible with G2022
MESSAGEix-GLOBIOM_1.1_EN_INDCi2030_700f_COV_NDCp	1.5°C	128.317	Feasible with G2022
MESSAGEix-GLOBIOM_1.1_EN_INDCi2030_700f_NDCp	1.5°C	132.087	Feasible with G2022
MESSAGEix-GLOBIOM_1.1_EN_INDCi2030_800f	2.0°C	141.977	Feasible with G2022
MESSAGEix-GLOBIOM_1.1_EN_INDCi2030_800f_COV	2.0°C	144.907	Feasible with G2022
MESSAGEix-GLOBIOM_1.1_EN_INDCi2030_800f_COV_NDCp	2.0°C	142.1	Feasible with G2022
MESSAGEix-GLOBIOM_1.1_EN_INDCi2030_800f_NDCp	2.0°C	146.105	Feasible with G2022
MESSAGEix-GLOBIOM_1.1_EN_INDCi2030_900f	2.0°C	158.455	Feasible with G2022
MESSAGEix-GLOBIOM_1.1_EN_INDCi2030_900f_COV	2.0°C	157.125	Feasible with G2022
MESSAGEix-GLOBIOM_1.1_EN_INDCi2030_900f_COV_NDCp	2.0°C	156.032	Feasible with G2022
MESSAGEix-GLOBIOM_1.1_EN_INDCi2030_900f_NDCp	2.0°C	159.741	Feasible with G2022
MESSAGEix-GLOBIOM_1.1_EN_INDCi2030_950f_COV	2.0°C	163.479	Feasible with G2022
MESSAGEix-GLOBIOM_1.1_EN_INDCi2030_950f_COV_NDCp	2.0°C	160.44	Feasible with G2022
MESSAGEix-GLOBIOM_1.1_EN_NPi2020_1000f_DR3p	2.0°C	169.736	Feasible with G2022
MESSAGEix-GLOBIOM_1.1_EN_NPi2020_600f_DR10p	1.5°C	191.078	Feasible with G2022
POLES EMF33_EMF33_Med2C_nobeccs	2.0°C	100.838	Feasible with G2022
POLES EMF33_EMF33_Med2C_none	2.0°C	98.8509	Feasible with G2022
POLES EMF33_EMF33_tax_hi_none	2.0°C	106.114	Feasible with G2022
REMIND 1.6_EMF30_Slower-to-faster	2.0°C	195.395	Feasible with G2022
REMIND 1.6_EMF30_Slower-to-faster+SLCF	2.0°C	192.442	Feasible with G2022
REMIND 1.6_EMF30_Slower-to-faster+SLCF+HFC	2.0°C	190.868	Feasible with G2022
REMIND 2.1_CEMICS_Linear_2C	2.0°C	222.163	Feasible with G2022
REMIND 2.1_LeastTotalCost_CBA_brkSR15_SSP2_P50	2.0°C	161.68	Feasible with G2022
REMIND 2.1_LeastTotalCost_CEA_brkLR15_SSP2_P50	2.0°C	183.292	Feasible with G2022
REMIND 2.1_LeastTotalCost_CEA_brkSR15_SSP2_P50	2.0°C	187.235	Feasible with G2022
REMIND 2.1_LeastTotalCost_LTC_brkSR15_SSP1_P50	1.5°C	112.788	Feasible with G2022
REMIND 2.1_R2p1_SSP1-PkBudg1300	1.5°C	98.2988	Feasible with G2022
REMIND 2.1_R2p1_SSP2-PkBudg1300	2.0°C	175.125	Feasible with G2022
REMIND-MAgPIE 2.1-4.2_CEMICS_SSP2-2C-fullCDR	2.0°C	187.379	Feasible with G2022
REMIND-MAgPIE 2.1-4.2_EN_INDCi2030_1000	2.0°C	175.327	Feasible with G2022
REMIND-MAgPIE 2.1-4.2_EN_INDCi2030_1000_COV	2.0°C	149.939	Feasible with G2022
REMIND-MAgPIE 2.1-4.2_EN_INDCi2030_1000_COV_NDCp	2.0°C	155.067	Feasible with G2022
REMIND-MAgPIE 2.1-4.2_EN_INDCi2030_1000f	2.0°C	171.84	Feasible with G2022
REMIND-MAgPIE 2.1-4.2_EN_INDCi2030_1000f_COV	2.0°C	147.187	Feasible with G2022
REMIND-MAgPIE 2.1-4.2_EN_INDCi2030_1000f_COV_NDCp	2.0°C	150.89	Feasible with G2022
REMIND-MAgPIE 2.1-4.2_EN_INDCi2030_1200	2.0°C	150.218	Feasible with G2022
REMIND-MAgPIE 2.1-4.2_EN_INDCi2030_1200f	2.0°C	150.287	Feasible with G2022
REMIND-MAgPIE 2.1-4.2_EN_INDCi2030_1400	2.0°C	126.446	Feasible with G2022
REMIND-MAgPIE 2.1-4.2_EN_INDCi2030_1400f	2.0°C	126.446	Feasible with G2022
REMIND-MAgPIE 2.1-4.2_EN_INDCi2030_600f_COV	1.5°C	203.092	Feasible with G2022
REMIND-MAgPIE 2.1-4.2_EN_INDCi2030_600f_COV_NDCp	1.5°C	205.611	Feasible with G2022
REMIND-MAgPIE 2.1-4.2_EN_INDCi2030_700f	2.0°C	204.387	Feasible with G2022
REMIND-MAgPIE 2.1-4.2_EN_INDCi2030_800f	2.0°C	190.817	Feasible with G2022
REMIND-MAgPIE 2.1-4.2_EN_INDCi2030_900f	2.0°C	180.932	Feasible with G2022
REMIND-MAgPIE 2.1-4.2_EN_NPi2020_1000	2.0°C	171.12	Feasible with G2022
REMIND-MAgPIE 2.1-4.2_EN_NPi2020_1000_COV	2.0°C	144.708	Feasible with G2022
REMIND-MAgPIE 2.1-4.2_EN_NPi2020_1000f	2.0°C	170.439	Feasible with G2022
REMIND-MAgPIE 2.1-4.2_EN_NPi2020_1000f_COV	2.0°C	146.497	Feasible with G2022
REMIND-MAgPIE 2.1-4.2_EN_NPi2020_1200	2.0°C	145.827	Feasible with G2022
REMIND-MAgPIE 2.1-4.2_EN_NPi2020_1200f	2.0°C	145.242	Feasible with G2022
REMIND-MAgPIE 2.1-4.2_EN_NPi2020_1400	2.0°C	109.627	Feasible with G2022
REMIND-MAgPIE 2.1-4.2_EN_NPi2020_1400f	2.0°C	109.627	Feasible with G2022
REMIND-MAgPIE 2.1-4.2_EN_NPi2020_1600	2.0°C	87.2511	Feasible with G2022
REMIND-MAgPIE 2.1-4.2_EN_NPi2020_1600f	2.0°C	87.2511	Feasible with G2022
REMIND-MAgPIE 2.1-4.2_NGFS2_Below 2°C	2.0°C	174.84	Feasible with G2022
REMIND-MAgPIE 2.1-4.2_NGFS2_Below 2°C - IPD-median	2.0°C	171.329	Feasible with G2022
REMIND-MAgPIE 2.1-4.3_DeepElec_SSP2_ HighRE_Budg1300	2.0°C	99.6133	Feasible with G2022
WITCH 5.0_CO_Bridge	2.0°C	118.124	Feasible with G2022
WITCH 5.0_EN_INDCi2030_1400	2.0°C	112.886	Feasible with G2022
WITCH 5.0_EN_INDCi2030_1400_NDCp	2.0°C	115.045	Feasible with G2022
WITCH 5.0_EN_NPi2020_1400	2.0°C	127.842	Feasible with G2022
WITCH 5.0_EN_NPi2020_1400f	2.0°C	130.261	Feasible with G2022
WITCH 5.0_EN_NPi2020_1600	2.0°C	102.065	Feasible with G2022
WITCH 5.0_EN_NPi2020_1600f	2.0°C	104.796	Feasible with G2022
IMAGE 3.2_SSP1_SPA1_26I_LI	2.0°C	240.513	Feasible with GTMax
POLES EMF33_EMF33_Med2C_nobeccs	2.0°C	100.838	Feasible with GTMax
POLES EMF33_EMF33_Med2C_none	2.0°C	98.8509	Feasible with GTMax
POLES EMF33_EMF33_tax_hi_none	2.0°C	106.114	Feasible with GTMax
REMIND 2.1_LeastTotalCost_LTC_brkSR15_SSP1_P50	1.5°C	112.788	Feasible with GTMax
REMIND 2.1_R2p1_SSP1-PkBudg1300	1.5°C	98.2988	Feasible with GTMax
WITCH 5.0_EN_INDCi2030_1200_NDCp	2.0°C	142.243	Feasible with GTMax
WITCH 5.0_EN_INDCi2030_1400	2.0°C	112.886	Feasible with GTMax
WITCH 5.0_EN_INDCi2030_1400_NDCp	2.0°C	115.045	Feasible with GTMax
WITCH 5.0_EN_NPi2020_1400	2.0°C	127.842	Feasible with GTMax
WITCH 5.0_EN_NPi2020_1400f	2.0°C	130.261	Feasible with GTMax
WITCH 5.0_EN_NPi2020_1600	2.0°C	102.065	Feasible with GTMax
WITCH 5.0_EN_NPi2020_1600f	2.0°C	104.796	Feasible with GTMax
MESSAGEix-GLOBIOM 1.0_LowEnergyDemand_1.3_IPCC	1.5°C	0	Feasible with GTMax
AIM/CGE 2.0_SSP1-26	2.0°C	183.426	Most optimistic
AIM/CGE 2.1_CD-LINKS_NDC2030i_1000	2.0°C	421.527	Most optimistic
AIM/CGE 2.2_EN_INDCi2030_1000f	2.0°C	394.341	Most optimistic
AIM/CGE 2.2_EN_INDCi2030_1200	2.0°C	394.107	Most optimistic
AIM/CGE 2.2_EN_INDCi2030_1200f	2.0°C	394.162	Most optimistic
AIM/CGE 2.2_EN_INDCi2030_1400	2.0°C	406.626	Most optimistic
AIM/CGE 2.2_EN_INDCi2030_1400f	2.0°C	375.497	Most optimistic
AIM/CGE 2.2_EN_INDCi2030_800f	2.0°C	447.068	Most optimistic
AIM/CGE 2.2_EN_INDCi2030_900f	2.0°C	416.354	Most optimistic
COFFEE 1.1_CO_2Deg2020	2.0°C	274.159	Most optimistic
COFFEE 1.1_CO_2Deg2030	2.0°C	273.495	Most optimistic
COFFEE 1.1_CO_Bridge	2.0°C	250.714	Most optimistic
COFFEE 1.1_EN_INDCi2030_1200	2.0°C	233.991	Most optimistic
COFFEE 1.1_EN_INDCi2030_600f	2.0°C	273.24	Most optimistic
COFFEE 1.1_EN_INDCi2030_700f	2.0°C	258.611	Most optimistic
COFFEE 1.1_EN_INDCi2030_800f	2.0°C	236.686	Most optimistic
COFFEE 1.1_EN_INDCi2030_900f	2.0°C	224.943	Most optimistic
COFFEE 1.1_EN_NPi2020_1000	2.0°C	276.645	Most optimistic
COFFEE 1.1_EN_NPi2020_1200	2.0°C	240.524	Most optimistic
COFFEE 1.1_EN_NPi2020_500f	1.5°C	286.536	Most optimistic
COFFEE 1.1_EN_NPi2020_600f	2.0°C	273.905	Most optimistic
COFFEE 1.1_EN_NPi2020_700f	2.0°C	263.344	Most optimistic
COFFEE 1.1_EN_NPi2020_800f	2.0°C	241.453	Most optimistic
COFFEE 1.1_EN_NPi2020_900f	2.0°C	225.765	Most optimistic
GCAM 5.3_NGFS2_Below 2°C	2.0°C	255.098	Most optimistic
GEM-E3_V2021_EN_INDCi2030_1000	2.0°C	222.359	Most optimistic
GEM-E3_V2021_EN_INDCi2030_1000_COV	2.0°C	203.444	Most optimistic
GEM-E3_V2021_EN_INDCi2030_1000_COV_NDCp	2.0°C	198.374	Most optimistic
GEM-E3_V2021_EN_INDCi2030_1000_NDCp	2.0°C	221.686	Most optimistic
GEM-E3_V2021_EN_INDCi2030_1000f	2.0°C	199.987	Most optimistic
GEM-E3_V2021_EN_INDCi2030_1000f_COV	2.0°C	186.662	Most optimistic
GEM-E3_V2021_EN_INDCi2030_1000f_COV_NDCp	2.0°C	186.961	Most optimistic
GEM-E3_V2021_EN_INDCi2030_1000f_NDCp	2.0°C	200.633	Most optimistic
GEM-E3_V2021_EN_INDCi2030_1400	2.0°C	178.289	Most optimistic
GEM-E3_V2021_EN_INDCi2030_1400f	2.0°C	177.176	Most optimistic
GEM-E3_V2021_EN_NPi2020_1000	2.0°C	208.646	Most optimistic
GEM-E3_V2021_EN_NPi2020_1000_COV	2.0°C	189.105	Most optimistic
GEM-E3_V2021_EN_NPi2020_1000f	2.0°C	194.443	Most optimistic
GEM-E3_V2021_EN_NPi2020_1000f_COV	2.0°C	180.07	Most optimistic
GEM-E3_V2021_EN_NPi2020_1400f	2.0°C	175.596	Most optimistic
GEM-E3_V2021_EN_NPi2020_400f	1.5°C	207.704	Most optimistic
GEM-E3_V2021_EN_NPi2020_500f	1.5°C	207.088	Most optimistic
GEM-E3_V2021_EN_NPi2020_600f	1.5°C	208.315	Most optimistic
GEM-E3_V2021_EN_NPi2020_600f_COV	1.5°C	181.409	Most optimistic
GEM-E3_V2021_EN_NPi2020_800	2.0°C	221.712	Most optimistic
GEM-E3_V2021_EN_NPi2020_800f	2.0°C	201.082	Most optimistic
IMAGE 3.0.1_CD-LINKS_INDC2030i_1600	2.0°C	266.484	Most optimistic
IMAGE 3.0.1_CD-LINKS_NDC2030i_1000	2.0°C	307.966	Most optimistic
IMAGE 3.0.1_SSP1-26	2.0°C	238.47	Most optimistic
IMAGE 3.0_CO_2Deg2030	2.0°C	429.409	Most optimistic
IMAGE 3.0_EN_INDCi2030_1000f	2.0°C	449.096	Most optimistic
IMAGE 3.0_EN_INDCi2030_1200	2.0°C	457.627	Most optimistic
IMAGE 3.0_EN_INDCi2030_1200f	2.0°C	425.493	Most optimistic
IMAGE 3.0_EN_INDCi2030_1400f	2.0°C	391.106	Most optimistic
IMAGE 3.2_SSP1_SPA1_26I_LI	2.0°C	240.513	Most optimistic
IMAGE 3.2_SSP1_SPA1_26I_LIRE	2.0°C	341.415	Most optimistic
IMAGE 3.2_SSP2_SPA2_26I_LI	2.0°C	499.889	Most optimistic
IMAGE 3.2_SSP2_SPA2_26I_LIRE	2.0°C	470.279	Most optimistic
MESSAGEix-GLOBIOM 1.0_CD-LINKS_INDC2030i_1600	2.0°C	401.169	Most optimistic
MESSAGEix-GLOBIOM 1.0_LowEnergyDemand_1.3_IPCC	1.5°C	1.42147	Most optimistic
MESSAGEix-GLOBIOM_1.1_EN_INDCi2030_1000	2.0°C	146.728	Most optimistic
MESSAGEix-GLOBIOM_1.1_EN_INDCi2030_1000_COV	2.0°C	147.248	Most optimistic
MESSAGEix-GLOBIOM_1.1_EN_INDCi2030_1000_COV_NDCp	2.0°C	148.221	Most optimistic
MESSAGEix-GLOBIOM_1.1_EN_INDCi2030_1000_NDCp	2.0°C	148.855	Most optimistic
MESSAGEix-GLOBIOM_1.1_EN_INDCi2030_1000f	2.0°C	166.751	Most optimistic
MESSAGEix-GLOBIOM_1.1_EN_INDCi2030_1000f_COV	2.0°C	163.594	Most optimistic
MESSAGEix-GLOBIOM_1.1_EN_INDCi2030_1000f_COV_NDCp	2.0°C	159.279	Most optimistic
MESSAGEix-GLOBIOM_1.1_EN_INDCi2030_1000f_NDCp	2.0°C	169.203	Most optimistic
MESSAGEix-GLOBIOM_1.1_EN_INDCi2030_1200	2.0°C	174.154	Most optimistic
MESSAGEix-GLOBIOM_1.1_EN_INDCi2030_1200_COV	2.0°C	175.212	Most optimistic
MESSAGEix-GLOBIOM_1.1_EN_INDCi2030_1200_COV_NDCp	2.0°C	171.961	Most optimistic
MESSAGEix-GLOBIOM_1.1_EN_INDCi2030_1200_NDCp	2.0°C	176.713	Most optimistic
MESSAGEix-GLOBIOM_1.1_EN_INDCi2030_1200f_COV	2.0°C	162.783	Most optimistic
MESSAGEix-GLOBIOM_1.1_EN_INDCi2030_1200f_COV_NDCp	2.0°C	158.111	Most optimistic
MESSAGEix-GLOBIOM_1.1_EN_INDCi2030_1400	2.0°C	169.445	Most optimistic
MESSAGEix-GLOBIOM_1.1_EN_INDCi2030_1400_COV	2.0°C	164.312	Most optimistic
MESSAGEix-GLOBIOM_1.1_EN_INDCi2030_1400_COV_NDCp	2.0°C	159.798	Most optimistic
MESSAGEix-GLOBIOM_1.1_EN_INDCi2030_1400_NDCp	2.0°C	171.365	Most optimistic
MESSAGEix-GLOBIOM_1.1_EN_INDCi2030_1400f	2.0°C	152.424	Most optimistic
MESSAGEix-GLOBIOM_1.1_EN_INDCi2030_1400f_COV	2.0°C	138.473	Most optimistic
MESSAGEix-GLOBIOM_1.1_EN_INDCi2030_1400f_COV_NDCp	2.0°C	136.771	Most optimistic
MESSAGEix-GLOBIOM_1.1_EN_INDCi2030_1400f_NDCp	2.0°C	153.7	Most optimistic
MESSAGEix-GLOBIOM_1.1_EN_INDCi2030_1600_COV	2.0°C	127.926	Most optimistic
MESSAGEix-GLOBIOM_1.1_EN_INDCi2030_1600_COV_NDCp	2.0°C	125.484	Most optimistic
MESSAGEix-GLOBIOM_1.1_EN_INDCi2030_600f_COV	1.5°C	112.324	Most optimistic
MESSAGEix-GLOBIOM_1.1_EN_INDCi2030_600f_COV_NDCp	1.5°C	111.026	Most optimistic
MESSAGEix-GLOBIOM_1.1_EN_INDCi2030_700f	1.5°C	128.311	Most optimistic
MESSAGEix-GLOBIOM_1.1_EN_INDCi2030_700f_COV	1.5°C	128.335	Most optimistic
MESSAGEix-GLOBIOM_1.1_EN_INDCi2030_700f_COV_NDCp	1.5°C	128.317	Most optimistic
MESSAGEix-GLOBIOM_1.1_EN_INDCi2030_700f_NDCp	1.5°C	132.087	Most optimistic
MESSAGEix-GLOBIOM_1.1_EN_INDCi2030_800f	2.0°C	141.977	Most optimistic
MESSAGEix-GLOBIOM_1.1_EN_INDCi2030_800f_COV	2.0°C	144.907	Most optimistic
MESSAGEix-GLOBIOM_1.1_EN_INDCi2030_800f_COV_NDCp	2.0°C	142.1	Most optimistic
MESSAGEix-GLOBIOM_1.1_EN_INDCi2030_800f_NDCp	2.0°C	146.105	Most optimistic
MESSAGEix-GLOBIOM_1.1_EN_INDCi2030_900f	2.0°C	158.455	Most optimistic
MESSAGEix-GLOBIOM_1.1_EN_INDCi2030_900f_COV	2.0°C	157.125	Most optimistic
MESSAGEix-GLOBIOM_1.1_EN_INDCi2030_900f_COV_NDCp	2.0°C	156.032	Most optimistic
MESSAGEix-GLOBIOM_1.1_EN_INDCi2030_900f_NDCp	2.0°C	159.741	Most optimistic
MESSAGEix-GLOBIOM_1.1_EN_INDCi2030_950_COV	2.0°C	138.214	Most optimistic
MESSAGEix-GLOBIOM_1.1_EN_INDCi2030_950_COV_NDCp	2.0°C	139.016	Most optimistic
MESSAGEix-GLOBIOM_1.1_EN_INDCi2030_950f_COV	2.0°C	163.479	Most optimistic
MESSAGEix-GLOBIOM_1.1_EN_INDCi2030_950f_COV_NDCp	2.0°C	160.44	Most optimistic
MESSAGEix-GLOBIOM_1.1_EN_NPi2020_1000	2.0°C	214.566	Most optimistic
MESSAGEix-GLOBIOM_1.1_EN_NPi2020_1000_COV	2.0°C	200.807	Most optimistic
MESSAGEix-GLOBIOM_1.1_EN_NPi2020_1000_DR10p	2.0°C	249.59	Most optimistic
MESSAGEix-GLOBIOM_1.1_EN_NPi2020_1000_DR1p	2.0°C	154.5	Most optimistic
MESSAGEix-GLOBIOM_1.1_EN_NPi2020_1000_DR2p	2.0°C	166.859	Most optimistic
MESSAGEix-GLOBIOM_1.1_EN_NPi2020_1000_DR3p	2.0°C	178.64	Most optimistic
MESSAGEix-GLOBIOM_1.1_EN_NPi2020_1000_DR4p	2.0°C	199.66	Most optimistic
MESSAGEix-GLOBIOM_1.1_EN_NPi2020_1000f	2.0°C	193.401	Most optimistic
MESSAGEix-GLOBIOM_1.1_EN_NPi2020_1000f_COV	2.0°C	180.564	Most optimistic
MESSAGEix-GLOBIOM_1.1_EN_NPi2020_1000f_DR10p	2.0°C	196.318	Most optimistic
MESSAGEix-GLOBIOM_1.1_EN_NPi2020_1000f_DR1p	2.0°C	154.019	Most optimistic
MESSAGEix-GLOBIOM_1.1_EN_NPi2020_1000f_DR2p	2.0°C	162.596	Most optimistic
MESSAGEix-GLOBIOM_1.1_EN_NPi2020_1000f_DR3p	2.0°C	169.736	Most optimistic
MESSAGEix-GLOBIOM_1.1_EN_NPi2020_1000f_DR4p	2.0°C	178.073	Most optimistic
MESSAGEix-GLOBIOM_1.1_EN_NPi2020_1200	2.0°C	199.691	Most optimistic
MESSAGEix-GLOBIOM_1.1_EN_NPi2020_1200_COV	2.0°C	181.722	Most optimistic
MESSAGEix-GLOBIOM_1.1_EN_NPi2020_1200f	2.0°C	168.386	Most optimistic
MESSAGEix-GLOBIOM_1.1_EN_NPi2020_1200f_COV	2.0°C	153.326	Most optimistic
MESSAGEix-GLOBIOM_1.1_EN_NPi2020_1400	2.0°C	168.727	Most optimistic
MESSAGEix-GLOBIOM_1.1_EN_NPi2020_1400_COV	2.0°C	146.392	Most optimistic
MESSAGEix-GLOBIOM_1.1_EN_NPi2020_1400f	2.0°C	140.834	Most optimistic
MESSAGEix-GLOBIOM_1.1_EN_NPi2020_1400f_COV	2.0°C	124.241	Most optimistic
MESSAGEix-GLOBIOM_1.1_EN_NPi2020_1600	2.0°C	129.503	Most optimistic
MESSAGEix-GLOBIOM_1.1_EN_NPi2020_1600_COV	2.0°C	118.209	Most optimistic
MESSAGEix-GLOBIOM_1.1_EN_NPi2020_1600f_COV	2.0°C	106.587	Most optimistic
MESSAGEix-GLOBIOM_1.1_EN_NPi2020_500f	1.5°C	191.152	Most optimistic
MESSAGEix-GLOBIOM_1.1_EN_NPi2020_600f	1.5°C	204.341	Most optimistic
MESSAGEix-GLOBIOM_1.1_EN_NPi2020_600f_COV	1.5°C	198.867	Most optimistic
MESSAGEix-GLOBIOM_1.1_EN_NPi2020_600f_DR10p	1.5°C	191.078	Most optimistic
MESSAGEix-GLOBIOM_1.1_EN_NPi2020_600f_DR4p	1.5°C	201.661	Most optimistic
MESSAGEix-GLOBIOM_1.1_EN_NPi2020_700f	1.5°C	203.587	Most optimistic
MESSAGEix-GLOBIOM_1.1_EN_NPi2020_800	2.0°C	216.104	Most optimistic
MESSAGEix-GLOBIOM_1.1_EN_NPi2020_800_COV	2.0°C	214.543	Most optimistic
MESSAGEix-GLOBIOM_1.1_EN_NPi2020_800f_COV	2.0°C	188.697	Most optimistic
MESSAGEix-GLOBIOM_1.1_EN_NPi2020_900	2.0°C	222.275	Most optimistic
MESSAGEix-GLOBIOM_1.1_EN_NPi2020_900_COV	2.0°C	211.389	Most optimistic
MESSAGEix-GLOBIOM_1.1_EN_NPi2020_900f	2.0°C	194.959	Most optimistic
MESSAGEix-GLOBIOM_1.1_EN_NPi2020_900f_COV	2.0°C	191.001	Most optimistic
MESSAGEix-GLOBIOM_1.1_NGFS2_Below 2°C	2.0°C	201.777	Most optimistic
MESSAGEix-GLOBIOM_1.1_NGFS2_Delayed Transition	2.0°C	129.437	Most optimistic
MESSAGEix-GLOBIOM_1.2_COV_GreenPush_1000	2.0°C	234.881	Most optimistic
MESSAGEix-GLOBIOM_1.2_COV_NoPolicyNoCOVID_1000	2.0°C	268.677	Most optimistic
MESSAGEix-GLOBIOM_1.2_COV_Restore_1000	2.0°C	245.914	Most optimistic
MESSAGEix-GLOBIOM_1.2_COV_SelfReliance_1000	2.0°C	259.505	Most optimistic
MESSAGEix-GLOBIOM_1.2_COV_SmartUse_1000	2.0°C	248.837	Most optimistic
POLES ADVANCE_ADVANCE_2020_Med2C	2.0°C	536.186	Most optimistic
POLES ADVANCE_ADVANCE_2030_1.5C-2100	1.5°C	499.549	Most optimistic
POLES ADVANCE_ADVANCE_2030_Med2C	2.0°C	556.167	Most optimistic
POLES ADVANCE_ADVANCE_2030_Price1.5C	1.5°C	506.373	Most optimistic
POLES EMF33_EMF33_Med2C_cost100	2.0°C	310.918	Most optimistic
POLES EMF33_EMF33_Med2C_full	2.0°C	333.853	Most optimistic
POLES EMF33_EMF33_Med2C_limbio	2.0°C	266.335	Most optimistic
POLES EMF33_EMF33_Med2C_nobeccs	2.0°C	100.838	Most optimistic
POLES EMF33_EMF33_Med2C_nofuel	2.0°C	300.188	Most optimistic
POLES EMF33_EMF33_Med2C_none	2.0°C	98.8509	Most optimistic
POLES EMF33_EMF33_WB2C_cost100	1.5°C	314.444	Most optimistic
POLES EMF33_EMF33_WB2C_full	1.5°C	340.713	Most optimistic
POLES EMF33_EMF33_WB2C_nofuel	1.5°C	284.645	Most optimistic
POLES EMF33_EMF33_tax_hi_full	2.0°C	260.505	Most optimistic
POLES EMF33_EMF33_tax_hi_none	2.0°C	106.114	Most optimistic
POLES ENGAGE_EN_INDCi2030_1000	2.0°C	183.254	Most optimistic
POLES ENGAGE_EN_INDCi2030_1000_COV	2.0°C	181.501	Most optimistic
POLES ENGAGE_EN_INDCi2030_1000_COV_NDCp	2.0°C	181.265	Most optimistic
POLES ENGAGE_EN_INDCi2030_1000_NDCp	2.0°C	217.514	Most optimistic
POLES ENGAGE_EN_INDCi2030_1000f	2.0°C	200.828	Most optimistic
POLES ENGAGE_EN_INDCi2030_1000f_COV	2.0°C	194.165	Most optimistic
POLES ENGAGE_EN_INDCi2030_1000f_COV_NDCp	2.0°C	196.084	Most optimistic
POLES ENGAGE_EN_INDCi2030_1000f_NDCp	2.0°C	243.299	Most optimistic
POLES ENGAGE_EN_INDCi2030_1200	2.0°C	202.214	Most optimistic
POLES ENGAGE_EN_INDCi2030_1200f	2.0°C	210.705	Most optimistic
POLES ENGAGE_EN_INDCi2030_300f	1.5°C	351.324	Most optimistic
POLES ENGAGE_EN_INDCi2030_400f	1.5°C	322.077	Most optimistic
POLES ENGAGE_EN_INDCi2030_500f	2.0°C	280.362	Most optimistic
POLES ENGAGE_EN_INDCi2030_600f	2.0°C	249.589	Most optimistic
POLES ENGAGE_EN_INDCi2030_600f_COV	2.0°C	210.663	Most optimistic
POLES ENGAGE_EN_INDCi2030_600f_COV_NDCp	2.0°C	210.144	Most optimistic
POLES ENGAGE_EN_INDCi2030_600f_NDCp	2.0°C	252.687	Most optimistic
POLES ENGAGE_EN_INDCi2030_700f	2.0°C	209.44	Most optimistic
POLES ENGAGE_EN_INDCi2030_800f	2.0°C	185.536	Most optimistic
POLES ENGAGE_EN_INDCi2030_900	2.0°C	428.619	Most optimistic
POLES ENGAGE_EN_INDCi2030_900f	2.0°C	183.199	Most optimistic
POLES ENGAGE_EN_NPi2020_1000	2.0°C	200.99	Most optimistic
POLES ENGAGE_EN_NPi2020_1000_COV	2.0°C	182.688	Most optimistic
POLES ENGAGE_EN_NPi2020_1000f	2.0°C	207.898	Most optimistic
POLES ENGAGE_EN_NPi2020_1000f_COV	2.0°C	188.353	Most optimistic
POLES ENGAGE_EN_NPi2020_1200	2.0°C	198.083	Most optimistic
POLES ENGAGE_EN_NPi2020_1200f	2.0°C	199.743	Most optimistic
POLES ENGAGE_EN_NPi2020_300f	1.5°C	254.698	Most optimistic
POLES ENGAGE_EN_NPi2020_400f	1.5°C	219.453	Most optimistic
POLES ENGAGE_EN_NPi2020_500	2.0°C	260.081	Most optimistic
POLES ENGAGE_EN_NPi2020_500f	2.0°C	184.464	Most optimistic
POLES ENGAGE_EN_NPi2020_600	2.0°C	235.452	Most optimistic
POLES ENGAGE_EN_NPi2020_600f	2.0°C	170.346	Most optimistic
POLES ENGAGE_EN_NPi2020_600f_COV	2.0°C	154.227	Most optimistic
POLES ENGAGE_EN_NPi2020_700	2.0°C	196.517	Most optimistic
POLES ENGAGE_EN_NPi2020_700f	2.0°C	178.742	Most optimistic
POLES ENGAGE_EN_NPi2020_800	2.0°C	193.055	Most optimistic
POLES ENGAGE_EN_NPi2020_800f	2.0°C	193.23	Most optimistic
POLES ENGAGE_EN_NPi2020_900	2.0°C	201.365	Most optimistic
POLES ENGAGE_EN_NPi2020_900f	2.0°C	202.257	Most optimistic
POLES GECO2019_CO_2Deg2020	2.0°C	189.576	Most optimistic
POLES GECO2019_CO_2Deg2030	2.0°C	231.067	Most optimistic
POLES GECO2019_CO_Bridge_notax	2.0°C	284.289	Most optimistic
REMIND 1.6_EMF30_Slower-to-faster	2.0°C	195.395	Most optimistic
REMIND 1.6_EMF30_Slower-to-faster+SLCF	2.0°C	192.442	Most optimistic
REMIND 1.6_EMF30_Slower-to-faster+SLCF+HFC	2.0°C	190.868	Most optimistic
REMIND 1.7_ADVANCE_2020_Med2C	2.0°C	228.005	Most optimistic
REMIND 1.7_ADVANCE_2020_WB2C	1.5°C	272.233	Most optimistic
REMIND 1.7_ADVANCE_2030_1.5C-2100	1.5°C	386.676	Most optimistic
REMIND 1.7_ADVANCE_2030_Med2C	2.0°C	208.955	Most optimistic
REMIND 1.7_ADVANCE_2030_Price1.5C	1.5°C	317.216	Most optimistic
REMIND 1.7_ADVANCE_2030_WB2C	1.5°C	276.14	Most optimistic
REMIND 1.7_CEMICS-1.5-CDR20	1.5°C	438.693	Most optimistic
REMIND 1.7_CEMICS-2.0-CDR12	1.5°C	242.247	Most optimistic
REMIND 1.7_CEMICS-2.0-CDR20	1.5°C	271.414	Most optimistic
REMIND 1.7_CEMICS-2.0-CDR8	1.5°C	195.59	Most optimistic
REMIND 2.1_CEMICS_GDPgrowth_2C	2.0°C	204.945	Most optimistic
REMIND 2.1_CEMICS_HotellingConst_2C	2.0°C	229.35	Most optimistic
REMIND 2.1_CEMICS_Linear_2C	2.0°C	222.163	Most optimistic
REMIND 2.1_CEMICS_opt_2C	2.0°C	214.361	Most optimistic
REMIND 2.1_LeastTotalCost_CBA_brkSR15_SSP2_P50	2.0°C	161.68	Most optimistic
REMIND 2.1_LeastTotalCost_CEA_brkLR15_SSP2_P50	2.0°C	183.292	Most optimistic
REMIND 2.1_LeastTotalCost_CEA_brkSR15_SSP2_P50	2.0°C	187.235	Most optimistic
REMIND 2.1_LeastTotalCost_LTC_brkSR15_SSP1_P50	1.5°C	112.788	Most optimistic
REMIND 2.1_LeastTotalCost_LTC_brkSR15_SSP2_P50	2.0°C	181.001	Most optimistic
REMIND 2.1_R2p1_SSP1-PkBudg1100	1.5°C	149.267	Most optimistic
REMIND 2.1_R2p1_SSP1-PkBudg1300	1.5°C	98.2988	Most optimistic
REMIND 2.1_R2p1_SSP2-PkBudg1300	2.0°C	175.125	Most optimistic
REMIND-MAgPIE 1.5_SSP1-19	1.5°C	307.493	Most optimistic
REMIND-MAgPIE 1.5_SSP1-26	2.0°C	140.768	Most optimistic
REMIND-MAgPIE 1.5_SSP2-26	2.0°C	226.246	Most optimistic
REMIND-MAgPIE 1.5_SSP5-26	2.0°C	468.279	Most optimistic
REMIND-MAgPIE 1.7-3.0_CD-LINKS_INDC2030i_1000	1.5°C	272.936	Most optimistic
REMIND-MAgPIE 1.7-3.0_CD-LINKS_INDC2030i_1600	2.0°C	209.529	Most optimistic
REMIND-MAgPIE 1.7-3.0_CD-LINKS_INDC2030i_400	1.5°C	379.726	Most optimistic
REMIND-MAgPIE 1.7-3.0_CD-LINKS_NDC2030i_1000	2.0°C	272.936	Most optimistic
REMIND-MAgPIE 1.7-3.0_CD-LINKS_NPi2020_1000	1.5°C	278.852	Most optimistic
REMIND-MAgPIE 1.7-3.0_CD-LINKS_NPi2020_1600	2.0°C	214.862	Most optimistic
REMIND-MAgPIE 1.7-3.0_CO_2Deg2020	1.5°C	292.21	Most optimistic
REMIND-MAgPIE 1.7-3.0_CO_2Deg2030	1.5°C	286.315	Most optimistic
REMIND-MAgPIE 1.7-3.0_CO_Bridge	1.5°C	277.777	Most optimistic
REMIND-MAgPIE 1.7-3.0_EMF33_1.5C_cost100	1.5°C	386.27	Most optimistic
REMIND-MAgPIE 1.7-3.0_EMF33_Med2C_cost100	2.0°C	223.879	Most optimistic
REMIND-MAgPIE 1.7-3.0_EMF33_Med2C_limbio	2.0°C	294.851	Most optimistic
REMIND-MAgPIE 1.7-3.0_EMF33_Med2C_nobeccs	2.0°C	219.5	Most optimistic
REMIND-MAgPIE 1.7-3.0_EMF33_Med2C_nofuel	2.0°C	277.975	Most optimistic
REMIND-MAgPIE 1.7-3.0_EMF33_Med2C_none	2.0°C	235.142	Most optimistic
REMIND-MAgPIE 1.7-3.0_EMF33_WB2C_cost100	2.0°C	260.247	Most optimistic
REMIND-MAgPIE 1.7-3.0_EMF33_WB2C_full	2.0°C	313.291	Most optimistic
REMIND-MAgPIE 1.7-3.0_EMF33_WB2C_nofuel	2.0°C	343.831	Most optimistic
REMIND-MAgPIE 1.7-3.0_EMF33_WB2C_none	2.0°C	81.9737	Most optimistic
REMIND-MAgPIE 1.7-3.0_EMF33_tax_hi_full	2.0°C	290.414	Most optimistic
REMIND-MAgPIE 1.7-3.0_EMF33_tax_hi_none	2.0°C	220.067	Most optimistic
REMIND-MAgPIE 1.7-3.0_PEP_1p5C_full_NDC	1.5°C	396.011	Most optimistic
REMIND-MAgPIE 1.7-3.0_PEP_1p5C_full_goodpractice	1.5°C	387.212	Most optimistic
REMIND-MAgPIE 1.7-3.0_PEP_2C_full_NDC	1.5°C	286.315	Most optimistic
REMIND-MAgPIE 1.7-3.0_PEP_2C_full_eff	1.5°C	292.21	Most optimistic
REMIND-MAgPIE 1.7-3.0_PEP_2C_full_goodpractice	1.5°C	292.725	Most optimistic
REMIND-MAgPIE 1.7-3.0_PEP_2C_red_NDC	1.5°C	236.341	Most optimistic
REMIND-MAgPIE 1.7-3.0_PEP_2C_red_eff	1.5°C	233	Most optimistic
REMIND-MAgPIE 1.7-3.0_PEP_2C_red_goodpractice	1.5°C	231.348	Most optimistic
REMIND-MAgPIE 1.7-3.0_SMP_2C_lifesty	1.5°C	226.492	Most optimistic
REMIND-MAgPIE 2.0-4.1_Diff_1300Gt_uniform-pricing_def	2.0°C	250.222	Most optimistic
REMIND-MAgPIE 2.1-4.2_CEMICS_SSP2-2C-fullCDR	2.0°C	187.379	Most optimistic
REMIND-MAgPIE 2.1-4.2_CEMICS_SSP2-2C-minCDR	2.0°C	77.1668	Most optimistic
REMIND-MAgPIE 2.1-4.2_EN_INDCi2030_1000	2.0°C	175.327	Most optimistic
REMIND-MAgPIE 2.1-4.2_EN_INDCi2030_1000_COV	2.0°C	149.939	Most optimistic
REMIND-MAgPIE 2.1-4.2_EN_INDCi2030_1000_COV_NDCp	2.0°C	155.067	Most optimistic
REMIND-MAgPIE 2.1-4.2_EN_INDCi2030_1000_NDCp	2.0°C	178.099	Most optimistic
REMIND-MAgPIE 2.1-4.2_EN_INDCi2030_1000f	2.0°C	171.84	Most optimistic
REMIND-MAgPIE 2.1-4.2_EN_INDCi2030_1000f_COV	2.0°C	147.187	Most optimistic
REMIND-MAgPIE 2.1-4.2_EN_INDCi2030_1000f_COV_NDCp	2.0°C	150.89	Most optimistic
REMIND-MAgPIE 2.1-4.2_EN_INDCi2030_1000f_NDCp	2.0°C	174.654	Most optimistic
REMIND-MAgPIE 2.1-4.2_EN_INDCi2030_1200	2.0°C	150.218	Most optimistic
REMIND-MAgPIE 2.1-4.2_EN_INDCi2030_1200f	2.0°C	150.287	Most optimistic
REMIND-MAgPIE 2.1-4.2_EN_INDCi2030_1400	2.0°C	126.446	Most optimistic
REMIND-MAgPIE 2.1-4.2_EN_INDCi2030_1400f	2.0°C	126.446	Most optimistic
REMIND-MAgPIE 2.1-4.2_EN_INDCi2030_300f	1.5°C	269.834	Most optimistic
REMIND-MAgPIE 2.1-4.2_EN_INDCi2030_400f	1.5°C	251.301	Most optimistic
REMIND-MAgPIE 2.1-4.2_EN_INDCi2030_500f	1.5°C	231.823	Most optimistic
REMIND-MAgPIE 2.1-4.2_EN_INDCi2030_600f	1.5°C	217.69	Most optimistic
REMIND-MAgPIE 2.1-4.2_EN_INDCi2030_600f_COV	1.5°C	203.092	Most optimistic
REMIND-MAgPIE 2.1-4.2_EN_INDCi2030_600f_COV_NDCp	1.5°C	205.611	Most optimistic
REMIND-MAgPIE 2.1-4.2_EN_INDCi2030_600f_NDCp	1.5°C	220.513	Most optimistic
REMIND-MAgPIE 2.1-4.2_EN_INDCi2030_700f	2.0°C	204.387	Most optimistic
REMIND-MAgPIE 2.1-4.2_EN_INDCi2030_800	2.0°C	237.244	Most optimistic
REMIND-MAgPIE 2.1-4.2_EN_INDCi2030_800f	2.0°C	190.817	Most optimistic
REMIND-MAgPIE 2.1-4.2_EN_INDCi2030_900	2.0°C	200.181	Most optimistic
REMIND-MAgPIE 2.1-4.2_EN_INDCi2030_900f	2.0°C	180.932	Most optimistic
REMIND-MAgPIE 2.1-4.2_EN_NPi2020_1000	2.0°C	171.12	Most optimistic
REMIND-MAgPIE 2.1-4.2_EN_NPi2020_1000_COV	2.0°C	144.708	Most optimistic
REMIND-MAgPIE 2.1-4.2_EN_NPi2020_1000f	2.0°C	170.439	Most optimistic
REMIND-MAgPIE 2.1-4.2_EN_NPi2020_1000f_COV	2.0°C	146.497	Most optimistic
REMIND-MAgPIE 2.1-4.2_EN_NPi2020_1200	2.0°C	145.827	Most optimistic
REMIND-MAgPIE 2.1-4.2_EN_NPi2020_1200f	2.0°C	145.242	Most optimistic
REMIND-MAgPIE 2.1-4.2_EN_NPi2020_1400	2.0°C	109.627	Most optimistic
REMIND-MAgPIE 2.1-4.2_EN_NPi2020_1400f	2.0°C	109.627	Most optimistic
REMIND-MAgPIE 2.1-4.2_EN_NPi2020_1600	2.0°C	87.2511	Most optimistic
REMIND-MAgPIE 2.1-4.2_EN_NPi2020_1600f	2.0°C	87.2511	Most optimistic
REMIND-MAgPIE 2.1-4.2_EN_NPi2020_600f_COV	1.5°C	200.597	Most optimistic
REMIND-MAgPIE 2.1-4.2_EN_NPi2020_800	2.0°C	200.002	Most optimistic
REMIND-MAgPIE 2.1-4.2_EN_NPi2020_800f	2.0°C	193.627	Most optimistic
REMIND-MAgPIE 2.1-4.2_EN_NPi2020_900	2.0°C	182.283	Most optimistic
REMIND-MAgPIE 2.1-4.2_EN_NPi2020_900f	2.0°C	182.2	Most optimistic
REMIND-MAgPIE 2.1-4.2_NGFS2_Below 2°C	2.0°C	174.84	Most optimistic
REMIND-MAgPIE 2.1-4.2_NGFS2_Below 2°C - IPD-median	2.0°C	171.329	Most optimistic
REMIND-MAgPIE 2.1-4.2_NGFS2_Delayed Transition	2.0°C	160.633	Most optimistic
REMIND-MAgPIE 2.1-4.2_SusDev_SDP-PkBudg1000	1.5°C	83.3934	Most optimistic
REMIND-MAgPIE 2.1-4.3_DeepElec_SSP2_ HighRE_Budg1100	2.0°C	116.212	Most optimistic
REMIND-MAgPIE 2.1-4.3_DeepElec_SSP2_ HighRE_Budg1300	2.0°C	99.6133	Most optimistic
REMIND-MAgPIE 2.1-4.3_DeepElec_SSP2_def_Budg1100	1.5°C	284.198	Most optimistic
REMIND-MAgPIE 2.1-4.3_DeepElec_SSP2_def_Budg1300	2.0°C	226.061	Most optimistic
WITCH 5.0_CO_Bridge	2.0°C	118.124	Most optimistic
WITCH 5.0_EN_INDCi2030_1000	2.0°C	193.672	Most optimistic
WITCH 5.0_EN_INDCi2030_1000_NDCp	2.0°C	195.612	Most optimistic
WITCH 5.0_EN_INDCi2030_1000f	2.0°C	167.648	Most optimistic
WITCH 5.0_EN_INDCi2030_1000f_NDCp	2.0°C	168.691	Most optimistic
WITCH 5.0_EN_INDCi2030_1200	2.0°C	140.853	Most optimistic
WITCH 5.0_EN_INDCi2030_1200_NDCp	2.0°C	142.243	Most optimistic
WITCH 5.0_EN_INDCi2030_1200f	2.0°C	137.768	Most optimistic
WITCH 5.0_EN_INDCi2030_1400	2.0°C	112.886	Most optimistic
WITCH 5.0_EN_INDCi2030_1400_NDCp	2.0°C	115.045	Most optimistic
WITCH 5.0_EN_INDCi2030_500f	1.5°C	247.735	Most optimistic
WITCH 5.0_EN_INDCi2030_600f	2.0°C	239.268	Most optimistic
WITCH 5.0_EN_INDCi2030_600f_NDCp	2.0°C	242.67	Most optimistic
WITCH 5.0_EN_INDCi2030_700f	2.0°C	233.851	Most optimistic
WITCH 5.0_EN_INDCi2030_700f_NDCp	2.0°C	234.721	Most optimistic
WITCH 5.0_EN_INDCi2030_800	2.0°C	264.305	Most optimistic
WITCH 5.0_EN_INDCi2030_800_NDCp	2.0°C	265.426	Most optimistic
WITCH 5.0_EN_INDCi2030_800f	2.0°C	220.714	Most optimistic
WITCH 5.0_EN_INDCi2030_800f_NDCp	2.0°C	210.66	Most optimistic
WITCH 5.0_EN_INDCi2030_900_NDCp	2.0°C	235.107	Most optimistic
WITCH 5.0_EN_INDCi2030_900f	2.0°C	195.231	Most optimistic
WITCH 5.0_EN_INDCi2030_900f_NDCp	2.0°C	191.284	Most optimistic
WITCH 5.0_EN_NPi2020_1000	2.0°C	170.788	Most optimistic
WITCH 5.0_EN_NPi2020_1000f	2.0°C	172.299	Most optimistic
WITCH 5.0_EN_NPi2020_1200	2.0°C	145.175	Most optimistic
WITCH 5.0_EN_NPi2020_1400	2.0°C	127.842	Most optimistic
WITCH 5.0_EN_NPi2020_1400f	2.0°C	130.261	Most optimistic
WITCH 5.0_EN_NPi2020_1600	2.0°C	102.065	Most optimistic
WITCH 5.0_EN_NPi2020_1600f	2.0°C	104.796	Most optimistic
WITCH 5.0_EN_NPi2020_400f	1.5°C	276.195	Most optimistic
WITCH 5.0_EN_NPi2020_450f	1.5°C	274.907	Most optimistic
WITCH 5.0_EN_NPi2020_500f	1.5°C	274.788	Most optimistic
WITCH 5.0_EN_NPi2020_600f	2.0°C	249.734	Most optimistic
WITCH 5.0_EN_NPi2020_700f	2.0°C	226.54	Most optimistic
WITCH 5.0_EN_NPi2020_800	2.0°C	223.409	Most optimistic
WITCH 5.0_EN_NPi2020_800f	2.0°C	202.528	Most optimistic
WITCH 5.0_EN_NPi2020_900	2.0°C	190.596	Most optimistic
WITCH 5.0_EN_NPi2020_900f	2.0°C	184.89	Most optimistic
WITCH-GLOBIOM 4.4_CD-LINKS_INDC2030i_1600	2.0°C	222.005	Most optimistic
WITCH-GLOBIOM 4.4_CD-LINKS_NDC2030i_1000	1.5°C	208.38	Most optimistic

## Sheet: fig4_2100
model_scenario	temp	Cumulative capture and storage by 2100, GtCO2	set
AIM/CGE 2.0_SSP1-26	2.0°C	455.64	All scenarios
AIM/CGE 2.0_SSP4-26	2.0°C	1056.12	All scenarios
AIM/CGE 2.1_CD-LINKS_NDC2030i_1000	2.0°C	1089.34	All scenarios
AIM/CGE 2.1_CD-LINKS_NPi2020_1000	2.0°C	1149.69	All scenarios
AIM/CGE 2.1_CD-LINKS_NPi2020_400	1.5°C	895.796	All scenarios
AIM/CGE 2.1_CO_Bridge	2.0°C	868.353	All scenarios
AIM/CGE 2.2_EN_INDCi2030_1000f	2.0°C	968.913	All scenarios
AIM/CGE 2.2_EN_INDCi2030_1200	2.0°C	887.31	All scenarios
AIM/CGE 2.2_EN_INDCi2030_1200f	2.0°C	1017.88	All scenarios
AIM/CGE 2.2_EN_INDCi2030_1400	2.0°C	974.921	All scenarios
AIM/CGE 2.2_EN_INDCi2030_1400f	2.0°C	1019.48	All scenarios
AIM/CGE 2.2_EN_INDCi2030_800f	2.0°C	1010.23	All scenarios
AIM/CGE 2.2_EN_INDCi2030_900f	2.0°C	980.807	All scenarios
AIM/CGE 2.2_EN_NPi2020_1000	2.0°C	1035.57	All scenarios
AIM/CGE 2.2_EN_NPi2020_1000f	2.0°C	1136.23	All scenarios
AIM/CGE 2.2_EN_NPi2020_1200	2.0°C	1049.91	All scenarios
AIM/CGE 2.2_EN_NPi2020_1200f	2.0°C	1083.92	All scenarios
AIM/CGE 2.2_EN_NPi2020_1400	2.0°C	995.343	All scenarios
AIM/CGE 2.2_EN_NPi2020_1400f	2.0°C	1005.38	All scenarios
AIM/CGE 2.2_EN_NPi2020_300f	1.5°C	1140.74	All scenarios
AIM/CGE 2.2_EN_NPi2020_400f	1.5°C	1107.51	All scenarios
AIM/CGE 2.2_EN_NPi2020_500f	1.5°C	1109.33	All scenarios
AIM/CGE 2.2_EN_NPi2020_600	1.5°C	978.17	All scenarios
AIM/CGE 2.2_EN_NPi2020_600f	1.5°C	1129.9	All scenarios
AIM/CGE 2.2_EN_NPi2020_700	2.0°C	946.159	All scenarios
AIM/CGE 2.2_EN_NPi2020_700f	2.0°C	1155.86	All scenarios
AIM/CGE 2.2_EN_NPi2020_800	2.0°C	944.688	All scenarios
AIM/CGE 2.2_EN_NPi2020_800f	2.0°C	1192.07	All scenarios
AIM/CGE 2.2_EN_NPi2020_900	2.0°C	990.386	All scenarios
AIM/CGE 2.2_EN_NPi2020_900f	2.0°C	1164.76	All scenarios
AIM/Hub-Global 2.0_1.5C	1.5°C	1001.22	All scenarios
AIM/Hub-Global 2.0_WB2C	2.0°C	896.615	All scenarios
COFFEE 1.1_CO_2Deg2020	2.0°C	866.287	All scenarios
COFFEE 1.1_CO_2Deg2030	2.0°C	858.427	All scenarios
COFFEE 1.1_CO_Bridge	2.0°C	824.689	All scenarios
COFFEE 1.1_EN_INDCi2030_1000	2.0°C	720.745	All scenarios
COFFEE 1.1_EN_INDCi2030_1000_NDCp	2.0°C	736.243	All scenarios
COFFEE 1.1_EN_INDCi2030_1200	2.0°C	685.754	All scenarios
COFFEE 1.1_EN_INDCi2030_400f	1.5°C	885.054	All scenarios
COFFEE 1.1_EN_INDCi2030_500	2.0°C	738.076	All scenarios
COFFEE 1.1_EN_INDCi2030_500f	1.5°C	876.946	All scenarios
COFFEE 1.1_EN_INDCi2030_600	2.0°C	727.959	All scenarios
COFFEE 1.1_EN_INDCi2030_600_NDCp	2.0°C	736.604	All scenarios
COFFEE 1.1_EN_INDCi2030_600f	2.0°C	856.555	All scenarios
COFFEE 1.1_EN_INDCi2030_700	2.0°C	745.443	All scenarios
COFFEE 1.1_EN_INDCi2030_700f	2.0°C	843.691	All scenarios
COFFEE 1.1_EN_INDCi2030_800	2.0°C	720.745	All scenarios
COFFEE 1.1_EN_INDCi2030_800f	2.0°C	818.724	All scenarios
COFFEE 1.1_EN_INDCi2030_900	2.0°C	732.159	All scenarios
COFFEE 1.1_EN_INDCi2030_900f	2.0°C	804.074	All scenarios
COFFEE 1.1_EN_NPi2020_1000	2.0°C	718.5	All scenarios
COFFEE 1.1_EN_NPi2020_1200	2.0°C	678.369	All scenarios
COFFEE 1.1_EN_NPi2020_400	1.5°C	733.188	All scenarios
COFFEE 1.1_EN_NPi2020_400_lowBECCS	2.0°C	543.438	All scenarios
COFFEE 1.1_EN_NPi2020_400f	1.5°C	894.552	All scenarios
COFFEE 1.1_EN_NPi2020_400f_lowBECCS	2.0°C	555.395	All scenarios
COFFEE 1.1_EN_NPi2020_500	2.0°C	745.983	All scenarios
COFFEE 1.1_EN_NPi2020_500f	1.5°C	885.367	All scenarios
COFFEE 1.1_EN_NPi2020_600	2.0°C	762.511	All scenarios
COFFEE 1.1_EN_NPi2020_600f	2.0°C	864.417	All scenarios
COFFEE 1.1_EN_NPi2020_700	2.0°C	755.297	All scenarios
COFFEE 1.1_EN_NPi2020_700f	2.0°C	854.454	All scenarios
COFFEE 1.1_EN_NPi2020_800	2.0°C	746.59	All scenarios
COFFEE 1.1_EN_NPi2020_800f	2.0°C	826.54	All scenarios
COFFEE 1.1_EN_NPi2020_900	2.0°C	739.875	All scenarios
COFFEE 1.1_EN_NPi2020_900f	2.0°C	807.327	All scenarios
GCAM 5.2_NGFS1_Immediate 2C with CDR (Orderly, Rep)	2.0°C	997.588	All scenarios
GCAM 5.3_NGFS2_Below 2°C	2.0°C	619.913	All scenarios
GCAM 5.3_NGFS2_Delayed Transition	2.0°C	520.278	All scenarios
GCAM 5.3_NGFS2_Divergent Net Zero Policies	1.5°C	694.128	All scenarios
GCAM 5.3_NGFS2_Net-Zero 2050	1.5°C	623.25	All scenarios
GCAM 5.3_R_MAC_30_n0	1.5°C	1585.64	All scenarios
GCAM 5.3_R_MAC_35_n0	2.0°C	1545.43	All scenarios
GCAM 5.3_R_MAC_35_n8	1.5°C	1502.32	All scenarios
GCAM 5.3_R_MAC_40_n0	2.0°C	1545.24	All scenarios
GCAM 5.3_R_MAC_40_n8	1.5°C	1494.83	All scenarios
GCAM 5.3_R_MAC_45_n0	2.0°C	1492.68	All scenarios
GCAM 5.3_R_MAC_45_n8	1.5°C	1463.09	All scenarios
GCAM 5.3_R_MAC_50_n0	2.0°C	1461.68	All scenarios
GCAM 5.3_R_MAC_50_n8	1.5°C	1427.82	All scenarios
GCAM 5.3_R_MAC_55_n0	2.0°C	1413.42	All scenarios
GCAM 5.3_R_MAC_55_n8	1.5°C	1397.12	All scenarios
GCAM 5.3_R_MAC_60_n0	2.0°C	1375.04	All scenarios
GCAM 5.3_R_MAC_60_n8	1.5°C	1364.83	All scenarios
GCAM 5.3_R_MAC_65_n0	2.0°C	1331.11	All scenarios
GCAM 5.3_R_MAC_65_n8	2.0°C	1344.4	All scenarios
GCAM 5.3_R_MAC_70_n0	2.0°C	1293.01	All scenarios
GCAM 5.3_R_MAC_70_n8	2.0°C	1318.14	All scenarios
GCAM 5.3_R_MAC_75_n0	2.0°C	1256.5	All scenarios
GCAM 5.3_R_MAC_75_n8	2.0°C	1289.22	All scenarios
GCAM 5.3_R_MAC_80_n0	2.0°C	1223.72	All scenarios
GCAM 5.3_R_MAC_80_n8	2.0°C	1259.51	All scenarios
GCAM 5.3_R_MAC_85_n8	2.0°C	1237.45	All scenarios
GCAM 5.3_R_MAC_90_n8	2.0°C	1216.25	All scenarios
GCAM 5.3_R_MAC_95_n8	2.0°C	1197.49	All scenarios
GEM-E3_V2021_EN_INDCi2030_1000	2.0°C	615.241	All scenarios
GEM-E3_V2021_EN_INDCi2030_1000_COV	2.0°C	569.839	All scenarios
GEM-E3_V2021_EN_INDCi2030_1000_COV_NDCp	2.0°C	566.688	All scenarios
GEM-E3_V2021_EN_INDCi2030_1000_NDCp	2.0°C	617.9	All scenarios
GEM-E3_V2021_EN_INDCi2030_1000f	2.0°C	585.351	All scenarios
GEM-E3_V2021_EN_INDCi2030_1000f_COV	2.0°C	547.695	All scenarios
GEM-E3_V2021_EN_INDCi2030_1000f_COV_NDCp	2.0°C	550.386	All scenarios
GEM-E3_V2021_EN_INDCi2030_1000f_NDCp	2.0°C	587.865	All scenarios
GEM-E3_V2021_EN_INDCi2030_1400	2.0°C	566.963	All scenarios
GEM-E3_V2021_EN_INDCi2030_1400f	2.0°C	566.665	All scenarios
GEM-E3_V2021_EN_INDCi2030_600f	1.5°C	552.018	All scenarios
GEM-E3_V2021_EN_INDCi2030_600f_COV	1.5°C	510.339	All scenarios
GEM-E3_V2021_EN_INDCi2030_600f_COV_NDCp	1.5°C	510.138	All scenarios
GEM-E3_V2021_EN_INDCi2030_600f_NDCp	1.5°C	551.522	All scenarios
GEM-E3_V2021_EN_INDCi2030_800	2.0°C	585.611	All scenarios
GEM-E3_V2021_EN_INDCi2030_800f	1.5°C	563.951	All scenarios
GEM-E3_V2021_EN_NPi2020_1000	2.0°C	611.863	All scenarios
GEM-E3_V2021_EN_NPi2020_1000_COV	2.0°C	556.989	All scenarios
GEM-E3_V2021_EN_NPi2020_1000f	2.0°C	584.535	All scenarios
GEM-E3_V2021_EN_NPi2020_1000f_COV	2.0°C	544.823	All scenarios
GEM-E3_V2021_EN_NPi2020_1400f	2.0°C	553.14	All scenarios
GEM-E3_V2021_EN_NPi2020_400f	1.5°C	575.486	All scenarios
GEM-E3_V2021_EN_NPi2020_500	1.5°C	571.37	All scenarios
GEM-E3_V2021_EN_NPi2020_500f	1.5°C	578.212	All scenarios
GEM-E3_V2021_EN_NPi2020_600	1.5°C	615.937	All scenarios
GEM-E3_V2021_EN_NPi2020_600_COV	1.5°C	531.241	All scenarios
GEM-E3_V2021_EN_NPi2020_600f	1.5°C	583.855	All scenarios
GEM-E3_V2021_EN_NPi2020_600f_COV	1.5°C	511.54	All scenarios
GEM-E3_V2021_EN_NPi2020_800	2.0°C	611.739	All scenarios
GEM-E3_V2021_EN_NPi2020_800f	2.0°C	583.382	All scenarios
IMAGE 3.0.1_CD-LINKS_INDC2030i_1600	2.0°C	866.139	All scenarios
IMAGE 3.0.1_CD-LINKS_NDC2030i_1000	2.0°C	869.64	All scenarios
IMAGE 3.0.1_CD-LINKS_NPi2020_1000	2.0°C	969.986	All scenarios
IMAGE 3.0.1_CD-LINKS_NPi2020_1600	2.0°C	889.9	All scenarios
IMAGE 3.0.1_CD-LINKS_NPi2020_400	1.5°C	1404.41	All scenarios
IMAGE 3.0.1_SSP1-26	2.0°C	705.076	All scenarios
IMAGE 3.0.2_EMF33_Med2C_nobeccs	2.0°C	524.989	All scenarios
IMAGE 3.0.2_EMF33_Med2C_nofuel	2.0°C	816.161	All scenarios
IMAGE 3.0.2_EMF33_Med2C_none	2.0°C	527.574	All scenarios
IMAGE 3.0.2_EMF33_WB2C_cost100	2.0°C	998.593	All scenarios
IMAGE 3.0.2_EMF33_WB2C_full	2.0°C	985.751	All scenarios
IMAGE 3.0.2_EMF33_WB2C_nobeccs	2.0°C	550.351	All scenarios
IMAGE 3.0.2_EMF33_WB2C_nofuel	2.0°C	991.826	All scenarios
IMAGE 3.0.2_EMF33_tax_hi_full	2.0°C	924.783	All scenarios
IMAGE 3.0_CO_2Deg2020	2.0°C	1205.01	All scenarios
IMAGE 3.0_CO_2Deg2030	2.0°C	1103.36	All scenarios
IMAGE 3.0_CO_Bridge	2.0°C	1099.55	All scenarios
IMAGE 3.0_EN_INDCi2030_1000	2.0°C	1280.4	All scenarios
IMAGE 3.0_EN_INDCi2030_1000f	2.0°C	1205.07	All scenarios
IMAGE 3.0_EN_INDCi2030_1200	2.0°C	1188.35	All scenarios
IMAGE 3.0_EN_INDCi2030_1200f	2.0°C	1242.44	All scenarios
IMAGE 3.0_EN_INDCi2030_1400f	2.0°C	1155.37	All scenarios
IMAGE 3.0_EN_INDCi2030_800f	2.0°C	1296.56	All scenarios
IMAGE 3.0_EN_NPi2020_1000	2.0°C	1260.19	All scenarios
IMAGE 3.0_EN_NPi2020_1000f	2.0°C	1307.68	All scenarios
IMAGE 3.0_EN_NPi2020_1200	2.0°C	1204.46	All scenarios
IMAGE 3.0_EN_NPi2020_1200f	2.0°C	1224.15	All scenarios
IMAGE 3.0_EN_NPi2020_1400	2.0°C	1136.61	All scenarios
IMAGE 3.0_EN_NPi2020_1400f	2.0°C	1141.31	All scenarios
IMAGE 3.0_EN_NPi2020_600f	2.0°C	1354.24	All scenarios
IMAGE 3.0_EN_NPi2020_800	2.0°C	1242.03	All scenarios
IMAGE 3.0_EN_NPi2020_800f	2.0°C	1376.52	All scenarios
IMAGE 3.2_SSP1_SPA1_19I_D	1.5°C	1558.17	All scenarios
IMAGE 3.2_SSP1_SPA1_19I_D_LB	1.5°C	1005.95	All scenarios
IMAGE 3.2_SSP1_SPA1_19I_LI	1.5°C	1280.46	All scenarios
IMAGE 3.2_SSP1_SPA1_19I_LIRE	1.5°C	1833.4	All scenarios
IMAGE 3.2_SSP1_SPA1_19I_LIRE_LB	1.5°C	1236.92	All scenarios
IMAGE 3.2_SSP1_SPA1_19I_RE	1.5°C	1443.04	All scenarios
IMAGE 3.2_SSP1_SPA1_19I_RE_LB	1.5°C	1136.28	All scenarios
IMAGE 3.2_SSP1_SPA1_26I_D	2.0°C	1072.54	All scenarios
IMAGE 3.2_SSP1_SPA1_26I_LI	2.0°C	644.857	All scenarios
IMAGE 3.2_SSP1_SPA1_26I_LIRE	2.0°C	1034.17	All scenarios
IMAGE 3.2_SSP1_SPA1_26I_RE	2.0°C	903.847	All scenarios
IMAGE 3.2_SSP2_SPA0_26I_D	2.0°C	1156.58	All scenarios
IMAGE 3.2_SSP2_SPA1_19I_D_LB	1.5°C	1514.27	All scenarios
IMAGE 3.2_SSP2_SPA1_19I_LIRE_LB	1.5°C	1227.1	All scenarios
IMAGE 3.2_SSP2_SPA1_19I_RE_LB	1.5°C	1390.09	All scenarios
IMAGE 3.2_SSP2_SPA2_19I_D	1.5°C	2123.17	All scenarios
IMAGE 3.2_SSP2_SPA2_19I_LI	1.5°C	1555.21	All scenarios
IMAGE 3.2_SSP2_SPA2_19I_LIRE	1.5°C	1834.97	All scenarios
IMAGE 3.2_SSP2_SPA2_19I_RE	1.5°C	1847.87	All scenarios
IMAGE 3.2_SSP2_SPA2_26I_D	2.0°C	1902.58	All scenarios
IMAGE 3.2_SSP2_SPA2_26I_LI	2.0°C	1396.49	All scenarios
IMAGE 3.2_SSP2_SPA2_26I_LIRE	2.0°C	1355.01	All scenarios
IMAGE 3.2_SSP2_SPA2_26I_RE	2.0°C	1850.49	All scenarios
MESSAGE-GLOBIOM 1.0_ADVANCE_2020_1.5C-2100	1.5°C	1382.07	All scenarios
MESSAGE-GLOBIOM 1.0_ADVANCE_2020_Med2C	2.0°C	2108.8	All scenarios
MESSAGE-GLOBIOM 1.0_ADVANCE_2020_WB2C	2.0°C	1958.23	All scenarios
MESSAGE-GLOBIOM 1.0_ADVANCE_2030_Med2C	2.0°C	1879.27	All scenarios
MESSAGE-GLOBIOM 1.0_ADVANCE_2030_Price1.5C	1.5°C	1160.67	All scenarios
MESSAGE-GLOBIOM 1.0_ADVANCE_2030_WB2C	2.0°C	1358.72	All scenarios
MESSAGE-GLOBIOM 1.0_EMF33_1.5C_cost100	1.5°C	823.581	All scenarios
MESSAGE-GLOBIOM 1.0_EMF33_1.5C_full	1.5°C	832.867	All scenarios
MESSAGE-GLOBIOM 1.0_EMF33_Med2C_cost100	2.0°C	1182.63	All scenarios
MESSAGE-GLOBIOM 1.0_EMF33_Med2C_full	2.0°C	1238.31	All scenarios
MESSAGE-GLOBIOM 1.0_EMF33_Med2C_limbio	2.0°C	1170.58	All scenarios
MESSAGE-GLOBIOM 1.0_EMF33_Med2C_nobeccs	2.0°C	746.114	All scenarios
MESSAGE-GLOBIOM 1.0_EMF33_Med2C_nofuel	2.0°C	1089.51	All scenarios
MESSAGE-GLOBIOM 1.0_EMF33_Med2C_none	2.0°C	682.246	All scenarios
MESSAGE-GLOBIOM 1.0_EMF33_WB2C_cost100	1.5°C	1154.73	All scenarios
MESSAGE-GLOBIOM 1.0_EMF33_WB2C_full	1.5°C	1184.17	All scenarios
MESSAGE-GLOBIOM 1.0_EMF33_WB2C_limbio	1.5°C	864.769	All scenarios
MESSAGE-GLOBIOM 1.0_EMF33_WB2C_nofuel	1.5°C	1044.17	All scenarios
MESSAGE-GLOBIOM 1.0_EMF33_tax_hi_full	2.0°C	1246.69	All scenarios
MESSAGE-GLOBIOM 1.0_EMF33_tax_hi_none	2.0°C	774.313	All scenarios
MESSAGE-GLOBIOM 1.0_SSP1-26	2.0°C	950.514	All scenarios
MESSAGE-GLOBIOM 1.0_SSP2-19	1.5°C	678.838	All scenarios
MESSAGE-GLOBIOM 1.0_SSP2-26	2.0°C	1148.01	All scenarios
MESSAGEix-GLOBIOM 1.0_CD-LINKS_INDC2030i_1600	2.0°C	1187.52	All scenarios
MESSAGEix-GLOBIOM 1.0_CD-LINKS_NDC2030i_1000	1.5°C	1017.43	All scenarios
MESSAGEix-GLOBIOM 1.0_CD-LINKS_NPi2020_1000	1.5°C	1271.82	All scenarios
MESSAGEix-GLOBIOM 1.0_CD-LINKS_NPi2020_1600	2.0°C	1244.25	All scenarios
MESSAGEix-GLOBIOM 1.0_CD-LINKS_NPi2020_400	1.5°C	978.92	All scenarios
MESSAGEix-GLOBIOM 1.0_LowEnergyDemand_1.3_IPCC	1.5°C	2.46157	All scenarios
MESSAGEix-GLOBIOM_1.1_EN_INDCi2030_1000	2.0°C	540.131	All scenarios
MESSAGEix-GLOBIOM_1.1_EN_INDCi2030_1000_COV	2.0°C	527.6	All scenarios
MESSAGEix-GLOBIOM_1.1_EN_INDCi2030_1000_COV_NDCp	2.0°C	527.43	All scenarios
MESSAGEix-GLOBIOM_1.1_EN_INDCi2030_1000_NDCp	2.0°C	539.217	All scenarios
MESSAGEix-GLOBIOM_1.1_EN_INDCi2030_1000f	2.0°C	434.846	All scenarios
MESSAGEix-GLOBIOM_1.1_EN_INDCi2030_1000f_COV	2.0°C	437.753	All scenarios
MESSAGEix-GLOBIOM_1.1_EN_INDCi2030_1000f_COV_NDCp	2.0°C	432.868	All scenarios
MESSAGEix-GLOBIOM_1.1_EN_INDCi2030_1000f_NDCp	2.0°C	437.534	All scenarios
MESSAGEix-GLOBIOM_1.1_EN_INDCi2030_1200	2.0°C	558.228	All scenarios
MESSAGEix-GLOBIOM_1.1_EN_INDCi2030_1200_COV	2.0°C	557.733	All scenarios
MESSAGEix-GLOBIOM_1.1_EN_INDCi2030_1200_COV_NDCp	2.0°C	541.024	All scenarios
MESSAGEix-GLOBIOM_1.1_EN_INDCi2030_1200_NDCp	2.0°C	562.959	All scenarios
MESSAGEix-GLOBIOM_1.1_EN_INDCi2030_1200f	2.0°C	454.255	All scenarios
MESSAGEix-GLOBIOM_1.1_EN_INDCi2030_1200f_COV	2.0°C	460.536	All scenarios
MESSAGEix-GLOBIOM_1.1_EN_INDCi2030_1200f_COV_NDCp	2.0°C	454.277	All scenarios
MESSAGEix-GLOBIOM_1.1_EN_INDCi2030_1200f_NDCp	2.0°C	458.725	All scenarios
MESSAGEix-GLOBIOM_1.1_EN_INDCi2030_1400	2.0°C	529.008	All scenarios
MESSAGEix-GLOBIOM_1.1_EN_INDCi2030_1400_COV	2.0°C	546.57	All scenarios
MESSAGEix-GLOBIOM_1.1_EN_INDCi2030_1400_COV_NDCp	2.0°C	540.854	All scenarios
MESSAGEix-GLOBIOM_1.1_EN_INDCi2030_1400_NDCp	2.0°C	531.547	All scenarios
MESSAGEix-GLOBIOM_1.1_EN_INDCi2030_1400f	2.0°C	456.353	All scenarios
MESSAGEix-GLOBIOM_1.1_EN_INDCi2030_1400f_COV	2.0°C	464.591	All scenarios
MESSAGEix-GLOBIOM_1.1_EN_INDCi2030_1400f_COV_NDCp	2.0°C	464.958	All scenarios
MESSAGEix-GLOBIOM_1.1_EN_INDCi2030_1400f_NDCp	2.0°C	460.406	All scenarios
MESSAGEix-GLOBIOM_1.1_EN_INDCi2030_1600_COV	2.0°C	504.285	All scenarios
MESSAGEix-GLOBIOM_1.1_EN_INDCi2030_1600_COV_NDCp	2.0°C	499.699	All scenarios
MESSAGEix-GLOBIOM_1.1_EN_INDCi2030_600f_COV	1.5°C	400.658	All scenarios
MESSAGEix-GLOBIOM_1.1_EN_INDCi2030_600f_COV_NDCp	1.5°C	388.899	All scenarios
MESSAGEix-GLOBIOM_1.1_EN_INDCi2030_700f	1.5°C	415.492	All scenarios
MESSAGEix-GLOBIOM_1.1_EN_INDCi2030_700f_COV	1.5°C	401.056	All scenarios
MESSAGEix-GLOBIOM_1.1_EN_INDCi2030_700f_COV_NDCp	1.5°C	395.636	All scenarios
MESSAGEix-GLOBIOM_1.1_EN_INDCi2030_700f_NDCp	1.5°C	419.189	All scenarios
MESSAGEix-GLOBIOM_1.1_EN_INDCi2030_800f	2.0°C	416.599	All scenarios
MESSAGEix-GLOBIOM_1.1_EN_INDCi2030_800f_COV	2.0°C	414.331	All scenarios
MESSAGEix-GLOBIOM_1.1_EN_INDCi2030_800f_COV_NDCp	2.0°C	407.582	All scenarios
MESSAGEix-GLOBIOM_1.1_EN_INDCi2030_800f_NDCp	2.0°C	420.417	All scenarios
MESSAGEix-GLOBIOM_1.1_EN_INDCi2030_900f	2.0°C	433.301	All scenarios
MESSAGEix-GLOBIOM_1.1_EN_INDCi2030_900f_COV	2.0°C	425.949	All scenarios
MESSAGEix-GLOBIOM_1.1_EN_INDCi2030_900f_COV_NDCp	2.0°C	423.258	All scenarios
MESSAGEix-GLOBIOM_1.1_EN_INDCi2030_900f_NDCp	2.0°C	432.989	All scenarios
MESSAGEix-GLOBIOM_1.1_EN_INDCi2030_950_COV	2.0°C	518.399	All scenarios
MESSAGEix-GLOBIOM_1.1_EN_INDCi2030_950_COV_NDCp	2.0°C	516.338	All scenarios
MESSAGEix-GLOBIOM_1.1_EN_INDCi2030_950f_COV	2.0°C	432.205	All scenarios
MESSAGEix-GLOBIOM_1.1_EN_INDCi2030_950f_COV_NDCp	2.0°C	428.433	All scenarios
MESSAGEix-GLOBIOM_1.1_EN_NPi2020_1000	2.0°C	606.43	All scenarios
MESSAGEix-GLOBIOM_1.1_EN_NPi2020_1000_COV	2.0°C	599.901	All scenarios
MESSAGEix-GLOBIOM_1.1_EN_NPi2020_1000_DR10p	2.0°C	859.729	All scenarios
MESSAGEix-GLOBIOM_1.1_EN_NPi2020_1000_DR1p	2.0°C	409.645	All scenarios
MESSAGEix-GLOBIOM_1.1_EN_NPi2020_1000_DR2p	2.0°C	457.333	All scenarios
MESSAGEix-GLOBIOM_1.1_EN_NPi2020_1000_DR3p	2.0°C	478.288	All scenarios
MESSAGEix-GLOBIOM_1.1_EN_NPi2020_1000_DR4p	2.0°C	526.741	All scenarios
MESSAGEix-GLOBIOM_1.1_EN_NPi2020_1000f	2.0°C	495.285	All scenarios
MESSAGEix-GLOBIOM_1.1_EN_NPi2020_1000f_COV	2.0°C	488.537	All scenarios
MESSAGEix-GLOBIOM_1.1_EN_NPi2020_1000f_DR10p	2.0°C	540.367	All scenarios
MESSAGEix-GLOBIOM_1.1_EN_NPi2020_1000f_DR1p	2.0°C	412.401	All scenarios
MESSAGEix-GLOBIOM_1.1_EN_NPi2020_1000f_DR2p	2.0°C	452.487	All scenarios
MESSAGEix-GLOBIOM_1.1_EN_NPi2020_1000f_DR3p	2.0°C	453.318	All scenarios
MESSAGEix-GLOBIOM_1.1_EN_NPi2020_1000f_DR4p	2.0°C	468.068	All scenarios
MESSAGEix-GLOBIOM_1.1_EN_NPi2020_1200	2.0°C	589.978	All scenarios
MESSAGEix-GLOBIOM_1.1_EN_NPi2020_1200_COV	2.0°C	567.747	All scenarios
MESSAGEix-GLOBIOM_1.1_EN_NPi2020_1200f	2.0°C	479.671	All scenarios
MESSAGEix-GLOBIOM_1.1_EN_NPi2020_1200f_COV	2.0°C	486.068	All scenarios
MESSAGEix-GLOBIOM_1.1_EN_NPi2020_1400	2.0°C	558.62	All scenarios
MESSAGEix-GLOBIOM_1.1_EN_NPi2020_1400_COV	2.0°C	528.1	All scenarios
MESSAGEix-GLOBIOM_1.1_EN_NPi2020_1400f	2.0°C	482.08	All scenarios
MESSAGEix-GLOBIOM_1.1_EN_NPi2020_1400f_COV	2.0°C	457.842	All scenarios
MESSAGEix-GLOBIOM_1.1_EN_NPi2020_1600	2.0°C	511.805	All scenarios
MESSAGEix-GLOBIOM_1.1_EN_NPi2020_1600_COV	2.0°C	502.367	All scenarios
MESSAGEix-GLOBIOM_1.1_EN_NPi2020_1600f_COV	2.0°C	448.44	All scenarios
MESSAGEix-GLOBIOM_1.1_EN_NPi2020_200f	1.5°C	454.221	All scenarios
MESSAGEix-GLOBIOM_1.1_EN_NPi2020_300f	1.5°C	459.798	All scenarios
MESSAGEix-GLOBIOM_1.1_EN_NPi2020_400f	1.5°C	471.705	All scenarios
MESSAGEix-GLOBIOM_1.1_EN_NPi2020_450	1.5°C	562.513	All scenarios
MESSAGEix-GLOBIOM_1.1_EN_NPi2020_450f	1.5°C	477.852	All scenarios
MESSAGEix-GLOBIOM_1.1_EN_NPi2020_500	1.5°C	587.287	All scenarios
MESSAGEix-GLOBIOM_1.1_EN_NPi2020_500f	1.5°C	478.693	All scenarios
MESSAGEix-GLOBIOM_1.1_EN_NPi2020_600	1.5°C	604.963	All scenarios
MESSAGEix-GLOBIOM_1.1_EN_NPi2020_600_COV	1.5°C	592.703	All scenarios
MESSAGEix-GLOBIOM_1.1_EN_NPi2020_600_DR10p	1.5°C	874.286	All scenarios
MESSAGEix-GLOBIOM_1.1_EN_NPi2020_600_DR1p	1.5°C	418.337	All scenarios
MESSAGEix-GLOBIOM_1.1_EN_NPi2020_600_DR2p	1.5°C	444.476	All scenarios
MESSAGEix-GLOBIOM_1.1_EN_NPi2020_600_DR3p	1.5°C	465.968	All scenarios
MESSAGEix-GLOBIOM_1.1_EN_NPi2020_600_DR4p	1.5°C	502.299	All scenarios
MESSAGEix-GLOBIOM_1.1_EN_NPi2020_600f	1.5°C	487.856	All scenarios
MESSAGEix-GLOBIOM_1.1_EN_NPi2020_600f_COV	1.5°C	485.328	All scenarios
MESSAGEix-GLOBIOM_1.1_EN_NPi2020_600f_DR10p	1.5°C	515.894	All scenarios
MESSAGEix-GLOBIOM_1.1_EN_NPi2020_600f_DR1p	1.5°C	450.859	All scenarios
MESSAGEix-GLOBIOM_1.1_EN_NPi2020_600f_DR2p	1.5°C	457.964	All scenarios
MESSAGEix-GLOBIOM_1.1_EN_NPi2020_600f_DR3p	1.5°C	465.495	All scenarios
MESSAGEix-GLOBIOM_1.1_EN_NPi2020_600f_DR4p	1.5°C	476.891	All scenarios
MESSAGEix-GLOBIOM_1.1_EN_NPi2020_700	1.5°C	617.752	All scenarios
MESSAGEix-GLOBIOM_1.1_EN_NPi2020_700_COV	1.5°C	621.074	All scenarios
MESSAGEix-GLOBIOM_1.1_EN_NPi2020_700f	1.5°C	490.704	All scenarios
MESSAGEix-GLOBIOM_1.1_EN_NPi2020_700f_COV	1.5°C	487.468	All scenarios
MESSAGEix-GLOBIOM_1.1_EN_NPi2020_800	2.0°C	608.579	All scenarios
MESSAGEix-GLOBIOM_1.1_EN_NPi2020_800_COV	2.0°C	615.784	All scenarios
MESSAGEix-GLOBIOM_1.1_EN_NPi2020_800f	2.0°C	491.382	All scenarios
MESSAGEix-GLOBIOM_1.1_EN_NPi2020_800f_COV	2.0°C	485.969	All scenarios
MESSAGEix-GLOBIOM_1.1_EN_NPi2020_900	2.0°C	607.066	All scenarios
MESSAGEix-GLOBIOM_1.1_EN_NPi2020_900_COV	2.0°C	612.183	All scenarios
MESSAGEix-GLOBIOM_1.1_EN_NPi2020_900f	2.0°C	491.136	All scenarios
MESSAGEix-GLOBIOM_1.1_EN_NPi2020_900f_COV	2.0°C	493.021	All scenarios
MESSAGEix-GLOBIOM_1.1_NGFS2_Below 2°C	2.0°C	606.023	All scenarios
MESSAGEix-GLOBIOM_1.1_NGFS2_Delayed Transition	2.0°C	472.636	All scenarios
MESSAGEix-GLOBIOM_1.1_NGFS2_Divergent Net Zero Policies	1.5°C	412.202	All scenarios
MESSAGEix-GLOBIOM_1.1_NGFS2_Net-Zero 2050	1.5°C	559.687	All scenarios
MESSAGEix-GLOBIOM_1.2_COV_GreenPush_1000	2.0°C	612.591	All scenarios
MESSAGEix-GLOBIOM_1.2_COV_GreenPush_550	1.5°C	663.03	All scenarios
MESSAGEix-GLOBIOM_1.2_COV_NoPolicyNoCOVID_1000	2.0°C	687.072	All scenarios
MESSAGEix-GLOBIOM_1.2_COV_NoPolicyNoCOVID_550	1.5°C	675.419	All scenarios
MESSAGEix-GLOBIOM_1.2_COV_Restore_1000	2.0°C	633.29	All scenarios
MESSAGEix-GLOBIOM_1.2_COV_Restore_550	1.5°C	666.192	All scenarios
MESSAGEix-GLOBIOM_1.2_COV_SelfReliance_1000	2.0°C	659.588	All scenarios
MESSAGEix-GLOBIOM_1.2_COV_SelfReliance_550	1.5°C	682.227	All scenarios
MESSAGEix-GLOBIOM_1.2_COV_SmartUse_1000	2.0°C	638.815	All scenarios
MESSAGEix-GLOBIOM_1.2_COV_SmartUse_550	1.5°C	670.901	All scenarios
MESSAGEix-GLOBIOM_GEI 1.0_SSP2_int_lc_50	2.0°C	1439.29	All scenarios
MESSAGEix-GLOBIOM_GEI 1.0_SSP2_int_mc_50	1.5°C	1370.56	All scenarios
MESSAGEix-GLOBIOM_GEI 1.0_SSP2_noint_lc_50	2.0°C	1441.38	All scenarios
MESSAGEix-GLOBIOM_GEI 1.0_SSP2_noint_mc_50	1.5°C	1380.38	All scenarios
MESSAGEix-GLOBIOM_GEI 1.0_SSP2_openres_lc_100	1.5°C	1241.23	All scenarios
MESSAGEix-GLOBIOM_GEI 1.0_SSP2_openres_lc_120	1.5°C	1174.89	All scenarios
MESSAGEix-GLOBIOM_GEI 1.0_SSP2_openres_lc_50	2.0°C	793.408	All scenarios
MESSAGEix-GLOBIOM_GEI 1.0_SSP2_openres_lc_80	1.5°C	1295.24	All scenarios
MESSAGEix-GLOBIOM_GEI 1.0_SSP2_openres_lc_CB400	1.5°C	997.979	All scenarios
MESSAGEix-GLOBIOM_GEI 1.0_SSP2_openres_lc_CB450	1.5°C	1018.75	All scenarios
MESSAGEix-GLOBIOM_GEI 1.0_SSP2_openres_lc_CB500	1.5°C	1035.54	All scenarios
MESSAGEix-GLOBIOM_GEI 1.0_SSP2_openres_lc_CB550	1.5°C	1058.71	All scenarios
MESSAGEix-GLOBIOM_GEI 1.0_SSP2_openres_lc_CB600	1.5°C	1078.01	All scenarios
MESSAGEix-GLOBIOM_GEI 1.0_SSP2_openres_mc_50	1.5°C	1317.69	All scenarios
POLES ADVANCE_ADVANCE_2020_1.5C-2100	1.5°C	1482.71	All scenarios
POLES ADVANCE_ADVANCE_2020_Med2C	2.0°C	1496.6	All scenarios
POLES ADVANCE_ADVANCE_2020_WB2C	1.5°C	1630.49	All scenarios
POLES ADVANCE_ADVANCE_2030_1.5C-2100	1.5°C	1428.24	All scenarios
POLES ADVANCE_ADVANCE_2030_Med2C	2.0°C	1497.87	All scenarios
POLES ADVANCE_ADVANCE_2030_Price1.5C	1.5°C	1408.92	All scenarios
POLES ADVANCE_ADVANCE_2030_WB2C	1.5°C	1582.05	All scenarios
POLES EMF30_EMF30_D_CO2-Only	2.0°C	1144.25	All scenarios
POLES EMF30_EMF30_Slower-to-faster	1.5°C	1105.89	All scenarios
POLES EMF33_EMF33_Med2C_cost100	2.0°C	853.404	All scenarios
POLES EMF33_EMF33_Med2C_full	2.0°C	919.79	All scenarios
POLES EMF33_EMF33_Med2C_limbio	2.0°C	643.66	All scenarios
POLES EMF33_EMF33_Med2C_nobeccs	2.0°C	221.157	All scenarios
POLES EMF33_EMF33_Med2C_nofuel	2.0°C	796.953	All scenarios
POLES EMF33_EMF33_Med2C_none	2.0°C	211.967	All scenarios
POLES EMF33_EMF33_WB2C_cost100	1.5°C	831.821	All scenarios
POLES EMF33_EMF33_WB2C_full	1.5°C	904.271	All scenarios
POLES EMF33_EMF33_WB2C_nofuel	1.5°C	742.393	All scenarios
POLES EMF33_EMF33_tax_hi_full	2.0°C	824.299	All scenarios
POLES EMF33_EMF33_tax_hi_none	2.0°C	246.519	All scenarios
POLES ENGAGE_EN_INDCi2030_1000	2.0°C	752.952	All scenarios
POLES ENGAGE_EN_INDCi2030_1000_COV	2.0°C	697.965	All scenarios
POLES ENGAGE_EN_INDCi2030_1000_COV_NDCp	2.0°C	694.655	All scenarios
POLES ENGAGE_EN_INDCi2030_1000_NDCp	2.0°C	842.669	All scenarios
POLES ENGAGE_EN_INDCi2030_1000f	2.0°C	714.036	All scenarios
POLES ENGAGE_EN_INDCi2030_1000f_COV	2.0°C	696.532	All scenarios
POLES ENGAGE_EN_INDCi2030_1000f_COV_NDCp	2.0°C	711.995	All scenarios
POLES ENGAGE_EN_INDCi2030_1000f_NDCp	2.0°C	852.265	All scenarios
POLES ENGAGE_EN_INDCi2030_1200	2.0°C	756.653	All scenarios
POLES ENGAGE_EN_INDCi2030_1200f	2.0°C	785.021	All scenarios
POLES ENGAGE_EN_INDCi2030_300f	1.5°C	1514.74	All scenarios
POLES ENGAGE_EN_INDCi2030_400f	1.5°C	1352.99	All scenarios
POLES ENGAGE_EN_INDCi2030_500f	2.0°C	1181.64	All scenarios
POLES ENGAGE_EN_INDCi2030_600f	2.0°C	1028.88	All scenarios
POLES ENGAGE_EN_INDCi2030_600f_COV	2.0°C	821.4	All scenarios
POLES ENGAGE_EN_INDCi2030_600f_COV_NDCp	2.0°C	794.073	All scenarios
POLES ENGAGE_EN_INDCi2030_600f_NDCp	2.0°C	1037.49	All scenarios
POLES ENGAGE_EN_INDCi2030_700f	2.0°C	855.6	All scenarios
POLES ENGAGE_EN_INDCi2030_800f	2.0°C	727.435	All scenarios
POLES ENGAGE_EN_INDCi2030_900	2.0°C	1180.45	All scenarios
POLES ENGAGE_EN_INDCi2030_900f	2.0°C	692.204	All scenarios
POLES ENGAGE_EN_NPi2020_1000	2.0°C	777.429	All scenarios
POLES ENGAGE_EN_NPi2020_1000_COV	2.0°C	734.636	All scenarios
POLES ENGAGE_EN_NPi2020_1000f	2.0°C	780.628	All scenarios
POLES ENGAGE_EN_NPi2020_1000f_COV	2.0°C	724.703	All scenarios
POLES ENGAGE_EN_NPi2020_1200	2.0°C	800.919	All scenarios
POLES ENGAGE_EN_NPi2020_1200f	2.0°C	787.927	All scenarios
POLES ENGAGE_EN_NPi2020_300f	1.5°C	1015.09	All scenarios
POLES ENGAGE_EN_NPi2020_400f	1.5°C	892.572	All scenarios
POLES ENGAGE_EN_NPi2020_500	2.0°C	931.954	All scenarios
POLES ENGAGE_EN_NPi2020_500f	2.0°C	766.451	All scenarios
POLES ENGAGE_EN_NPi2020_600	2.0°C	821.117	All scenarios
POLES ENGAGE_EN_NPi2020_600f	2.0°C	712.933	All scenarios
POLES ENGAGE_EN_NPi2020_600f_COV	2.0°C	598.131	All scenarios
POLES ENGAGE_EN_NPi2020_700	2.0°C	765.536	All scenarios
POLES ENGAGE_EN_NPi2020_700f	2.0°C	695.176	All scenarios
POLES ENGAGE_EN_NPi2020_800	2.0°C	766.557	All scenarios
POLES ENGAGE_EN_NPi2020_800f	2.0°C	700.873	All scenarios
POLES ENGAGE_EN_NPi2020_900	2.0°C	770.613	All scenarios
POLES ENGAGE_EN_NPi2020_900f	2.0°C	737.078	All scenarios
POLES GECO2019_CO_2Deg2020	2.0°C	704.041	All scenarios
POLES GECO2019_CO_2Deg2030	2.0°C	926.246	All scenarios
POLES GECO2019_CO_Bridge	1.5°C	2246.92	All scenarios
POLES GECO2019_CO_Bridge_notax	2.0°C	1046.88	All scenarios
REMIND 1.6_EMF30_Slower-to-faster	2.0°C	587.29	All scenarios
REMIND 1.6_EMF30_Slower-to-faster+SLCF	2.0°C	582.326	All scenarios
REMIND 1.6_EMF30_Slower-to-faster+SLCF+HFC	2.0°C	578.58	All scenarios
REMIND 1.7_ADVANCE_2020_1.5C-2100	1.5°C	826.983	All scenarios
REMIND 1.7_ADVANCE_2020_Med2C	2.0°C	609.307	All scenarios
REMIND 1.7_ADVANCE_2020_WB2C	1.5°C	672.417	All scenarios
REMIND 1.7_ADVANCE_2030_1.5C-2100	1.5°C	878.086	All scenarios
REMIND 1.7_ADVANCE_2030_Med2C	2.0°C	598.873	All scenarios
REMIND 1.7_ADVANCE_2030_Price1.5C	1.5°C	774.439	All scenarios
REMIND 1.7_ADVANCE_2030_WB2C	1.5°C	711.174	All scenarios
REMIND 1.7_CEMICS-1.5-CDR12	1.5°C	528.885	All scenarios
REMIND 1.7_CEMICS-1.5-CDR20	1.5°C	1071.99	All scenarios
REMIND 1.7_CEMICS-1.5-CDR8	1.5°C	375.394	All scenarios
REMIND 1.7_CEMICS-2.0-CDR12	1.5°C	566.584	All scenarios
REMIND 1.7_CEMICS-2.0-CDR20	1.5°C	944.015	All scenarios
REMIND 1.7_CEMICS-2.0-CDR8	1.5°C	404.065	All scenarios
REMIND 2.1_CEMICS_GDPgrowth_1p5	1.5°C	923.637	All scenarios
REMIND 2.1_CEMICS_GDPgrowth_2C	2.0°C	532.96	All scenarios
REMIND 2.1_CEMICS_HotellingConst_1p5	1.5°C	1087.91	All scenarios
REMIND 2.1_CEMICS_HotellingConst_2C	2.0°C	683.345	All scenarios
REMIND 2.1_CEMICS_Linear_1p5	1.5°C	1047.05	All scenarios
REMIND 2.1_CEMICS_Linear_2C	2.0°C	621.468	All scenarios
REMIND 2.1_CEMICS_opt_1p5	1.5°C	709.376	All scenarios
REMIND 2.1_CEMICS_opt_2C	2.0°C	564.139	All scenarios
REMIND 2.1_LeastTotalCost_CBA_brkLR15_SSP2_P50	2.0°C	550.207	All scenarios
REMIND 2.1_LeastTotalCost_CBA_brkSR15_SSP2_P50	2.0°C	445.19	All scenarios
REMIND 2.1_LeastTotalCost_CEA_brkLR15_SSP2_P50	2.0°C	469.877	All scenarios
REMIND 2.1_LeastTotalCost_CEA_brkSR15_SSP2_P50	2.0°C	479.038	All scenarios
REMIND 2.1_LeastTotalCost_LTC_brkLR15_SSP1_P50	1.5°C	405.781	All scenarios
REMIND 2.1_LeastTotalCost_LTC_brkLR15_SSP2_P50	2.0°C	555.671	All scenarios
REMIND 2.1_LeastTotalCost_LTC_brkLR15_SSP5_P50	2.0°C	1239.75	All scenarios
REMIND 2.1_LeastTotalCost_LTC_brkSR15_SSP1_P50	1.5°C	289.539	All scenarios
REMIND 2.1_LeastTotalCost_LTC_brkSR15_SSP2_P50	2.0°C	481.887	All scenarios
REMIND 2.1_LeastTotalCost_LTC_brkSR15_SSP5_P50	2.0°C	1042.04	All scenarios
REMIND 2.1_R2p1_SSP1-PkBudg1100	1.5°C	342.996	All scenarios
REMIND 2.1_R2p1_SSP1-PkBudg1300	1.5°C	250.173	All scenarios
REMIND 2.1_R2p1_SSP1-PkBudg900	1.5°C	451.972	All scenarios
REMIND 2.1_R2p1_SSP2-PkBudg1100	2.0°C	511.183	All scenarios
REMIND 2.1_R2p1_SSP2-PkBudg1300	2.0°C	448.48	All scenarios
REMIND 2.1_R2p1_SSP2-PkBudg900	1.5°C	656.168	All scenarios
REMIND 2.1_R2p1_SSP5-PkBudg1100	1.5°C	997.767	All scenarios
REMIND 2.1_R2p1_SSP5-PkBudg1300	2.0°C	916.148	All scenarios
REMIND 2.1_R2p1_SSP5-PkBudg900	1.5°C	1510.86	All scenarios
REMIND 2.1_TechCost-SSP2-B1100-bioH	2.0°C	569.473	All scenarios
REMIND 2.1_TechCost-SSP2-B1100-ccsH	2.0°C	705.777	All scenarios
REMIND 2.1_TechCost-SSP2-B1100-coalH	2.0°C	553.735	All scenarios
REMIND 2.1_TechCost-SSP2-B1100-elh2H	2.0°C	547.667	All scenarios
REMIND 2.1_TechCost-SSP2-B1100-gasH	2.0°C	555.883	All scenarios
REMIND 2.1_TechCost-SSP2-B1100-nucH	2.0°C	548.994	All scenarios
REMIND 2.1_TechCost-SSP2-B1100-oilH	2.0°C	578.997	All scenarios
REMIND 2.1_TechCost-SSP2-B1100-spvH	2.0°C	531.349	All scenarios
REMIND 2.1_TechCost-SSP2-B1100-windH	2.0°C	513.54	All scenarios
REMIND-Buildings 2.0_BEG-Budg600	1.5°C	762.68	All scenarios
REMIND-Buildings 2.0_BEG-Budg600-EG	1.5°C	752.22	All scenarios
REMIND-MAgPIE 1.5_SSP1-19	1.5°C	662.343	All scenarios
REMIND-MAgPIE 1.5_SSP1-26	2.0°C	450.048	All scenarios
REMIND-MAgPIE 1.5_SSP2-19	1.5°C	902.36	All scenarios
REMIND-MAgPIE 1.5_SSP2-26	2.0°C	657.497	All scenarios
REMIND-MAgPIE 1.5_SSP5-19	1.5°C	1215.27	All scenarios
REMIND-MAgPIE 1.5_SSP5-26	2.0°C	1123.43	All scenarios
REMIND-MAgPIE 1.7-3.0_CD-LINKS_INDC2030i_1000	1.5°C	708.602	All scenarios
REMIND-MAgPIE 1.7-3.0_CD-LINKS_INDC2030i_1600	2.0°C	565.434	All scenarios
REMIND-MAgPIE 1.7-3.0_CD-LINKS_INDC2030i_400	1.5°C	870.009	All scenarios
REMIND-MAgPIE 1.7-3.0_CD-LINKS_NDC2030i_1000	2.0°C	708.602	All scenarios
REMIND-MAgPIE 1.7-3.0_CD-LINKS_NPi2020_1000	1.5°C	678.063	All scenarios
REMIND-MAgPIE 1.7-3.0_CD-LINKS_NPi2020_1600	2.0°C	565.651	All scenarios
REMIND-MAgPIE 1.7-3.0_CD-LINKS_NPi2020_400	1.5°C	800.819	All scenarios
REMIND-MAgPIE 1.7-3.0_CO_2Deg2020	1.5°C	697.259	All scenarios
REMIND-MAgPIE 1.7-3.0_CO_2Deg2030	1.5°C	731.112	All scenarios
REMIND-MAgPIE 1.7-3.0_CO_Bridge	1.5°C	640.036	All scenarios
REMIND-MAgPIE 1.7-3.0_EMF33_1.5C_cost100	1.5°C	870.573	All scenarios
REMIND-MAgPIE 1.7-3.0_EMF33_1.5C_full	1.5°C	916.448	All scenarios
REMIND-MAgPIE 1.7-3.0_EMF33_1.5C_nofuel	1.5°C	972.116	All scenarios
REMIND-MAgPIE 1.7-3.0_EMF33_Med2C_cost100	2.0°C	673.519	All scenarios
REMIND-MAgPIE 1.7-3.0_EMF33_Med2C_limbio	2.0°C	612.512	All scenarios
REMIND-MAgPIE 1.7-3.0_EMF33_Med2C_nobeccs	2.0°C	410.668	All scenarios
REMIND-MAgPIE 1.7-3.0_EMF33_Med2C_nofuel	2.0°C	753.976	All scenarios
REMIND-MAgPIE 1.7-3.0_EMF33_Med2C_none	2.0°C	429.58	All scenarios
REMIND-MAgPIE 1.7-3.0_EMF33_WB2C_cost100	2.0°C	732.275	All scenarios
REMIND-MAgPIE 1.7-3.0_EMF33_WB2C_full	2.0°C	787.878	All scenarios
REMIND-MAgPIE 1.7-3.0_EMF33_WB2C_limbio	2.0°C	743.704	All scenarios
REMIND-MAgPIE 1.7-3.0_EMF33_WB2C_nobeccs	2.0°C	591.901	All scenarios
REMIND-MAgPIE 1.7-3.0_EMF33_WB2C_nofuel	2.0°C	827.348	All scenarios
REMIND-MAgPIE 1.7-3.0_EMF33_WB2C_none	2.0°C	110.425	All scenarios
REMIND-MAgPIE 1.7-3.0_EMF33_tax_hi_full	2.0°C	760.283	All scenarios
REMIND-MAgPIE 1.7-3.0_EMF33_tax_hi_none	2.0°C	434.186	All scenarios
REMIND-MAgPIE 1.7-3.0_PEP_1p5C_full_NDC	1.5°C	887.313	All scenarios
REMIND-MAgPIE 1.7-3.0_PEP_1p5C_full_eff	1.5°C	830.697	All scenarios
REMIND-MAgPIE 1.7-3.0_PEP_1p5C_full_goodpractice	1.5°C	871.461	All scenarios
REMIND-MAgPIE 1.7-3.0_PEP_1p5C_full_netzero	1.5°C	866.155	All scenarios
REMIND-MAgPIE 1.7-3.0_PEP_1p5C_red_eff	1.5°C	532.788	All scenarios
REMIND-MAgPIE 1.7-3.0_PEP_2C_full_NDC	1.5°C	731.112	All scenarios
REMIND-MAgPIE 1.7-3.0_PEP_2C_full_eff	1.5°C	697.259	All scenarios
REMIND-MAgPIE 1.7-3.0_PEP_2C_full_goodpractice	1.5°C	726.124	All scenarios
REMIND-MAgPIE 1.7-3.0_PEP_2C_full_netzero	1.5°C	721.754	All scenarios
REMIND-MAgPIE 1.7-3.0_PEP_2C_red_NDC	1.5°C	460.791	All scenarios
REMIND-MAgPIE 1.7-3.0_PEP_2C_red_eff	1.5°C	454.626	All scenarios
REMIND-MAgPIE 1.7-3.0_PEP_2C_red_goodpractice	1.5°C	452.516	All scenarios
REMIND-MAgPIE 1.7-3.0_PEP_2C_red_netzero	1.5°C	456.238	All scenarios
REMIND-MAgPIE 1.7-3.0_SMP_2C_lifesty	1.5°C	557.439	All scenarios
REMIND-MAgPIE 2.0-4.1_Diff_1300Gt_hybrid_def	2.0°C	601.509	All scenarios
REMIND-MAgPIE 2.0-4.1_Diff_1300Gt_no-transfer_def	2.0°C	682.872	All scenarios
REMIND-MAgPIE 2.0-4.1_Diff_1300Gt_uniform-pricing_def	2.0°C	579.228	All scenarios
REMIND-MAgPIE 2.1-4.2_CEMICS_SSP1-1p5C-fullCDR	1.5°C	390.975	All scenarios
REMIND-MAgPIE 2.1-4.2_CEMICS_SSP1-1p5C-minCDR	1.5°C	115.409	All scenarios
REMIND-MAgPIE 2.1-4.2_CEMICS_SSP2-1p5C-fullCDR	1.5°C	632.766	All scenarios
REMIND-MAgPIE 2.1-4.2_CEMICS_SSP2-1p5C-minCDR	1.5°C	142.609	All scenarios
REMIND-MAgPIE 2.1-4.2_CEMICS_SSP2-2C-fullCDR	2.0°C	474.416	All scenarios
REMIND-MAgPIE 2.1-4.2_CEMICS_SSP2-2C-minCDR	2.0°C	147.605	All scenarios
REMIND-MAgPIE 2.1-4.2_EN_INDCi2030_1000	2.0°C	414.515	All scenarios
REMIND-MAgPIE 2.1-4.2_EN_INDCi2030_1000_COV	2.0°C	410.998	All scenarios
REMIND-MAgPIE 2.1-4.2_EN_INDCi2030_1000_COV_NDCp	2.0°C	414.583	All scenarios
REMIND-MAgPIE 2.1-4.2_EN_INDCi2030_1000_NDCp	2.0°C	413.765	All scenarios
REMIND-MAgPIE 2.1-4.2_EN_INDCi2030_1000f	2.0°C	422.758	All scenarios
REMIND-MAgPIE 2.1-4.2_EN_INDCi2030_1000f_COV	2.0°C	410.263	All scenarios
REMIND-MAgPIE 2.1-4.2_EN_INDCi2030_1000f_COV_NDCp	2.0°C	411.672	All scenarios
REMIND-MAgPIE 2.1-4.2_EN_INDCi2030_1000f_NDCp	2.0°C	424.24	All scenarios
REMIND-MAgPIE 2.1-4.2_EN_INDCi2030_1200	2.0°C	372.314	All scenarios
REMIND-MAgPIE 2.1-4.2_EN_INDCi2030_1200f	2.0°C	372.343	All scenarios
REMIND-MAgPIE 2.1-4.2_EN_INDCi2030_1400	2.0°C	343.176	All scenarios
REMIND-MAgPIE 2.1-4.2_EN_INDCi2030_1400f	2.0°C	343.176	All scenarios
REMIND-MAgPIE 2.1-4.2_EN_INDCi2030_300f	1.5°C	812.728	All scenarios
REMIND-MAgPIE 2.1-4.2_EN_INDCi2030_400f	1.5°C	764.495	All scenarios
REMIND-MAgPIE 2.1-4.2_EN_INDCi2030_500f	1.5°C	709.012	All scenarios
REMIND-MAgPIE 2.1-4.2_EN_INDCi2030_600_COV	1.5°C	537.699	All scenarios
REMIND-MAgPIE 2.1-4.2_EN_INDCi2030_600_COV_NDCp	1.5°C	539.137	All scenarios
REMIND-MAgPIE 2.1-4.2_EN_INDCi2030_600f	1.5°C	651.398	All scenarios
REMIND-MAgPIE 2.1-4.2_EN_INDCi2030_600f_COV	1.5°C	605.337	All scenarios
REMIND-MAgPIE 2.1-4.2_EN_INDCi2030_600f_COV_NDCp	1.5°C	604.533	All scenarios
REMIND-MAgPIE 2.1-4.2_EN_INDCi2030_600f_NDCp	1.5°C	652.498	All scenarios
REMIND-MAgPIE 2.1-4.2_EN_INDCi2030_700	2.0°C	499.675	All scenarios
REMIND-MAgPIE 2.1-4.2_EN_INDCi2030_700f	2.0°C	589.225	All scenarios
REMIND-MAgPIE 2.1-4.2_EN_INDCi2030_800	2.0°C	478.104	All scenarios
REMIND-MAgPIE 2.1-4.2_EN_INDCi2030_800f	2.0°C	534.904	All scenarios
REMIND-MAgPIE 2.1-4.2_EN_INDCi2030_900	2.0°C	443.19	All scenarios
REMIND-MAgPIE 2.1-4.2_EN_INDCi2030_900f	2.0°C	470.013	All scenarios
REMIND-MAgPIE 2.1-4.2_EN_NPi2020_1000	2.0°C	398.639	All scenarios
REMIND-MAgPIE 2.1-4.2_EN_NPi2020_1000_COV	2.0°C	394.553	All scenarios
REMIND-MAgPIE 2.1-4.2_EN_NPi2020_1000f	2.0°C	397.123	All scenarios
REMIND-MAgPIE 2.1-4.2_EN_NPi2020_1000f_COV	2.0°C	396.334	All scenarios
REMIND-MAgPIE 2.1-4.2_EN_NPi2020_1200	2.0°C	364.035	All scenarios
REMIND-MAgPIE 2.1-4.2_EN_NPi2020_1200f	2.0°C	363.09	All scenarios
REMIND-MAgPIE 2.1-4.2_EN_NPi2020_1400	2.0°C	327.921	All scenarios
REMIND-MAgPIE 2.1-4.2_EN_NPi2020_1400f	2.0°C	327.921	All scenarios
REMIND-MAgPIE 2.1-4.2_EN_NPi2020_1600	2.0°C	304.591	All scenarios
REMIND-MAgPIE 2.1-4.2_EN_NPi2020_1600f	2.0°C	304.591	All scenarios
REMIND-MAgPIE 2.1-4.2_EN_NPi2020_200f	1.5°C	817.358	All scenarios
REMIND-MAgPIE 2.1-4.2_EN_NPi2020_300f	1.5°C	754.166	All scenarios
REMIND-MAgPIE 2.1-4.2_EN_NPi2020_400	1.5°C	596.995	All scenarios
REMIND-MAgPIE 2.1-4.2_EN_NPi2020_400f	1.5°C	698.882	All scenarios
REMIND-MAgPIE 2.1-4.2_EN_NPi2020_500	1.5°C	555.622	All scenarios
REMIND-MAgPIE 2.1-4.2_EN_NPi2020_500f	1.5°C	636.2	All scenarios
REMIND-MAgPIE 2.1-4.2_EN_NPi2020_600	1.5°C	518.643	All scenarios
REMIND-MAgPIE 2.1-4.2_EN_NPi2020_600_COV	1.5°C	498.612	All scenarios
REMIND-MAgPIE 2.1-4.2_EN_NPi2020_600f	1.5°C	579.352	All scenarios
REMIND-MAgPIE 2.1-4.2_EN_NPi2020_600f_COV	1.5°C	518.929	All scenarios
REMIND-MAgPIE 2.1-4.2_EN_NPi2020_700	2.0°C	484.608	All scenarios
REMIND-MAgPIE 2.1-4.2_EN_NPi2020_700f	2.0°C	518.831	All scenarios
REMIND-MAgPIE 2.1-4.2_EN_NPi2020_800	2.0°C	445.57	All scenarios
REMIND-MAgPIE 2.1-4.2_EN_NPi2020_800f	2.0°C	460.733	All scenarios
REMIND-MAgPIE 2.1-4.2_EN_NPi2020_900	2.0°C	417.51	All scenarios
REMIND-MAgPIE 2.1-4.2_EN_NPi2020_900f	2.0°C	420.508	All scenarios
REMIND-MAgPIE 2.1-4.2_NGFS2_Below 2°C	2.0°C	396.716	All scenarios
REMIND-MAgPIE 2.1-4.2_NGFS2_Below 2°C - IPD-95th	2.0°C	383.708	All scenarios
REMIND-MAgPIE 2.1-4.2_NGFS2_Below 2°C - IPD-median	2.0°C	390.092	All scenarios
REMIND-MAgPIE 2.1-4.2_NGFS2_Delayed Transition	2.0°C	334.214	All scenarios
REMIND-MAgPIE 2.1-4.2_NGFS2_Divergent Net Zero Policies	1.5°C	428.38	All scenarios
REMIND-MAgPIE 2.1-4.2_NGFS2_Net-Zero 2050	1.5°C	513.758	All scenarios
REMIND-MAgPIE 2.1-4.2_NGFS2_Net-Zero 2050 - IPD-95th	1.5°C	519.428	All scenarios
REMIND-MAgPIE 2.1-4.2_NGFS2_Net-Zero 2050 - IPD-median	1.5°C	521.364	All scenarios
REMIND-MAgPIE 2.1-4.2_SusDev_SDP-PkBudg1000	1.5°C	179.402	All scenarios
REMIND-MAgPIE 2.1-4.2_SusDev_SSP1-PkBudg900	1.5°C	442.555	All scenarios
REMIND-MAgPIE 2.1-4.2_SusDev_SSP2-PkBudg900	1.5°C	644.899	All scenarios
REMIND-MAgPIE 2.1-4.3_DeepElec_SSP2_ HighRE_Budg1100	2.0°C	226.597	All scenarios
REMIND-MAgPIE 2.1-4.3_DeepElec_SSP2_ HighRE_Budg1300	2.0°C	199.814	All scenarios
REMIND-MAgPIE 2.1-4.3_DeepElec_SSP2_ HighRE_Budg900	1.5°C	247.506	All scenarios
REMIND-MAgPIE 2.1-4.3_DeepElec_SSP2_def_Budg1100	1.5°C	639.848	All scenarios
REMIND-MAgPIE 2.1-4.3_DeepElec_SSP2_def_Budg1300	2.0°C	561.065	All scenarios
REMIND-MAgPIE 2.1-4.3_DeepElec_SSP2_def_Budg900	1.5°C	833.136	All scenarios
REMIND-Transport 2.1_Transport_Budg1100_Conv	2.0°C	245.701	All scenarios
REMIND-Transport 2.1_Transport_Budg1100_Conv-LowD	2.0°C	241.962	All scenarios
REMIND-Transport 2.1_Transport_Budg1100_ConvSyn	2.0°C	279.115	All scenarios
REMIND-Transport 2.1_Transport_Budg1100_ElecPush	2.0°C	237.746	All scenarios
REMIND-Transport 2.1_Transport_Budg1100_H2Push	2.0°C	240.222	All scenarios
WITCH 5.0_CO_2Deg2020	2.0°C	827.813	All scenarios
WITCH 5.0_CO_2Deg2030	2.0°C	673.048	All scenarios
WITCH 5.0_CO_Bridge	2.0°C	402.993	All scenarios
WITCH 5.0_EN_INDCi2030_1000	2.0°C	594.631	All scenarios
WITCH 5.0_EN_INDCi2030_1000_NDCp	2.0°C	617.272	All scenarios
WITCH 5.0_EN_INDCi2030_1000f	2.0°C	620.027	All scenarios
WITCH 5.0_EN_INDCi2030_1000f_NDCp	2.0°C	638.478	All scenarios
WITCH 5.0_EN_INDCi2030_1200	2.0°C	521.82	All scenarios
WITCH 5.0_EN_INDCi2030_1200_NDCp	2.0°C	510.159	All scenarios
WITCH 5.0_EN_INDCi2030_1200f	2.0°C	510.304	All scenarios
WITCH 5.0_EN_INDCi2030_1200f_NDCp	2.0°C	511.735	All scenarios
WITCH 5.0_EN_INDCi2030_1400	2.0°C	391.985	All scenarios
WITCH 5.0_EN_INDCi2030_1400_NDCp	2.0°C	401.528	All scenarios
WITCH 5.0_EN_INDCi2030_1400f	2.0°C	397.105	All scenarios
WITCH 5.0_EN_INDCi2030_1400f_NDCp	2.0°C	409.844	All scenarios
WITCH 5.0_EN_INDCi2030_500f	1.5°C	784.016	All scenarios
WITCH 5.0_EN_INDCi2030_600f	2.0°C	764.741	All scenarios
WITCH 5.0_EN_INDCi2030_600f_NDCp	2.0°C	790.594	All scenarios
WITCH 5.0_EN_INDCi2030_700f	2.0°C	753.496	All scenarios
WITCH 5.0_EN_INDCi2030_700f_NDCp	2.0°C	775.04	All scenarios
WITCH 5.0_EN_INDCi2030_800	2.0°C	713.145	All scenarios
WITCH 5.0_EN_INDCi2030_800_NDCp	2.0°C	727.354	All scenarios
WITCH 5.0_EN_INDCi2030_800f	2.0°C	730.249	All scenarios
WITCH 5.0_EN_INDCi2030_800f_NDCp	2.0°C	740.997	All scenarios
WITCH 5.0_EN_INDCi2030_900	2.0°C	700.571	All scenarios
WITCH 5.0_EN_INDCi2030_900_NDCp	2.0°C	661.274	All scenarios
WITCH 5.0_EN_INDCi2030_900f	2.0°C	683.751	All scenarios
WITCH 5.0_EN_INDCi2030_900f_NDCp	2.0°C	694.375	All scenarios
WITCH 5.0_EN_NPi2020_1000	2.0°C	566.117	All scenarios
WITCH 5.0_EN_NPi2020_1000f	2.0°C	577.375	All scenarios
WITCH 5.0_EN_NPi2020_1200	2.0°C	466.454	All scenarios
WITCH 5.0_EN_NPi2020_1200f	2.0°C	479.103	All scenarios
WITCH 5.0_EN_NPi2020_1400	2.0°C	404.714	All scenarios
WITCH 5.0_EN_NPi2020_1400f	2.0°C	385.006	All scenarios
WITCH 5.0_EN_NPi2020_1600	2.0°C	348.928	All scenarios
WITCH 5.0_EN_NPi2020_1600f	2.0°C	320.492	All scenarios
WITCH 5.0_EN_NPi2020_400f	1.5°C	834.476	All scenarios
WITCH 5.0_EN_NPi2020_450	1.5°C	753.135	All scenarios
WITCH 5.0_EN_NPi2020_450f	1.5°C	829.964	All scenarios
WITCH 5.0_EN_NPi2020_500	1.5°C	788.435	All scenarios
WITCH 5.0_EN_NPi2020_500f	1.5°C	824.828	All scenarios
WITCH 5.0_EN_NPi2020_600	2.0°C	769.901	All scenarios
WITCH 5.0_EN_NPi2020_600f	2.0°C	788.216	All scenarios
WITCH 5.0_EN_NPi2020_700	2.0°C	726.58	All scenarios
WITCH 5.0_EN_NPi2020_700f	2.0°C	738.486	All scenarios
WITCH 5.0_EN_NPi2020_800	2.0°C	649.566	All scenarios
WITCH 5.0_EN_NPi2020_800f	2.0°C	684.072	All scenarios
WITCH 5.0_EN_NPi2020_900	2.0°C	600.495	All scenarios
WITCH 5.0_EN_NPi2020_900f	2.0°C	631.89	All scenarios
WITCH-GLOBIOM 4.4_CD-LINKS_INDC2030i_1600	2.0°C	665.753	All scenarios
WITCH-GLOBIOM 4.4_CD-LINKS_NDC2030i_1000	1.5°C	648.725	All scenarios
WITCH-GLOBIOM 4.4_CD-LINKS_NPi2020_1000	1.5°C	682.919	All scenarios
WITCH-GLOBIOM 4.4_CD-LINKS_NPi2020_1600	2.0°C	706.921	All scenarios
WITCH-GLOBIOM 4.4_CD-LINKS_NPi2020_400	1.5°C	789.023	All scenarios
AIM/CGE 2.0_SSP1-26	2.0°C	455.64	Feasible by 2030
AIM/CGE 2.1_CD-LINKS_NPi2020_1000	2.0°C	1149.69	Feasible by 2030
COFFEE 1.1_CO_2Deg2030	2.0°C	858.427	Feasible by 2030
COFFEE 1.1_EN_INDCi2030_1000	2.0°C	720.745	Feasible by 2030
COFFEE 1.1_EN_INDCi2030_1000_NDCp	2.0°C	736.243	Feasible by 2030
COFFEE 1.1_EN_INDCi2030_1200	2.0°C	685.754	Feasible by 2030
COFFEE 1.1_EN_INDCi2030_400f	1.5°C	885.054	Feasible by 2030
COFFEE 1.1_EN_INDCi2030_500	2.0°C	738.076	Feasible by 2030
COFFEE 1.1_EN_INDCi2030_500f	1.5°C	876.946	Feasible by 2030
COFFEE 1.1_EN_INDCi2030_600	2.0°C	727.959	Feasible by 2030
COFFEE 1.1_EN_INDCi2030_600_NDCp	2.0°C	736.604	Feasible by 2030
COFFEE 1.1_EN_INDCi2030_600f	2.0°C	856.555	Feasible by 2030
COFFEE 1.1_EN_INDCi2030_700	2.0°C	745.443	Feasible by 2030
COFFEE 1.1_EN_INDCi2030_700f	2.0°C	843.691	Feasible by 2030
COFFEE 1.1_EN_INDCi2030_800	2.0°C	720.745	Feasible by 2030
COFFEE 1.1_EN_INDCi2030_800f	2.0°C	818.724	Feasible by 2030
COFFEE 1.1_EN_INDCi2030_900	2.0°C	732.159	Feasible by 2030
COFFEE 1.1_EN_INDCi2030_900f	2.0°C	804.074	Feasible by 2030
COFFEE 1.1_EN_NPi2020_1200	2.0°C	678.369	Feasible by 2030
COFFEE 1.1_EN_NPi2020_700f	2.0°C	854.454	Feasible by 2030
COFFEE 1.1_EN_NPi2020_800f	2.0°C	826.54	Feasible by 2030
COFFEE 1.1_EN_NPi2020_900f	2.0°C	807.327	Feasible by 2030
GCAM 5.3_NGFS2_Below 2°C	2.0°C	619.913	Feasible by 2030
GCAM 5.3_NGFS2_Delayed Transition	2.0°C	520.278	Feasible by 2030
GEM-E3_V2021_EN_INDCi2030_1000	2.0°C	615.241	Feasible by 2030
GEM-E3_V2021_EN_INDCi2030_1000_COV	2.0°C	569.839	Feasible by 2030
GEM-E3_V2021_EN_INDCi2030_1000_COV_NDCp	2.0°C	566.688	Feasible by 2030
GEM-E3_V2021_EN_INDCi2030_1000_NDCp	2.0°C	617.9	Feasible by 2030
GEM-E3_V2021_EN_INDCi2030_1000f	2.0°C	585.351	Feasible by 2030
GEM-E3_V2021_EN_INDCi2030_1000f_COV	2.0°C	547.695	Feasible by 2030
GEM-E3_V2021_EN_INDCi2030_1000f_COV_NDCp	2.0°C	550.386	Feasible by 2030
GEM-E3_V2021_EN_INDCi2030_1000f_NDCp	2.0°C	587.865	Feasible by 2030
GEM-E3_V2021_EN_INDCi2030_1400	2.0°C	566.963	Feasible by 2030
GEM-E3_V2021_EN_INDCi2030_1400f	2.0°C	566.665	Feasible by 2030
GEM-E3_V2021_EN_INDCi2030_600f	1.5°C	552.018	Feasible by 2030
GEM-E3_V2021_EN_INDCi2030_600f_COV	1.5°C	510.339	Feasible by 2030
GEM-E3_V2021_EN_INDCi2030_600f_COV_NDCp	1.5°C	510.138	Feasible by 2030
GEM-E3_V2021_EN_INDCi2030_600f_NDCp	1.5°C	551.522	Feasible by 2030
GEM-E3_V2021_EN_INDCi2030_800	2.0°C	585.611	Feasible by 2030
GEM-E3_V2021_EN_INDCi2030_800f	1.5°C	563.951	Feasible by 2030
GEM-E3_V2021_EN_NPi2020_1000	2.0°C	611.863	Feasible by 2030
GEM-E3_V2021_EN_NPi2020_1000_COV	2.0°C	556.989	Feasible by 2030
GEM-E3_V2021_EN_NPi2020_1000f	2.0°C	584.535	Feasible by 2030
GEM-E3_V2021_EN_NPi2020_1000f_COV	2.0°C	544.823	Feasible by 2030
GEM-E3_V2021_EN_NPi2020_1400f	2.0°C	553.14	Feasible by 2030
GEM-E3_V2021_EN_NPi2020_400f	1.5°C	575.486	Feasible by 2030
GEM-E3_V2021_EN_NPi2020_500	1.5°C	571.37	Feasible by 2030
GEM-E3_V2021_EN_NPi2020_500f	1.5°C	578.212	Feasible by 2030
GEM-E3_V2021_EN_NPi2020_600	1.5°C	615.937	Feasible by 2030
GEM-E3_V2021_EN_NPi2020_600_COV	1.5°C	531.241	Feasible by 2030
GEM-E3_V2021_EN_NPi2020_600f	1.5°C	583.855	Feasible by 2030
GEM-E3_V2021_EN_NPi2020_600f_COV	1.5°C	511.54	Feasible by 2030
GEM-E3_V2021_EN_NPi2020_800	2.0°C	611.739	Feasible by 2030
GEM-E3_V2021_EN_NPi2020_800f	2.0°C	583.382	Feasible by 2030
IMAGE 3.0.1_CD-LINKS_INDC2030i_1600	2.0°C	866.139	Feasible by 2030
IMAGE 3.0.1_CD-LINKS_NDC2030i_1000	2.0°C	869.64	Feasible by 2030
IMAGE 3.0_CO_Bridge	2.0°C	1099.55	Feasible by 2030
IMAGE 3.2_SSP1_SPA1_26I_LI	2.0°C	644.857	Feasible by 2030
IMAGE 3.2_SSP1_SPA1_26I_LIRE	2.0°C	1034.17	Feasible by 2030
MESSAGEix-GLOBIOM 1.0_LowEnergyDemand_1.3_IPCC	1.5°C	2.46157	Feasible by 2030
MESSAGEix-GLOBIOM_1.1_EN_INDCi2030_1000	2.0°C	540.131	Feasible by 2030
MESSAGEix-GLOBIOM_1.1_EN_INDCi2030_1000_COV	2.0°C	527.6	Feasible by 2030
MESSAGEix-GLOBIOM_1.1_EN_INDCi2030_1000_COV_NDCp	2.0°C	527.43	Feasible by 2030
MESSAGEix-GLOBIOM_1.1_EN_INDCi2030_1000_NDCp	2.0°C	539.217	Feasible by 2030
MESSAGEix-GLOBIOM_1.1_EN_INDCi2030_1000f	2.0°C	434.846	Feasible by 2030
MESSAGEix-GLOBIOM_1.1_EN_INDCi2030_1000f_COV	2.0°C	437.753	Feasible by 2030
MESSAGEix-GLOBIOM_1.1_EN_INDCi2030_1000f_COV_NDCp	2.0°C	432.868	Feasible by 2030
MESSAGEix-GLOBIOM_1.1_EN_INDCi2030_1000f_NDCp	2.0°C	437.534	Feasible by 2030
MESSAGEix-GLOBIOM_1.1_EN_INDCi2030_1200	2.0°C	558.228	Feasible by 2030
MESSAGEix-GLOBIOM_1.1_EN_INDCi2030_1200_COV	2.0°C	557.733	Feasible by 2030
MESSAGEix-GLOBIOM_1.1_EN_INDCi2030_1200_COV_NDCp	2.0°C	541.024	Feasible by 2030
MESSAGEix-GLOBIOM_1.1_EN_INDCi2030_1200_NDCp	2.0°C	562.959	Feasible by 2030
MESSAGEix-GLOBIOM_1.1_EN_INDCi2030_1200f	2.0°C	454.255	Feasible by 2030
MESSAGEix-GLOBIOM_1.1_EN_INDCi2030_1200f_COV	2.0°C	460.536	Feasible by 2030
MESSAGEix-GLOBIOM_1.1_EN_INDCi2030_1200f_COV_NDCp	2.0°C	454.277	Feasible by 2030
MESSAGEix-GLOBIOM_1.1_EN_INDCi2030_1200f_NDCp	2.0°C	458.725	Feasible by 2030
MESSAGEix-GLOBIOM_1.1_EN_INDCi2030_1400	2.0°C	529.008	Feasible by 2030
MESSAGEix-GLOBIOM_1.1_EN_INDCi2030_1400_COV	2.0°C	546.57	Feasible by 2030
MESSAGEix-GLOBIOM_1.1_EN_INDCi2030_1400_COV_NDCp	2.0°C	540.854	Feasible by 2030
MESSAGEix-GLOBIOM_1.1_EN_INDCi2030_1400_NDCp	2.0°C	531.547	Feasible by 2030
MESSAGEix-GLOBIOM_1.1_EN_INDCi2030_1400f	2.0°C	456.353	Feasible by 2030
MESSAGEix-GLOBIOM_1.1_EN_INDCi2030_1400f_COV	2.0°C	464.591	Feasible by 2030
MESSAGEix-GLOBIOM_1.1_EN_INDCi2030_1400f_COV_NDCp	2.0°C	464.958	Feasible by 2030
MESSAGEix-GLOBIOM_1.1_EN_INDCi2030_1400f_NDCp	2.0°C	460.406	Feasible by 2030
MESSAGEix-GLOBIOM_1.1_EN_INDCi2030_1600_COV	2.0°C	504.285	Feasible by 2030
MESSAGEix-GLOBIOM_1.1_EN_INDCi2030_1600_COV_NDCp	2.0°C	499.699	Feasible by 2030
MESSAGEix-GLOBIOM_1.1_EN_INDCi2030_600f_COV	1.5°C	400.658	Feasible by 2030
MESSAGEix-GLOBIOM_1.1_EN_INDCi2030_600f_COV_NDCp	1.5°C	388.899	Feasible by 2030
MESSAGEix-GLOBIOM_1.1_EN_INDCi2030_700f	1.5°C	415.492	Feasible by 2030
MESSAGEix-GLOBIOM_1.1_EN_INDCi2030_700f_COV	1.5°C	401.056	Feasible by 2030
MESSAGEix-GLOBIOM_1.1_EN_INDCi2030_700f_COV_NDCp	1.5°C	395.636	Feasible by 2030
MESSAGEix-GLOBIOM_1.1_EN_INDCi2030_700f_NDCp	1.5°C	419.189	Feasible by 2030
MESSAGEix-GLOBIOM_1.1_EN_INDCi2030_800f	2.0°C	416.599	Feasible by 2030
MESSAGEix-GLOBIOM_1.1_EN_INDCi2030_800f_COV	2.0°C	414.331	Feasible by 2030
MESSAGEix-GLOBIOM_1.1_EN_INDCi2030_800f_COV_NDCp	2.0°C	407.582	Feasible by 2030
MESSAGEix-GLOBIOM_1.1_EN_INDCi2030_800f_NDCp	2.0°C	420.417	Feasible by 2030
MESSAGEix-GLOBIOM_1.1_EN_INDCi2030_900f	2.0°C	433.301	Feasible by 2030
MESSAGEix-GLOBIOM_1.1_EN_INDCi2030_900f_COV	2.0°C	425.949	Feasible by 2030
MESSAGEix-GLOBIOM_1.1_EN_INDCi2030_900f_COV_NDCp	2.0°C	423.258	Feasible by 2030
MESSAGEix-GLOBIOM_1.1_EN_INDCi2030_900f_NDCp	2.0°C	432.989	Feasible by 2030
MESSAGEix-GLOBIOM_1.1_EN_INDCi2030_950_COV	2.0°C	518.399	Feasible by 2030
MESSAGEix-GLOBIOM_1.1_EN_INDCi2030_950_COV_NDCp	2.0°C	516.338	Feasible by 2030
MESSAGEix-GLOBIOM_1.1_EN_INDCi2030_950f_COV	2.0°C	432.205	Feasible by 2030
MESSAGEix-GLOBIOM_1.1_EN_INDCi2030_950f_COV_NDCp	2.0°C	428.433	Feasible by 2030
MESSAGEix-GLOBIOM_1.1_EN_NPi2020_1000	2.0°C	606.43	Feasible by 2030
MESSAGEix-GLOBIOM_1.1_EN_NPi2020_1000_COV	2.0°C	599.901	Feasible by 2030
MESSAGEix-GLOBIOM_1.1_EN_NPi2020_1000_DR10p	2.0°C	859.729	Feasible by 2030
MESSAGEix-GLOBIOM_1.1_EN_NPi2020_1000f	2.0°C	495.285	Feasible by 2030
MESSAGEix-GLOBIOM_1.1_EN_NPi2020_1000f_COV	2.0°C	488.537	Feasible by 2030
MESSAGEix-GLOBIOM_1.1_EN_NPi2020_1000f_DR10p	2.0°C	540.367	Feasible by 2030
MESSAGEix-GLOBIOM_1.1_EN_NPi2020_1000f_DR3p	2.0°C	453.318	Feasible by 2030
MESSAGEix-GLOBIOM_1.1_EN_NPi2020_1000f_DR4p	2.0°C	468.068	Feasible by 2030
MESSAGEix-GLOBIOM_1.1_EN_NPi2020_1200	2.0°C	589.978	Feasible by 2030
MESSAGEix-GLOBIOM_1.1_EN_NPi2020_1200_COV	2.0°C	567.747	Feasible by 2030
MESSAGEix-GLOBIOM_1.1_EN_NPi2020_1200f	2.0°C	479.671	Feasible by 2030
MESSAGEix-GLOBIOM_1.1_EN_NPi2020_1200f_COV	2.0°C	486.068	Feasible by 2030
MESSAGEix-GLOBIOM_1.1_EN_NPi2020_1400	2.0°C	558.62	Feasible by 2030
MESSAGEix-GLOBIOM_1.1_EN_NPi2020_1400_COV	2.0°C	528.1	Feasible by 2030
MESSAGEix-GLOBIOM_1.1_EN_NPi2020_1400f	2.0°C	482.08	Feasible by 2030
MESSAGEix-GLOBIOM_1.1_EN_NPi2020_1400f_COV	2.0°C	457.842	Feasible by 2030
MESSAGEix-GLOBIOM_1.1_EN_NPi2020_1600	2.0°C	511.805	Feasible by 2030
MESSAGEix-GLOBIOM_1.1_EN_NPi2020_1600_COV	2.0°C	502.367	Feasible by 2030
MESSAGEix-GLOBIOM_1.1_EN_NPi2020_1600f_COV	2.0°C	448.44	Feasible by 2030
MESSAGEix-GLOBIOM_1.1_EN_NPi2020_600f_DR10p	1.5°C	515.894	Feasible by 2030
MESSAGEix-GLOBIOM_1.1_EN_NPi2020_700f_COV	1.5°C	487.468	Feasible by 2030
MESSAGEix-GLOBIOM_1.1_EN_NPi2020_800f	2.0°C	491.382	Feasible by 2030
MESSAGEix-GLOBIOM_1.1_EN_NPi2020_800f_COV	2.0°C	485.969	Feasible by 2030
MESSAGEix-GLOBIOM_1.1_EN_NPi2020_900_COV	2.0°C	612.183	Feasible by 2030
MESSAGEix-GLOBIOM_1.1_EN_NPi2020_900f	2.0°C	491.136	Feasible by 2030
MESSAGEix-GLOBIOM_1.1_EN_NPi2020_900f_COV	2.0°C	493.021	Feasible by 2030
MESSAGEix-GLOBIOM_1.1_NGFS2_Below 2°C	2.0°C	606.023	Feasible by 2030
MESSAGEix-GLOBIOM_1.1_NGFS2_Delayed Transition	2.0°C	472.636	Feasible by 2030
MESSAGEix-GLOBIOM_1.2_COV_GreenPush_1000	2.0°C	612.591	Feasible by 2030
MESSAGEix-GLOBIOM_1.2_COV_Restore_1000	2.0°C	633.29	Feasible by 2030
MESSAGEix-GLOBIOM_1.2_COV_SelfReliance_1000	2.0°C	659.588	Feasible by 2030
MESSAGEix-GLOBIOM_1.2_COV_SmartUse_1000	2.0°C	638.815	Feasible by 2030
POLES EMF30_EMF30_Slower-to-faster	1.5°C	1105.89	Feasible by 2030
POLES EMF33_EMF33_Med2C_cost100	2.0°C	853.404	Feasible by 2030
POLES EMF33_EMF33_Med2C_full	2.0°C	919.79	Feasible by 2030
POLES EMF33_EMF33_Med2C_limbio	2.0°C	643.66	Feasible by 2030
POLES EMF33_EMF33_Med2C_nobeccs	2.0°C	221.157	Feasible by 2030
POLES EMF33_EMF33_Med2C_nofuel	2.0°C	796.953	Feasible by 2030
POLES EMF33_EMF33_Med2C_none	2.0°C	211.967	Feasible by 2030
POLES EMF33_EMF33_tax_hi_full	2.0°C	824.299	Feasible by 2030
POLES EMF33_EMF33_tax_hi_none	2.0°C	246.519	Feasible by 2030
POLES ENGAGE_EN_INDCi2030_1000	2.0°C	752.952	Feasible by 2030
POLES ENGAGE_EN_INDCi2030_1000_COV	2.0°C	697.965	Feasible by 2030
POLES ENGAGE_EN_INDCi2030_1000_COV_NDCp	2.0°C	694.655	Feasible by 2030
POLES ENGAGE_EN_INDCi2030_1000_NDCp	2.0°C	842.669	Feasible by 2030
POLES ENGAGE_EN_INDCi2030_1000f	2.0°C	714.036	Feasible by 2030
POLES ENGAGE_EN_INDCi2030_1000f_COV	2.0°C	696.532	Feasible by 2030
POLES ENGAGE_EN_INDCi2030_1000f_COV_NDCp	2.0°C	711.995	Feasible by 2030
POLES ENGAGE_EN_INDCi2030_1000f_NDCp	2.0°C	852.265	Feasible by 2030
POLES ENGAGE_EN_INDCi2030_1200	2.0°C	756.653	Feasible by 2030
POLES ENGAGE_EN_INDCi2030_1200f	2.0°C	785.021	Feasible by 2030
POLES ENGAGE_EN_INDCi2030_300f	1.5°C	1514.74	Feasible by 2030
POLES ENGAGE_EN_INDCi2030_400f	1.5°C	1352.99	Feasible by 2030
POLES ENGAGE_EN_INDCi2030_500f	2.0°C	1181.64	Feasible by 2030
POLES ENGAGE_EN_INDCi2030_600f	2.0°C	1028.88	Feasible by 2030
POLES ENGAGE_EN_INDCi2030_600f_COV	2.0°C	821.4	Feasible by 2030
POLES ENGAGE_EN_INDCi2030_600f_COV_NDCp	2.0°C	794.073	Feasible by 2030
POLES ENGAGE_EN_INDCi2030_600f_NDCp	2.0°C	1037.49	Feasible by 2030
POLES ENGAGE_EN_INDCi2030_700f	2.0°C	855.6	Feasible by 2030
POLES ENGAGE_EN_INDCi2030_800f	2.0°C	727.435	Feasible by 2030
POLES ENGAGE_EN_INDCi2030_900	2.0°C	1180.45	Feasible by 2030
POLES ENGAGE_EN_INDCi2030_900f	2.0°C	692.204	Feasible by 2030
POLES ENGAGE_EN_NPi2020_1000	2.0°C	777.429	Feasible by 2030
POLES ENGAGE_EN_NPi2020_1000_COV	2.0°C	734.636	Feasible by 2030
POLES ENGAGE_EN_NPi2020_1000f	2.0°C	780.628	Feasible by 2030
POLES ENGAGE_EN_NPi2020_1000f_COV	2.0°C	724.703	Feasible by 2030
POLES ENGAGE_EN_NPi2020_1200	2.0°C	800.919	Feasible by 2030
POLES ENGAGE_EN_NPi2020_1200f	2.0°C	787.927	Feasible by 2030
POLES ENGAGE_EN_NPi2020_300f	1.5°C	1015.09	Feasible by 2030
POLES ENGAGE_EN_NPi2020_400f	1.5°C	892.572	Feasible by 2030
POLES ENGAGE_EN_NPi2020_500	2.0°C	931.954	Feasible by 2030
POLES ENGAGE_EN_NPi2020_500f	2.0°C	766.451	Feasible by 2030
POLES ENGAGE_EN_NPi2020_600	2.0°C	821.117	Feasible by 2030
POLES ENGAGE_EN_NPi2020_600f	2.0°C	712.933	Feasible by 2030
POLES ENGAGE_EN_NPi2020_600f_COV	2.0°C	598.131	Feasible by 2030
POLES ENGAGE_EN_NPi2020_700	2.0°C	765.536	Feasible by 2030
POLES ENGAGE_EN_NPi2020_700f	2.0°C	695.176	Feasible by 2030
POLES ENGAGE_EN_NPi2020_800	2.0°C	766.557	Feasible by 2030
POLES ENGAGE_EN_NPi2020_800f	2.0°C	700.873	Feasible by 2030
POLES ENGAGE_EN_NPi2020_900	2.0°C	770.613	Feasible by 2030
POLES ENGAGE_EN_NPi2020_900f	2.0°C	737.078	Feasible by 2030
POLES GECO2019_CO_2Deg2020	2.0°C	704.041	Feasible by 2030
POLES GECO2019_CO_2Deg2030	2.0°C	926.246	Feasible by 2030
POLES GECO2019_CO_Bridge	1.5°C	2246.92	Feasible by 2030
POLES GECO2019_CO_Bridge_notax	2.0°C	1046.88	Feasible by 2030
REMIND 1.6_EMF30_Slower-to-faster	2.0°C	587.29	Feasible by 2030
REMIND 1.6_EMF30_Slower-to-faster+SLCF	2.0°C	582.326	Feasible by 2030
REMIND 1.6_EMF30_Slower-to-faster+SLCF+HFC	2.0°C	578.58	Feasible by 2030
REMIND 1.7_ADVANCE_2020_Med2C	2.0°C	609.307	Feasible by 2030
REMIND 1.7_ADVANCE_2030_1.5C-2100	1.5°C	878.086	Feasible by 2030
REMIND 1.7_ADVANCE_2030_Med2C	2.0°C	598.873	Feasible by 2030
REMIND 1.7_ADVANCE_2030_Price1.5C	1.5°C	774.439	Feasible by 2030
REMIND 1.7_ADVANCE_2030_WB2C	1.5°C	711.174	Feasible by 2030
REMIND 1.7_CEMICS-2.0-CDR12	1.5°C	566.584	Feasible by 2030
REMIND 1.7_CEMICS-2.0-CDR20	1.5°C	944.015	Feasible by 2030
REMIND 2.1_CEMICS_HotellingConst_2C	2.0°C	683.345	Feasible by 2030
REMIND 2.1_CEMICS_Linear_2C	2.0°C	621.468	Feasible by 2030
REMIND 2.1_CEMICS_opt_2C	2.0°C	564.139	Feasible by 2030
REMIND 2.1_LeastTotalCost_CBA_brkSR15_SSP2_P50	2.0°C	445.19	Feasible by 2030
REMIND 2.1_LeastTotalCost_CEA_brkLR15_SSP2_P50	2.0°C	469.877	Feasible by 2030
REMIND 2.1_LeastTotalCost_CEA_brkSR15_SSP2_P50	2.0°C	479.038	Feasible by 2030
REMIND 2.1_LeastTotalCost_LTC_brkSR15_SSP1_P50	1.5°C	289.539	Feasible by 2030
REMIND 2.1_R2p1_SSP1-PkBudg1300	1.5°C	250.173	Feasible by 2030
REMIND 2.1_R2p1_SSP2-PkBudg1300	2.0°C	448.48	Feasible by 2030
REMIND-MAgPIE 1.5_SSP1-26	2.0°C	450.048	Feasible by 2030
REMIND-MAgPIE 1.5_SSP2-26	2.0°C	657.497	Feasible by 2030
REMIND-MAgPIE 1.5_SSP5-26	2.0°C	1123.43	Feasible by 2030
REMIND-MAgPIE 1.7-3.0_CD-LINKS_INDC2030i_1000	1.5°C	708.602	Feasible by 2030
REMIND-MAgPIE 1.7-3.0_CD-LINKS_INDC2030i_1600	2.0°C	565.434	Feasible by 2030
REMIND-MAgPIE 1.7-3.0_CD-LINKS_INDC2030i_400	1.5°C	870.009	Feasible by 2030
REMIND-MAgPIE 1.7-3.0_CD-LINKS_NDC2030i_1000	2.0°C	708.602	Feasible by 2030
REMIND-MAgPIE 1.7-3.0_CD-LINKS_NPi2020_1600	2.0°C	565.651	Feasible by 2030
REMIND-MAgPIE 1.7-3.0_CO_2Deg2030	1.5°C	731.112	Feasible by 2030
REMIND-MAgPIE 1.7-3.0_EMF33_Med2C_cost100	2.0°C	673.519	Feasible by 2030
REMIND-MAgPIE 1.7-3.0_EMF33_Med2C_nofuel	2.0°C	753.976	Feasible by 2030
REMIND-MAgPIE 1.7-3.0_EMF33_WB2C_cost100	2.0°C	732.275	Feasible by 2030
REMIND-MAgPIE 1.7-3.0_EMF33_tax_hi_full	2.0°C	760.283	Feasible by 2030
REMIND-MAgPIE 1.7-3.0_EMF33_tax_hi_none	2.0°C	434.186	Feasible by 2030
REMIND-MAgPIE 1.7-3.0_PEP_1p5C_full_NDC	1.5°C	887.313	Feasible by 2030
REMIND-MAgPIE 1.7-3.0_PEP_2C_full_NDC	1.5°C	731.112	Feasible by 2030
REMIND-MAgPIE 1.7-3.0_PEP_2C_red_NDC	1.5°C	460.791	Feasible by 2030
REMIND-MAgPIE 1.7-3.0_SMP_2C_lifesty	1.5°C	557.439	Feasible by 2030
REMIND-MAgPIE 2.1-4.2_CEMICS_SSP2-2C-fullCDR	2.0°C	474.416	Feasible by 2030
REMIND-MAgPIE 2.1-4.2_EN_INDCi2030_1000	2.0°C	414.515	Feasible by 2030
REMIND-MAgPIE 2.1-4.2_EN_INDCi2030_1000_COV	2.0°C	410.998	Feasible by 2030
REMIND-MAgPIE 2.1-4.2_EN_INDCi2030_1000_COV_NDCp	2.0°C	414.583	Feasible by 2030
REMIND-MAgPIE 2.1-4.2_EN_INDCi2030_1000f	2.0°C	422.758	Feasible by 2030
REMIND-MAgPIE 2.1-4.2_EN_INDCi2030_1000f_COV	2.0°C	410.263	Feasible by 2030
REMIND-MAgPIE 2.1-4.2_EN_INDCi2030_1000f_COV_NDCp	2.0°C	411.672	Feasible by 2030
REMIND-MAgPIE 2.1-4.2_EN_INDCi2030_1200	2.0°C	372.314	Feasible by 2030
REMIND-MAgPIE 2.1-4.2_EN_INDCi2030_1200f	2.0°C	372.343	Feasible by 2030
REMIND-MAgPIE 2.1-4.2_EN_INDCi2030_1400	2.0°C	343.176	Feasible by 2030
REMIND-MAgPIE 2.1-4.2_EN_INDCi2030_1400f	2.0°C	343.176	Feasible by 2030
REMIND-MAgPIE 2.1-4.2_EN_INDCi2030_300f	1.5°C	812.728	Feasible by 2030
REMIND-MAgPIE 2.1-4.2_EN_INDCi2030_400f	1.5°C	764.495	Feasible by 2030
REMIND-MAgPIE 2.1-4.2_EN_INDCi2030_500f	1.5°C	709.012	Feasible by 2030
REMIND-MAgPIE 2.1-4.2_EN_INDCi2030_600_COV	1.5°C	537.699	Feasible by 2030
REMIND-MAgPIE 2.1-4.2_EN_INDCi2030_600_COV_NDCp	1.5°C	539.137	Feasible by 2030
REMIND-MAgPIE 2.1-4.2_EN_INDCi2030_600f	1.5°C	651.398	Feasible by 2030
REMIND-MAgPIE 2.1-4.2_EN_INDCi2030_600f_COV	1.5°C	605.337	Feasible by 2030
REMIND-MAgPIE 2.1-4.2_EN_INDCi2030_600f_COV_NDCp	1.5°C	604.533	Feasible by 2030
REMIND-MAgPIE 2.1-4.2_EN_INDCi2030_700	2.0°C	499.675	Feasible by 2030
REMIND-MAgPIE 2.1-4.2_EN_INDCi2030_700f	2.0°C	589.225	Feasible by 2030
REMIND-MAgPIE 2.1-4.2_EN_INDCi2030_800	2.0°C	478.104	Feasible by 2030
REMIND-MAgPIE 2.1-4.2_EN_INDCi2030_800f	2.0°C	534.904	Feasible by 2030
REMIND-MAgPIE 2.1-4.2_EN_INDCi2030_900	2.0°C	443.19	Feasible by 2030
REMIND-MAgPIE 2.1-4.2_EN_INDCi2030_900f	2.0°C	470.013	Feasible by 2030
REMIND-MAgPIE 2.1-4.2_EN_NPi2020_1000	2.0°C	398.639	Feasible by 2030
REMIND-MAgPIE 2.1-4.2_EN_NPi2020_1000_COV	2.0°C	394.553	Feasible by 2030
REMIND-MAgPIE 2.1-4.2_EN_NPi2020_1000f	2.0°C	397.123	Feasible by 2030
REMIND-MAgPIE 2.1-4.2_EN_NPi2020_1000f_COV	2.0°C	396.334	Feasible by 2030
REMIND-MAgPIE 2.1-4.2_EN_NPi2020_1200	2.0°C	364.035	Feasible by 2030
REMIND-MAgPIE 2.1-4.2_EN_NPi2020_1200f	2.0°C	363.09	Feasible by 2030
REMIND-MAgPIE 2.1-4.2_EN_NPi2020_1400	2.0°C	327.921	Feasible by 2030
REMIND-MAgPIE 2.1-4.2_EN_NPi2020_1400f	2.0°C	327.921	Feasible by 2030
REMIND-MAgPIE 2.1-4.2_EN_NPi2020_1600	2.0°C	304.591	Feasible by 2030
REMIND-MAgPIE 2.1-4.2_EN_NPi2020_1600f	2.0°C	304.591	Feasible by 2030
REMIND-MAgPIE 2.1-4.2_NGFS2_Below 2°C	2.0°C	396.716	Feasible by 2030
REMIND-MAgPIE 2.1-4.2_NGFS2_Below 2°C - IPD-95th	2.0°C	383.708	Feasible by 2030
REMIND-MAgPIE 2.1-4.2_NGFS2_Below 2°C - IPD-median	2.0°C	390.092	Feasible by 2030
REMIND-MAgPIE 2.1-4.2_NGFS2_Delayed Transition	2.0°C	334.214	Feasible by 2030
REMIND-MAgPIE 2.1-4.3_DeepElec_SSP2_ HighRE_Budg1300	2.0°C	199.814	Feasible by 2030
REMIND-MAgPIE 2.1-4.3_DeepElec_SSP2_def_Budg1300	2.0°C	561.065	Feasible by 2030
WITCH 5.0_CO_2Deg2030	2.0°C	673.048	Feasible by 2030
WITCH 5.0_CO_Bridge	2.0°C	402.993	Feasible by 2030
WITCH 5.0_EN_INDCi2030_1000	2.0°C	594.631	Feasible by 2030
WITCH 5.0_EN_INDCi2030_1000_NDCp	2.0°C	617.272	Feasible by 2030
WITCH 5.0_EN_INDCi2030_1000f	2.0°C	620.027	Feasible by 2030
WITCH 5.0_EN_INDCi2030_1000f_NDCp	2.0°C	638.478	Feasible by 2030
WITCH 5.0_EN_INDCi2030_1200	2.0°C	521.82	Feasible by 2030
WITCH 5.0_EN_INDCi2030_1200_NDCp	2.0°C	510.159	Feasible by 2030
WITCH 5.0_EN_INDCi2030_1200f	2.0°C	510.304	Feasible by 2030
WITCH 5.0_EN_INDCi2030_1200f_NDCp	2.0°C	511.735	Feasible by 2030
WITCH 5.0_EN_INDCi2030_1400	2.0°C	391.985	Feasible by 2030
WITCH 5.0_EN_INDCi2030_1400_NDCp	2.0°C	401.528	Feasible by 2030
WITCH 5.0_EN_INDCi2030_1400f	2.0°C	397.105	Feasible by 2030
WITCH 5.0_EN_INDCi2030_1400f_NDCp	2.0°C	409.844	Feasible by 2030
WITCH 5.0_EN_INDCi2030_500f	1.5°C	784.016	Feasible by 2030
WITCH 5.0_EN_INDCi2030_600f	2.0°C	764.741	Feasible by 2030
WITCH 5.0_EN_INDCi2030_600f_NDCp	2.0°C	790.594	Feasible by 2030
WITCH 5.0_EN_INDCi2030_700f	2.0°C	753.496	Feasible by 2030
WITCH 5.0_EN_INDCi2030_700f_NDCp	2.0°C	775.04	Feasible by 2030
WITCH 5.0_EN_INDCi2030_800	2.0°C	713.145	Feasible by 2030
WITCH 5.0_EN_INDCi2030_800_NDCp	2.0°C	727.354	Feasible by 2030
WITCH 5.0_EN_INDCi2030_800f	2.0°C	730.249	Feasible by 2030
WITCH 5.0_EN_INDCi2030_800f_NDCp	2.0°C	740.997	Feasible by 2030
WITCH 5.0_EN_INDCi2030_900	2.0°C	700.571	Feasible by 2030
WITCH 5.0_EN_INDCi2030_900_NDCp	2.0°C	661.274	Feasible by 2030
WITCH 5.0_EN_INDCi2030_900f	2.0°C	683.751	Feasible by 2030
WITCH 5.0_EN_INDCi2030_900f_NDCp	2.0°C	694.375	Feasible by 2030
WITCH 5.0_EN_NPi2020_1400	2.0°C	404.714	Feasible by 2030
WITCH 5.0_EN_NPi2020_1400f	2.0°C	385.006	Feasible by 2030
WITCH 5.0_EN_NPi2020_1600	2.0°C	348.928	Feasible by 2030
WITCH 5.0_EN_NPi2020_1600f	2.0°C	320.492	Feasible by 2030
WITCH-GLOBIOM 4.4_CD-LINKS_INDC2030i_1600	2.0°C	665.753	Feasible by 2030
WITCH-GLOBIOM 4.4_CD-LINKS_NDC2030i_1000	1.5°C	648.725	Feasible by 2030
AIM/CGE 2.0_SSP1-26	2.0°C	455.64	Feasible by 2040
COFFEE 1.1_EN_NPi2020_1200	2.0°C	678.369	Feasible by 2040
COFFEE 1.1_EN_NPi2020_700f	2.0°C	854.454	Feasible by 2040
COFFEE 1.1_EN_NPi2020_800f	2.0°C	826.54	Feasible by 2040
COFFEE 1.1_EN_NPi2020_900f	2.0°C	807.327	Feasible by 2040
GCAM 5.3_NGFS2_Below 2°C	2.0°C	619.913	Feasible by 2040
IMAGE 3.0.1_CD-LINKS_INDC2030i_1600	2.0°C	866.139	Feasible by 2040
IMAGE 3.0.1_CD-LINKS_NDC2030i_1000	2.0°C	869.64	Feasible by 2040
IMAGE 3.2_SSP1_SPA1_26I_LI	2.0°C	644.857	Feasible by 2040
IMAGE 3.2_SSP1_SPA1_26I_LIRE	2.0°C	1034.17	Feasible by 2040
MESSAGEix-GLOBIOM 1.0_LowEnergyDemand_1.3_IPCC	1.5°C	2.46157	Feasible by 2040
MESSAGEix-GLOBIOM_1.1_EN_INDCi2030_1000_COV_NDCp	2.0°C	527.43	Feasible by 2040
MESSAGEix-GLOBIOM_1.1_EN_INDCi2030_1000_NDCp	2.0°C	539.217	Feasible by 2040
MESSAGEix-GLOBIOM_1.1_EN_INDCi2030_1000f	2.0°C	434.846	Feasible by 2040
MESSAGEix-GLOBIOM_1.1_EN_INDCi2030_1000f_COV	2.0°C	437.753	Feasible by 2040
MESSAGEix-GLOBIOM_1.1_EN_INDCi2030_1000f_COV_NDCp	2.0°C	432.868	Feasible by 2040
MESSAGEix-GLOBIOM_1.1_EN_INDCi2030_1000f_NDCp	2.0°C	437.534	Feasible by 2040
MESSAGEix-GLOBIOM_1.1_EN_INDCi2030_1200	2.0°C	558.228	Feasible by 2040
MESSAGEix-GLOBIOM_1.1_EN_INDCi2030_1200_COV	2.0°C	557.733	Feasible by 2040
MESSAGEix-GLOBIOM_1.1_EN_INDCi2030_1200_COV_NDCp	2.0°C	541.024	Feasible by 2040
MESSAGEix-GLOBIOM_1.1_EN_INDCi2030_1200_NDCp	2.0°C	562.959	Feasible by 2040
MESSAGEix-GLOBIOM_1.1_EN_INDCi2030_1200f	2.0°C	454.255	Feasible by 2040
MESSAGEix-GLOBIOM_1.1_EN_INDCi2030_1200f_COV	2.0°C	460.536	Feasible by 2040
MESSAGEix-GLOBIOM_1.1_EN_INDCi2030_1200f_COV_NDCp	2.0°C	454.277	Feasible by 2040
MESSAGEix-GLOBIOM_1.1_EN_INDCi2030_1200f_NDCp	2.0°C	458.725	Feasible by 2040
MESSAGEix-GLOBIOM_1.1_EN_INDCi2030_1400	2.0°C	529.008	Feasible by 2040
MESSAGEix-GLOBIOM_1.1_EN_INDCi2030_1400_COV	2.0°C	546.57	Feasible by 2040
MESSAGEix-GLOBIOM_1.1_EN_INDCi2030_1400_COV_NDCp	2.0°C	540.854	Feasible by 2040
MESSAGEix-GLOBIOM_1.1_EN_INDCi2030_1400_NDCp	2.0°C	531.547	Feasible by 2040
MESSAGEix-GLOBIOM_1.1_EN_INDCi2030_1400f	2.0°C	456.353	Feasible by 2040
MESSAGEix-GLOBIOM_1.1_EN_INDCi2030_1400f_COV	2.0°C	464.591	Feasible by 2040
MESSAGEix-GLOBIOM_1.1_EN_INDCi2030_1400f_COV_NDCp	2.0°C	464.958	Feasible by 2040
MESSAGEix-GLOBIOM_1.1_EN_INDCi2030_1400f_NDCp	2.0°C	460.406	Feasible by 2040
MESSAGEix-GLOBIOM_1.1_EN_INDCi2030_1600_COV	2.0°C	504.285	Feasible by 2040
MESSAGEix-GLOBIOM_1.1_EN_INDCi2030_1600_COV_NDCp	2.0°C	499.699	Feasible by 2040
MESSAGEix-GLOBIOM_1.1_EN_INDCi2030_700f_COV_NDCp	1.5°C	395.636	Feasible by 2040
MESSAGEix-GLOBIOM_1.1_EN_INDCi2030_700f_NDCp	1.5°C	419.189	Feasible by 2040
MESSAGEix-GLOBIOM_1.1_EN_INDCi2030_800f	2.0°C	416.599	Feasible by 2040
MESSAGEix-GLOBIOM_1.1_EN_INDCi2030_800f_COV	2.0°C	414.331	Feasible by 2040
MESSAGEix-GLOBIOM_1.1_EN_INDCi2030_800f_COV_NDCp	2.0°C	407.582	Feasible by 2040
MESSAGEix-GLOBIOM_1.1_EN_INDCi2030_800f_NDCp	2.0°C	420.417	Feasible by 2040
MESSAGEix-GLOBIOM_1.1_EN_INDCi2030_900f	2.0°C	433.301	Feasible by 2040
MESSAGEix-GLOBIOM_1.1_EN_INDCi2030_900f_COV	2.0°C	425.949	Feasible by 2040
MESSAGEix-GLOBIOM_1.1_EN_INDCi2030_900f_COV_NDCp	2.0°C	423.258	Feasible by 2040
MESSAGEix-GLOBIOM_1.1_EN_INDCi2030_900f_NDCp	2.0°C	432.989	Feasible by 2040
MESSAGEix-GLOBIOM_1.1_EN_INDCi2030_950f_COV	2.0°C	432.205	Feasible by 2040
MESSAGEix-GLOBIOM_1.1_EN_INDCi2030_950f_COV_NDCp	2.0°C	428.433	Feasible by 2040
MESSAGEix-GLOBIOM_1.1_EN_NPi2020_1000	2.0°C	606.43	Feasible by 2040
MESSAGEix-GLOBIOM_1.1_EN_NPi2020_1000_COV	2.0°C	599.901	Feasible by 2040
MESSAGEix-GLOBIOM_1.1_EN_NPi2020_1000_DR10p	2.0°C	859.729	Feasible by 2040
MESSAGEix-GLOBIOM_1.1_EN_NPi2020_1000f	2.0°C	495.285	Feasible by 2040
MESSAGEix-GLOBIOM_1.1_EN_NPi2020_1000f_COV	2.0°C	488.537	Feasible by 2040
MESSAGEix-GLOBIOM_1.1_EN_NPi2020_1000f_DR10p	2.0°C	540.367	Feasible by 2040
MESSAGEix-GLOBIOM_1.1_EN_NPi2020_1000f_DR3p	2.0°C	453.318	Feasible by 2040
MESSAGEix-GLOBIOM_1.1_EN_NPi2020_1000f_DR4p	2.0°C	468.068	Feasible by 2040
MESSAGEix-GLOBIOM_1.1_EN_NPi2020_1200	2.0°C	589.978	Feasible by 2040
MESSAGEix-GLOBIOM_1.1_EN_NPi2020_1200_COV	2.0°C	567.747	Feasible by 2040
MESSAGEix-GLOBIOM_1.1_EN_NPi2020_1200f	2.0°C	479.671	Feasible by 2040
MESSAGEix-GLOBIOM_1.1_EN_NPi2020_1200f_COV	2.0°C	486.068	Feasible by 2040
MESSAGEix-GLOBIOM_1.1_EN_NPi2020_1400	2.0°C	558.62	Feasible by 2040
MESSAGEix-GLOBIOM_1.1_EN_NPi2020_1400_COV	2.0°C	528.1	Feasible by 2040
MESSAGEix-GLOBIOM_1.1_EN_NPi2020_1400f	2.0°C	482.08	Feasible by 2040
MESSAGEix-GLOBIOM_1.1_EN_NPi2020_1400f_COV	2.0°C	457.842	Feasible by 2040
MESSAGEix-GLOBIOM_1.1_EN_NPi2020_1600	2.0°C	511.805	Feasible by 2040
MESSAGEix-GLOBIOM_1.1_EN_NPi2020_1600_COV	2.0°C	502.367	Feasible by 2040
MESSAGEix-GLOBIOM_1.1_EN_NPi2020_1600f_COV	2.0°C	448.44	Feasible by 2040
MESSAGEix-GLOBIOM_1.1_EN_NPi2020_600f_DR10p	1.5°C	515.894	Feasible by 2040
MESSAGEix-GLOBIOM_1.1_EN_NPi2020_700f_COV	1.5°C	487.468	Feasible by 2040
MESSAGEix-GLOBIOM_1.1_EN_NPi2020_800f	2.0°C	491.382	Feasible by 2040
MESSAGEix-GLOBIOM_1.1_EN_NPi2020_800f_COV	2.0°C	485.969	Feasible by 2040
MESSAGEix-GLOBIOM_1.1_EN_NPi2020_900_COV	2.0°C	612.183	Feasible by 2040
MESSAGEix-GLOBIOM_1.1_EN_NPi2020_900f	2.0°C	491.136	Feasible by 2040
MESSAGEix-GLOBIOM_1.1_EN_NPi2020_900f_COV	2.0°C	493.021	Feasible by 2040
MESSAGEix-GLOBIOM_1.1_NGFS2_Below 2°C	2.0°C	606.023	Feasible by 2040
MESSAGEix-GLOBIOM_1.2_COV_GreenPush_1000	2.0°C	612.591	Feasible by 2040
MESSAGEix-GLOBIOM_1.2_COV_Restore_1000	2.0°C	633.29	Feasible by 2040
MESSAGEix-GLOBIOM_1.2_COV_SelfReliance_1000	2.0°C	659.588	Feasible by 2040
MESSAGEix-GLOBIOM_1.2_COV_SmartUse_1000	2.0°C	638.815	Feasible by 2040
POLES EMF33_EMF33_Med2C_cost100	2.0°C	853.404	Feasible by 2040
POLES EMF33_EMF33_Med2C_full	2.0°C	919.79	Feasible by 2040
POLES EMF33_EMF33_Med2C_limbio	2.0°C	643.66	Feasible by 2040
POLES EMF33_EMF33_Med2C_nobeccs	2.0°C	221.157	Feasible by 2040
POLES EMF33_EMF33_Med2C_nofuel	2.0°C	796.953	Feasible by 2040
POLES EMF33_EMF33_Med2C_none	2.0°C	211.967	Feasible by 2040
POLES EMF33_EMF33_tax_hi_full	2.0°C	824.299	Feasible by 2040
POLES EMF33_EMF33_tax_hi_none	2.0°C	246.519	Feasible by 2040
POLES ENGAGE_EN_INDCi2030_1000	2.0°C	752.952	Feasible by 2040
POLES ENGAGE_EN_INDCi2030_1000_COV	2.0°C	697.965	Feasible by 2040
POLES ENGAGE_EN_INDCi2030_1000_COV_NDCp	2.0°C	694.655	Feasible by 2040
POLES ENGAGE_EN_INDCi2030_1000_NDCp	2.0°C	842.669	Feasible by 2040
POLES ENGAGE_EN_INDCi2030_1000f	2.0°C	714.036	Feasible by 2040
POLES ENGAGE_EN_INDCi2030_1000f_COV	2.0°C	696.532	Feasible by 2040
POLES ENGAGE_EN_INDCi2030_1000f_COV_NDCp	2.0°C	711.995	Feasible by 2040
POLES ENGAGE_EN_INDCi2030_1000f_NDCp	2.0°C	852.265	Feasible by 2040
POLES ENGAGE_EN_INDCi2030_1200	2.0°C	756.653	Feasible by 2040
POLES ENGAGE_EN_INDCi2030_1200f	2.0°C	785.021	Feasible by 2040
POLES ENGAGE_EN_INDCi2030_300f	1.5°C	1514.74	Feasible by 2040
POLES ENGAGE_EN_INDCi2030_400f	1.5°C	1352.99	Feasible by 2040
POLES ENGAGE_EN_INDCi2030_500f	2.0°C	1181.64	Feasible by 2040
POLES ENGAGE_EN_INDCi2030_600f	2.0°C	1028.88	Feasible by 2040
POLES ENGAGE_EN_INDCi2030_600f_COV	2.0°C	821.4	Feasible by 2040
POLES ENGAGE_EN_INDCi2030_600f_COV_NDCp	2.0°C	794.073	Feasible by 2040
POLES ENGAGE_EN_INDCi2030_600f_NDCp	2.0°C	1037.49	Feasible by 2040
POLES ENGAGE_EN_INDCi2030_700f	2.0°C	855.6	Feasible by 2040
POLES ENGAGE_EN_INDCi2030_800f	2.0°C	727.435	Feasible by 2040
POLES ENGAGE_EN_INDCi2030_900	2.0°C	1180.45	Feasible by 2040
POLES ENGAGE_EN_INDCi2030_900f	2.0°C	692.204	Feasible by 2040
POLES ENGAGE_EN_NPi2020_1000	2.0°C	777.429	Feasible by 2040
POLES ENGAGE_EN_NPi2020_1000_COV	2.0°C	734.636	Feasible by 2040
POLES ENGAGE_EN_NPi2020_1000f	2.0°C	780.628	Feasible by 2040
POLES ENGAGE_EN_NPi2020_1000f_COV	2.0°C	724.703	Feasible by 2040
POLES ENGAGE_EN_NPi2020_1200	2.0°C	800.919	Feasible by 2040
POLES ENGAGE_EN_NPi2020_1200f	2.0°C	787.927	Feasible by 2040
POLES ENGAGE_EN_NPi2020_300f	1.5°C	1015.09	Feasible by 2040
POLES ENGAGE_EN_NPi2020_400f	1.5°C	892.572	Feasible by 2040
POLES ENGAGE_EN_NPi2020_500	2.0°C	931.954	Feasible by 2040
POLES ENGAGE_EN_NPi2020_500f	2.0°C	766.451	Feasible by 2040
POLES ENGAGE_EN_NPi2020_600	2.0°C	821.117	Feasible by 2040
POLES ENGAGE_EN_NPi2020_600f	2.0°C	712.933	Feasible by 2040
POLES ENGAGE_EN_NPi2020_600f_COV	2.0°C	598.131	Feasible by 2040
POLES ENGAGE_EN_NPi2020_700	2.0°C	765.536	Feasible by 2040
POLES ENGAGE_EN_NPi2020_700f	2.0°C	695.176	Feasible by 2040
POLES ENGAGE_EN_NPi2020_800	2.0°C	766.557	Feasible by 2040
POLES ENGAGE_EN_NPi2020_800f	2.0°C	700.873	Feasible by 2040
POLES ENGAGE_EN_NPi2020_900	2.0°C	770.613	Feasible by 2040
POLES ENGAGE_EN_NPi2020_900f	2.0°C	737.078	Feasible by 2040
POLES GECO2019_CO_2Deg2020	2.0°C	704.041	Feasible by 2040
POLES GECO2019_CO_2Deg2030	2.0°C	926.246	Feasible by 2040
POLES GECO2019_CO_Bridge	1.5°C	2246.92	Feasible by 2040
POLES GECO2019_CO_Bridge_notax	2.0°C	1046.88	Feasible by 2040
REMIND 1.6_EMF30_Slower-to-faster	2.0°C	587.29	Feasible by 2040
REMIND 1.6_EMF30_Slower-to-faster+SLCF	2.0°C	582.326	Feasible by 2040
REMIND 1.6_EMF30_Slower-to-faster+SLCF+HFC	2.0°C	578.58	Feasible by 2040
REMIND 1.7_ADVANCE_2020_Med2C	2.0°C	609.307	Feasible by 2040
REMIND 1.7_ADVANCE_2030_Med2C	2.0°C	598.873	Feasible by 2040
REMIND 1.7_CEMICS-2.0-CDR12	1.5°C	566.584	Feasible by 2040
REMIND 1.7_CEMICS-2.0-CDR20	1.5°C	944.015	Feasible by 2040
REMIND 2.1_CEMICS_HotellingConst_2C	2.0°C	683.345	Feasible by 2040
REMIND 2.1_CEMICS_Linear_2C	2.0°C	621.468	Feasible by 2040
REMIND 2.1_CEMICS_opt_2C	2.0°C	564.139	Feasible by 2040
REMIND 2.1_LeastTotalCost_CBA_brkSR15_SSP2_P50	2.0°C	445.19	Feasible by 2040
REMIND 2.1_LeastTotalCost_CEA_brkLR15_SSP2_P50	2.0°C	469.877	Feasible by 2040
REMIND 2.1_LeastTotalCost_CEA_brkSR15_SSP2_P50	2.0°C	479.038	Feasible by 2040
REMIND 2.1_LeastTotalCost_LTC_brkSR15_SSP1_P50	1.5°C	289.539	Feasible by 2040
REMIND 2.1_R2p1_SSP1-PkBudg1300	1.5°C	250.173	Feasible by 2040
REMIND 2.1_R2p1_SSP2-PkBudg1300	2.0°C	448.48	Feasible by 2040
REMIND-MAgPIE 1.5_SSP1-26	2.0°C	450.048	Feasible by 2040
REMIND-MAgPIE 1.5_SSP2-26	2.0°C	657.497	Feasible by 2040
REMIND-MAgPIE 1.5_SSP5-26	2.0°C	1123.43	Feasible by 2040
REMIND-MAgPIE 1.7-3.0_CD-LINKS_INDC2030i_1600	2.0°C	565.434	Feasible by 2040
REMIND-MAgPIE 1.7-3.0_CD-LINKS_NPi2020_1600	2.0°C	565.651	Feasible by 2040
REMIND-MAgPIE 1.7-3.0_EMF33_Med2C_cost100	2.0°C	673.519	Feasible by 2040
REMIND-MAgPIE 1.7-3.0_EMF33_Med2C_nofuel	2.0°C	753.976	Feasible by 2040
REMIND-MAgPIE 1.7-3.0_EMF33_WB2C_cost100	2.0°C	732.275	Feasible by 2040
REMIND-MAgPIE 1.7-3.0_EMF33_tax_hi_full	2.0°C	760.283	Feasible by 2040
REMIND-MAgPIE 1.7-3.0_EMF33_tax_hi_none	2.0°C	434.186	Feasible by 2040
REMIND-MAgPIE 1.7-3.0_SMP_2C_lifesty	1.5°C	557.439	Feasible by 2040
REMIND-MAgPIE 2.1-4.2_CEMICS_SSP2-2C-fullCDR	2.0°C	474.416	Feasible by 2040
REMIND-MAgPIE 2.1-4.2_EN_INDCi2030_1000	2.0°C	414.515	Feasible by 2040
REMIND-MAgPIE 2.1-4.2_EN_INDCi2030_1000_COV	2.0°C	410.998	Feasible by 2040
REMIND-MAgPIE 2.1-4.2_EN_INDCi2030_1000_COV_NDCp	2.0°C	414.583	Feasible by 2040
REMIND-MAgPIE 2.1-4.2_EN_INDCi2030_1000f	2.0°C	422.758	Feasible by 2040
REMIND-MAgPIE 2.1-4.2_EN_INDCi2030_1000f_COV	2.0°C	410.263	Feasible by 2040
REMIND-MAgPIE 2.1-4.2_EN_INDCi2030_1000f_COV_NDCp	2.0°C	411.672	Feasible by 2040
REMIND-MAgPIE 2.1-4.2_EN_INDCi2030_1200	2.0°C	372.314	Feasible by 2040
REMIND-MAgPIE 2.1-4.2_EN_INDCi2030_1200f	2.0°C	372.343	Feasible by 2040
REMIND-MAgPIE 2.1-4.2_EN_INDCi2030_1400	2.0°C	343.176	Feasible by 2040
REMIND-MAgPIE 2.1-4.2_EN_INDCi2030_1400f	2.0°C	343.176	Feasible by 2040
REMIND-MAgPIE 2.1-4.2_EN_INDCi2030_300f	1.5°C	812.728	Feasible by 2040
REMIND-MAgPIE 2.1-4.2_EN_INDCi2030_400f	1.5°C	764.495	Feasible by 2040
REMIND-MAgPIE 2.1-4.2_EN_INDCi2030_500f	1.5°C	709.012	Feasible by 2040
REMIND-MAgPIE 2.1-4.2_EN_INDCi2030_600f	1.5°C	651.398	Feasible by 2040
REMIND-MAgPIE 2.1-4.2_EN_INDCi2030_600f_COV	1.5°C	605.337	Feasible by 2040
REMIND-MAgPIE 2.1-4.2_EN_INDCi2030_600f_COV_NDCp	1.5°C	604.533	Feasible by 2040
REMIND-MAgPIE 2.1-4.2_EN_INDCi2030_700f	2.0°C	589.225	Feasible by 2040
REMIND-MAgPIE 2.1-4.2_EN_INDCi2030_800	2.0°C	478.104	Feasible by 2040
REMIND-MAgPIE 2.1-4.2_EN_INDCi2030_800f	2.0°C	534.904	Feasible by 2040
REMIND-MAgPIE 2.1-4.2_EN_INDCi2030_900	2.0°C	443.19	Feasible by 2040
REMIND-MAgPIE 2.1-4.2_EN_INDCi2030_900f	2.0°C	470.013	Feasible by 2040
REMIND-MAgPIE 2.1-4.2_EN_NPi2020_1000	2.0°C	398.639	Feasible by 2040
REMIND-MAgPIE 2.1-4.2_EN_NPi2020_1000_COV	2.0°C	394.553	Feasible by 2040
REMIND-MAgPIE 2.1-4.2_EN_NPi2020_1000f	2.0°C	397.123	Feasible by 2040
REMIND-MAgPIE 2.1-4.2_EN_NPi2020_1000f_COV	2.0°C	396.334	Feasible by 2040
REMIND-MAgPIE 2.1-4.2_EN_NPi2020_1200	2.0°C	364.035	Feasible by 2040
REMIND-MAgPIE 2.1-4.2_EN_NPi2020_1200f	2.0°C	363.09	Feasible by 2040
REMIND-MAgPIE 2.1-4.2_EN_NPi2020_1400	2.0°C	327.921	Feasible by 2040
REMIND-MAgPIE 2.1-4.2_EN_NPi2020_1400f	2.0°C	327.921	Feasible by 2040
REMIND-MAgPIE 2.1-4.2_EN_NPi2020_1600	2.0°C	304.591	Feasible by 2040
REMIND-MAgPIE 2.1-4.2_EN_NPi2020_1600f	2.0°C	304.591	Feasible by 2040
REMIND-MAgPIE 2.1-4.2_NGFS2_Below 2°C	2.0°C	396.716	Feasible by 2040
REMIND-MAgPIE 2.1-4.2_NGFS2_Below 2°C - IPD-median	2.0°C	390.092	Feasible by 2040
REMIND-MAgPIE 2.1-4.3_DeepElec_SSP2_ HighRE_Budg1300	2.0°C	199.814	Feasible by 2040
REMIND-MAgPIE 2.1-4.3_DeepElec_SSP2_def_Budg1300	2.0°C	561.065	Feasible by 2040
WITCH 5.0_CO_Bridge	2.0°C	402.993	Feasible by 2040
WITCH 5.0_EN_INDCi2030_1000_NDCp	2.0°C	617.272	Feasible by 2040
WITCH 5.0_EN_INDCi2030_1000f_NDCp	2.0°C	638.478	Feasible by 2040
WITCH 5.0_EN_INDCi2030_1200_NDCp	2.0°C	510.159	Feasible by 2040
WITCH 5.0_EN_INDCi2030_1200f_NDCp	2.0°C	511.735	Feasible by 2040
WITCH 5.0_EN_INDCi2030_1400	2.0°C	391.985	Feasible by 2040
WITCH 5.0_EN_INDCi2030_1400_NDCp	2.0°C	401.528	Feasible by 2040
WITCH 5.0_EN_INDCi2030_1400f	2.0°C	397.105	Feasible by 2040
WITCH 5.0_EN_INDCi2030_1400f_NDCp	2.0°C	409.844	Feasible by 2040
WITCH 5.0_EN_INDCi2030_600f_NDCp	2.0°C	790.594	Feasible by 2040
WITCH 5.0_EN_INDCi2030_800f_NDCp	2.0°C	740.997	Feasible by 2040
WITCH 5.0_EN_INDCi2030_900f_NDCp	2.0°C	694.375	Feasible by 2040
WITCH 5.0_EN_NPi2020_1400	2.0°C	404.714	Feasible by 2040
WITCH 5.0_EN_NPi2020_1400f	2.0°C	385.006	Feasible by 2040
WITCH 5.0_EN_NPi2020_1600	2.0°C	348.928	Feasible by 2040
WITCH 5.0_EN_NPi2020_1600f	2.0°C	320.492	Feasible by 2040
MESSAGEix-GLOBIOM 1.0_LowEnergyDemand_1.3_IPCC	1.5°C	2.46157	Feasible with G2022
MESSAGEix-GLOBIOM_1.1_EN_INDCi2030_1000f	2.0°C	434.846	Feasible with G2022
MESSAGEix-GLOBIOM_1.1_EN_INDCi2030_1000f_NDCp	2.0°C	437.534	Feasible with G2022
MESSAGEix-GLOBIOM_1.1_EN_INDCi2030_700f_COV_NDCp	1.5°C	395.636	Feasible with G2022
MESSAGEix-GLOBIOM_1.1_EN_INDCi2030_700f_NDCp	1.5°C	419.189	Feasible with G2022
MESSAGEix-GLOBIOM_1.1_EN_INDCi2030_800f	2.0°C	416.599	Feasible with G2022
MESSAGEix-GLOBIOM_1.1_EN_INDCi2030_800f_COV	2.0°C	414.331	Feasible with G2022
MESSAGEix-GLOBIOM_1.1_EN_INDCi2030_800f_COV_NDCp	2.0°C	407.582	Feasible with G2022
MESSAGEix-GLOBIOM_1.1_EN_INDCi2030_800f_NDCp	2.0°C	420.417	Feasible with G2022
MESSAGEix-GLOBIOM_1.1_EN_INDCi2030_900f	2.0°C	433.301	Feasible with G2022
MESSAGEix-GLOBIOM_1.1_EN_INDCi2030_900f_COV	2.0°C	425.949	Feasible with G2022
MESSAGEix-GLOBIOM_1.1_EN_INDCi2030_900f_COV_NDCp	2.0°C	423.258	Feasible with G2022
MESSAGEix-GLOBIOM_1.1_EN_INDCi2030_900f_NDCp	2.0°C	432.989	Feasible with G2022
MESSAGEix-GLOBIOM_1.1_EN_INDCi2030_950f_COV	2.0°C	432.205	Feasible with G2022
MESSAGEix-GLOBIOM_1.1_EN_INDCi2030_950f_COV_NDCp	2.0°C	428.433	Feasible with G2022
MESSAGEix-GLOBIOM_1.1_EN_NPi2020_1000f_DR3p	2.0°C	453.318	Feasible with G2022
MESSAGEix-GLOBIOM_1.1_EN_NPi2020_600f_DR10p	1.5°C	515.894	Feasible with G2022
POLES EMF33_EMF33_Med2C_nobeccs	2.0°C	221.157	Feasible with G2022
POLES EMF33_EMF33_Med2C_none	2.0°C	211.967	Feasible with G2022
POLES EMF33_EMF33_tax_hi_none	2.0°C	246.519	Feasible with G2022
REMIND 1.6_EMF30_Slower-to-faster	2.0°C	587.29	Feasible with G2022
REMIND 1.6_EMF30_Slower-to-faster+SLCF	2.0°C	582.326	Feasible with G2022
REMIND 1.6_EMF30_Slower-to-faster+SLCF+HFC	2.0°C	578.58	Feasible with G2022
REMIND 2.1_CEMICS_Linear_2C	2.0°C	621.468	Feasible with G2022
REMIND 2.1_LeastTotalCost_CBA_brkSR15_SSP2_P50	2.0°C	445.19	Feasible with G2022
REMIND 2.1_LeastTotalCost_CEA_brkLR15_SSP2_P50	2.0°C	469.877	Feasible with G2022
REMIND 2.1_LeastTotalCost_CEA_brkSR15_SSP2_P50	2.0°C	479.038	Feasible with G2022
REMIND 2.1_LeastTotalCost_LTC_brkSR15_SSP1_P50	1.5°C	289.539	Feasible with G2022
REMIND 2.1_R2p1_SSP1-PkBudg1300	1.5°C	250.173	Feasible with G2022
REMIND 2.1_R2p1_SSP2-PkBudg1300	2.0°C	448.48	Feasible with G2022
REMIND-MAgPIE 2.1-4.2_CEMICS_SSP2-2C-fullCDR	2.0°C	474.416	Feasible with G2022
REMIND-MAgPIE 2.1-4.2_EN_INDCi2030_1000	2.0°C	414.515	Feasible with G2022
REMIND-MAgPIE 2.1-4.2_EN_INDCi2030_1000_COV	2.0°C	410.998	Feasible with G2022
REMIND-MAgPIE 2.1-4.2_EN_INDCi2030_1000_COV_NDCp	2.0°C	414.583	Feasible with G2022
REMIND-MAgPIE 2.1-4.2_EN_INDCi2030_1000f	2.0°C	422.758	Feasible with G2022
REMIND-MAgPIE 2.1-4.2_EN_INDCi2030_1000f_COV	2.0°C	410.263	Feasible with G2022
REMIND-MAgPIE 2.1-4.2_EN_INDCi2030_1000f_COV_NDCp	2.0°C	411.672	Feasible with G2022
REMIND-MAgPIE 2.1-4.2_EN_INDCi2030_1200	2.0°C	372.314	Feasible with G2022
REMIND-MAgPIE 2.1-4.2_EN_INDCi2030_1200f	2.0°C	372.343	Feasible with G2022
REMIND-MAgPIE 2.1-4.2_EN_INDCi2030_1400	2.0°C	343.176	Feasible with G2022
REMIND-MAgPIE 2.1-4.2_EN_INDCi2030_1400f	2.0°C	343.176	Feasible with G2022
REMIND-MAgPIE 2.1-4.2_EN_INDCi2030_600f_COV	1.5°C	605.337	Feasible with G2022
REMIND-MAgPIE 2.1-4.2_EN_INDCi2030_600f_COV_NDCp	1.5°C	604.533	Feasible with G2022
REMIND-MAgPIE 2.1-4.2_EN_INDCi2030_700f	2.0°C	589.225	Feasible with G2022
REMIND-MAgPIE 2.1-4.2_EN_INDCi2030_800f	2.0°C	534.904	Feasible with G2022
REMIND-MAgPIE 2.1-4.2_EN_INDCi2030_900f	2.0°C	470.013	Feasible with G2022
REMIND-MAgPIE 2.1-4.2_EN_NPi2020_1000	2.0°C	398.639	Feasible with G2022
REMIND-MAgPIE 2.1-4.2_EN_NPi2020_1000_COV	2.0°C	394.553	Feasible with G2022
REMIND-MAgPIE 2.1-4.2_EN_NPi2020_1000f	2.0°C	397.123	Feasible with G2022
REMIND-MAgPIE 2.1-4.2_EN_NPi2020_1000f_COV	2.0°C	396.334	Feasible with G2022
REMIND-MAgPIE 2.1-4.2_EN_NPi2020_1200	2.0°C	364.035	Feasible with G2022
REMIND-MAgPIE 2.1-4.2_EN_NPi2020_1200f	2.0°C	363.09	Feasible with G2022
REMIND-MAgPIE 2.1-4.2_EN_NPi2020_1400	2.0°C	327.921	Feasible with G2022
REMIND-MAgPIE 2.1-4.2_EN_NPi2020_1400f	2.0°C	327.921	Feasible with G2022
REMIND-MAgPIE 2.1-4.2_EN_NPi2020_1600	2.0°C	304.591	Feasible with G2022
REMIND-MAgPIE 2.1-4.2_EN_NPi2020_1600f	2.0°C	304.591	Feasible with G2022
REMIND-MAgPIE 2.1-4.2_NGFS2_Below 2°C	2.0°C	396.716	Feasible with G2022
REMIND-MAgPIE 2.1-4.2_NGFS2_Below 2°C - IPD-median	2.0°C	390.092	Feasible with G2022
REMIND-MAgPIE 2.1-4.3_DeepElec_SSP2_ HighRE_Budg1300	2.0°C	199.814	Feasible with G2022
WITCH 5.0_CO_Bridge	2.0°C	402.993	Feasible with G2022
WITCH 5.0_EN_INDCi2030_1400	2.0°C	391.985	Feasible with G2022
WITCH 5.0_EN_INDCi2030_1400_NDCp	2.0°C	401.528	Feasible with G2022
WITCH 5.0_EN_NPi2020_1400	2.0°C	404.714	Feasible with G2022
WITCH 5.0_EN_NPi2020_1400f	2.0°C	385.006	Feasible with G2022
WITCH 5.0_EN_NPi2020_1600	2.0°C	348.928	Feasible with G2022
WITCH 5.0_EN_NPi2020_1600f	2.0°C	320.492	Feasible with G2022
IMAGE 3.2_SSP1_SPA1_26I_LI	2.0°C	644.857	Feasible with GTMax
POLES EMF33_EMF33_Med2C_nobeccs	2.0°C	221.157	Feasible with GTMax
POLES EMF33_EMF33_Med2C_none	2.0°C	211.967	Feasible with GTMax
POLES EMF33_EMF33_tax_hi_none	2.0°C	246.519	Feasible with GTMax
REMIND 2.1_LeastTotalCost_LTC_brkSR15_SSP1_P50	1.5°C	289.539	Feasible with GTMax
REMIND 2.1_R2p1_SSP1-PkBudg1300	1.5°C	250.173	Feasible with GTMax
WITCH 5.0_EN_INDCi2030_1200_NDCp	2.0°C	510.159	Feasible with GTMax
WITCH 5.0_EN_INDCi2030_1400	2.0°C	391.985	Feasible with GTMax
WITCH 5.0_EN_INDCi2030_1400_NDCp	2.0°C	401.528	Feasible with GTMax
WITCH 5.0_EN_NPi2020_1400	2.0°C	404.714	Feasible with GTMax
WITCH 5.0_EN_NPi2020_1400f	2.0°C	385.006	Feasible with GTMax
WITCH 5.0_EN_NPi2020_1600	2.0°C	348.928	Feasible with GTMax
WITCH 5.0_EN_NPi2020_1600f	2.0°C	320.492	Feasible with GTMax
MESSAGEix-GLOBIOM 1.0_LowEnergyDemand_1.3_IPCC	1.5°C	0	Feasible with GTMax
AIM/CGE 2.0_SSP1-26	2.0°C	455.64	Most optimistic
AIM/CGE 2.1_CD-LINKS_NDC2030i_1000	2.0°C	1089.34	Most optimistic
AIM/CGE 2.2_EN_INDCi2030_1000f	2.0°C	968.913	Most optimistic
AIM/CGE 2.2_EN_INDCi2030_1200	2.0°C	887.31	Most optimistic
AIM/CGE 2.2_EN_INDCi2030_1200f	2.0°C	1017.88	Most optimistic
AIM/CGE 2.2_EN_INDCi2030_1400	2.0°C	974.921	Most optimistic
AIM/CGE 2.2_EN_INDCi2030_1400f	2.0°C	1019.48	Most optimistic
AIM/CGE 2.2_EN_INDCi2030_800f	2.0°C	1010.23	Most optimistic
AIM/CGE 2.2_EN_INDCi2030_900f	2.0°C	980.807	Most optimistic
COFFEE 1.1_CO_2Deg2020	2.0°C	866.287	Most optimistic
COFFEE 1.1_CO_2Deg2030	2.0°C	858.427	Most optimistic
COFFEE 1.1_CO_Bridge	2.0°C	824.689	Most optimistic
COFFEE 1.1_EN_INDCi2030_1200	2.0°C	685.754	Most optimistic
COFFEE 1.1_EN_INDCi2030_600f	2.0°C	856.555	Most optimistic
COFFEE 1.1_EN_INDCi2030_700f	2.0°C	843.691	Most optimistic
COFFEE 1.1_EN_INDCi2030_800f	2.0°C	818.724	Most optimistic
COFFEE 1.1_EN_INDCi2030_900f	2.0°C	804.074	Most optimistic
COFFEE 1.1_EN_NPi2020_1000	2.0°C	718.5	Most optimistic
COFFEE 1.1_EN_NPi2020_1200	2.0°C	678.369	Most optimistic
COFFEE 1.1_EN_NPi2020_500f	1.5°C	885.367	Most optimistic
COFFEE 1.1_EN_NPi2020_600f	2.0°C	864.417	Most optimistic
COFFEE 1.1_EN_NPi2020_700f	2.0°C	854.454	Most optimistic
COFFEE 1.1_EN_NPi2020_800f	2.0°C	826.54	Most optimistic
COFFEE 1.1_EN_NPi2020_900f	2.0°C	807.327	Most optimistic
GCAM 5.3_NGFS2_Below 2°C	2.0°C	619.913	Most optimistic
GEM-E3_V2021_EN_INDCi2030_1000	2.0°C	615.241	Most optimistic
GEM-E3_V2021_EN_INDCi2030_1000_COV	2.0°C	569.839	Most optimistic
GEM-E3_V2021_EN_INDCi2030_1000_COV_NDCp	2.0°C	566.688	Most optimistic
GEM-E3_V2021_EN_INDCi2030_1000_NDCp	2.0°C	617.9	Most optimistic
GEM-E3_V2021_EN_INDCi2030_1000f	2.0°C	585.351	Most optimistic
GEM-E3_V2021_EN_INDCi2030_1000f_COV	2.0°C	547.695	Most optimistic
GEM-E3_V2021_EN_INDCi2030_1000f_COV_NDCp	2.0°C	550.386	Most optimistic
GEM-E3_V2021_EN_INDCi2030_1000f_NDCp	2.0°C	587.865	Most optimistic
GEM-E3_V2021_EN_INDCi2030_1400	2.0°C	566.963	Most optimistic
GEM-E3_V2021_EN_INDCi2030_1400f	2.0°C	566.665	Most optimistic
GEM-E3_V2021_EN_NPi2020_1000	2.0°C	611.863	Most optimistic
GEM-E3_V2021_EN_NPi2020_1000_COV	2.0°C	556.989	Most optimistic
GEM-E3_V2021_EN_NPi2020_1000f	2.0°C	584.535	Most optimistic
GEM-E3_V2021_EN_NPi2020_1000f_COV	2.0°C	544.823	Most optimistic
GEM-E3_V2021_EN_NPi2020_1400f	2.0°C	553.14	Most optimistic
GEM-E3_V2021_EN_NPi2020_400f	1.5°C	575.486	Most optimistic
GEM-E3_V2021_EN_NPi2020_500f	1.5°C	578.212	Most optimistic
GEM-E3_V2021_EN_NPi2020_600f	1.5°C	583.855	Most optimistic
GEM-E3_V2021_EN_NPi2020_600f_COV	1.5°C	511.54	Most optimistic
GEM-E3_V2021_EN_NPi2020_800	2.0°C	611.739	Most optimistic
GEM-E3_V2021_EN_NPi2020_800f	2.0°C	583.382	Most optimistic
IMAGE 3.0.1_CD-LINKS_INDC2030i_1600	2.0°C	866.139	Most optimistic
IMAGE 3.0.1_CD-LINKS_NDC2030i_1000	2.0°C	869.64	Most optimistic
IMAGE 3.0.1_SSP1-26	2.0°C	705.076	Most optimistic
IMAGE 3.0_CO_2Deg2030	2.0°C	1103.36	Most optimistic
IMAGE 3.0_EN_INDCi2030_1000f	2.0°C	1205.07	Most optimistic
IMAGE 3.0_EN_INDCi2030_1200	2.0°C	1188.35	Most optimistic
IMAGE 3.0_EN_INDCi2030_1200f	2.0°C	1242.44	Most optimistic
IMAGE 3.0_EN_INDCi2030_1400f	2.0°C	1155.37	Most optimistic
IMAGE 3.2_SSP1_SPA1_26I_LI	2.0°C	644.857	Most optimistic
IMAGE 3.2_SSP1_SPA1_26I_LIRE	2.0°C	1034.17	Most optimistic
IMAGE 3.2_SSP2_SPA2_26I_LI	2.0°C	1396.49	Most optimistic
IMAGE 3.2_SSP2_SPA2_26I_LIRE	2.0°C	1355.01	Most optimistic
MESSAGEix-GLOBIOM 1.0_CD-LINKS_INDC2030i_1600	2.0°C	1187.52	Most optimistic
MESSAGEix-GLOBIOM 1.0_LowEnergyDemand_1.3_IPCC	1.5°C	2.46157	Most optimistic
MESSAGEix-GLOBIOM_1.1_EN_INDCi2030_1000	2.0°C	540.131	Most optimistic
MESSAGEix-GLOBIOM_1.1_EN_INDCi2030_1000_COV	2.0°C	527.6	Most optimistic
MESSAGEix-GLOBIOM_1.1_EN_INDCi2030_1000_COV_NDCp	2.0°C	527.43	Most optimistic
MESSAGEix-GLOBIOM_1.1_EN_INDCi2030_1000_NDCp	2.0°C	539.217	Most optimistic
MESSAGEix-GLOBIOM_1.1_EN_INDCi2030_1000f	2.0°C	434.846	Most optimistic
MESSAGEix-GLOBIOM_1.1_EN_INDCi2030_1000f_COV	2.0°C	437.753	Most optimistic
MESSAGEix-GLOBIOM_1.1_EN_INDCi2030_1000f_COV_NDCp	2.0°C	432.868	Most optimistic
MESSAGEix-GLOBIOM_1.1_EN_INDCi2030_1000f_NDCp	2.0°C	437.534	Most optimistic
MESSAGEix-GLOBIOM_1.1_EN_INDCi2030_1200	2.0°C	558.228	Most optimistic
MESSAGEix-GLOBIOM_1.1_EN_INDCi2030_1200_COV	2.0°C	557.733	Most optimistic
MESSAGEix-GLOBIOM_1.1_EN_INDCi2030_1200_COV_NDCp	2.0°C	541.024	Most optimistic
MESSAGEix-GLOBIOM_1.1_EN_INDCi2030_1200_NDCp	2.0°C	562.959	Most optimistic
MESSAGEix-GLOBIOM_1.1_EN_INDCi2030_1200f_COV	2.0°C	460.536	Most optimistic
MESSAGEix-GLOBIOM_1.1_EN_INDCi2030_1200f_COV_NDCp	2.0°C	454.277	Most optimistic
MESSAGEix-GLOBIOM_1.1_EN_INDCi2030_1400	2.0°C	529.008	Most optimistic
MESSAGEix-GLOBIOM_1.1_EN_INDCi2030_1400_COV	2.0°C	546.57	Most optimistic
MESSAGEix-GLOBIOM_1.1_EN_INDCi2030_1400_COV_NDCp	2.0°C	540.854	Most optimistic
MESSAGEix-GLOBIOM_1.1_EN_INDCi2030_1400_NDCp	2.0°C	531.547	Most optimistic
MESSAGEix-GLOBIOM_1.1_EN_INDCi2030_1400f	2.0°C	456.353	Most optimistic
MESSAGEix-GLOBIOM_1.1_EN_INDCi2030_1400f_COV	2.0°C	464.591	Most optimistic
MESSAGEix-GLOBIOM_1.1_EN_INDCi2030_1400f_COV_NDCp	2.0°C	464.958	Most optimistic
MESSAGEix-GLOBIOM_1.1_EN_INDCi2030_1400f_NDCp	2.0°C	460.406	Most optimistic
MESSAGEix-GLOBIOM_1.1_EN_INDCi2030_1600_COV	2.0°C	504.285	Most optimistic
MESSAGEix-GLOBIOM_1.1_EN_INDCi2030_1600_COV_NDCp	2.0°C	499.699	Most optimistic
MESSAGEix-GLOBIOM_1.1_EN_INDCi2030_600f_COV	1.5°C	400.658	Most optimistic
MESSAGEix-GLOBIOM_1.1_EN_INDCi2030_600f_COV_NDCp	1.5°C	388.899	Most optimistic
MESSAGEix-GLOBIOM_1.1_EN_INDCi2030_700f	1.5°C	415.492	Most optimistic
MESSAGEix-GLOBIOM_1.1_EN_INDCi2030_700f_COV	1.5°C	401.056	Most optimistic
MESSAGEix-GLOBIOM_1.1_EN_INDCi2030_700f_COV_NDCp	1.5°C	395.636	Most optimistic
MESSAGEix-GLOBIOM_1.1_EN_INDCi2030_700f_NDCp	1.5°C	419.189	Most optimistic
MESSAGEix-GLOBIOM_1.1_EN_INDCi2030_800f	2.0°C	416.599	Most optimistic
MESSAGEix-GLOBIOM_1.1_EN_INDCi2030_800f_COV	2.0°C	414.331	Most optimistic
MESSAGEix-GLOBIOM_1.1_EN_INDCi2030_800f_COV_NDCp	2.0°C	407.582	Most optimistic
MESSAGEix-GLOBIOM_1.1_EN_INDCi2030_800f_NDCp	2.0°C	420.417	Most optimistic
MESSAGEix-GLOBIOM_1.1_EN_INDCi2030_900f	2.0°C	433.301	Most optimistic
MESSAGEix-GLOBIOM_1.1_EN_INDCi2030_900f_COV	2.0°C	425.949	Most optimistic
MESSAGEix-GLOBIOM_1.1_EN_INDCi2030_900f_COV_NDCp	2.0°C	423.258	Most optimistic
MESSAGEix-GLOBIOM_1.1_EN_INDCi2030_900f_NDCp	2.0°C	432.989	Most optimistic
MESSAGEix-GLOBIOM_1.1_EN_INDCi2030_950_COV	2.0°C	518.399	Most optimistic
MESSAGEix-GLOBIOM_1.1_EN_INDCi2030_950_COV_NDCp	2.0°C	516.338	Most optimistic
MESSAGEix-GLOBIOM_1.1_EN_INDCi2030_950f_COV	2.0°C	432.205	Most optimistic
MESSAGEix-GLOBIOM_1.1_EN_INDCi2030_950f_COV_NDCp	2.0°C	428.433	Most optimistic
MESSAGEix-GLOBIOM_1.1_EN_NPi2020_1000	2.0°C	606.43	Most optimistic
MESSAGEix-GLOBIOM_1.1_EN_NPi2020_1000_COV	2.0°C	599.901	Most optimistic
MESSAGEix-GLOBIOM_1.1_EN_NPi2020_1000_DR10p	2.0°C	859.729	Most optimistic
MESSAGEix-GLOBIOM_1.1_EN_NPi2020_1000_DR1p	2.0°C	409.645	Most optimistic
MESSAGEix-GLOBIOM_1.1_EN_NPi2020_1000_DR2p	2.0°C	457.333	Most optimistic
MESSAGEix-GLOBIOM_1.1_EN_NPi2020_1000_DR3p	2.0°C	478.288	Most optimistic
MESSAGEix-GLOBIOM_1.1_EN_NPi2020_1000_DR4p	2.0°C	526.741	Most optimistic
MESSAGEix-GLOBIOM_1.1_EN_NPi2020_1000f	2.0°C	495.285	Most optimistic
MESSAGEix-GLOBIOM_1.1_EN_NPi2020_1000f_COV	2.0°C	488.537	Most optimistic
MESSAGEix-GLOBIOM_1.1_EN_NPi2020_1000f_DR10p	2.0°C	540.367	Most optimistic
MESSAGEix-GLOBIOM_1.1_EN_NPi2020_1000f_DR1p	2.0°C	412.401	Most optimistic
MESSAGEix-GLOBIOM_1.1_EN_NPi2020_1000f_DR2p	2.0°C	452.487	Most optimistic
MESSAGEix-GLOBIOM_1.1_EN_NPi2020_1000f_DR3p	2.0°C	453.318	Most optimistic
MESSAGEix-GLOBIOM_1.1_EN_NPi2020_1000f_DR4p	2.0°C	468.068	Most optimistic
MESSAGEix-GLOBIOM_1.1_EN_NPi2020_1200	2.0°C	589.978	Most optimistic
MESSAGEix-GLOBIOM_1.1_EN_NPi2020_1200_COV	2.0°C	567.747	Most optimistic
MESSAGEix-GLOBIOM_1.1_EN_NPi2020_1200f	2.0°C	479.671	Most optimistic
MESSAGEix-GLOBIOM_1.1_EN_NPi2020_1200f_COV	2.0°C	486.068	Most optimistic
MESSAGEix-GLOBIOM_1.1_EN_NPi2020_1400	2.0°C	558.62	Most optimistic
MESSAGEix-GLOBIOM_1.1_EN_NPi2020_1400_COV	2.0°C	528.1	Most optimistic
MESSAGEix-GLOBIOM_1.1_EN_NPi2020_1400f	2.0°C	482.08	Most optimistic
MESSAGEix-GLOBIOM_1.1_EN_NPi2020_1400f_COV	2.0°C	457.842	Most optimistic
MESSAGEix-GLOBIOM_1.1_EN_NPi2020_1600	2.0°C	511.805	Most optimistic
MESSAGEix-GLOBIOM_1.1_EN_NPi2020_1600_COV	2.0°C	502.367	Most optimistic
MESSAGEix-GLOBIOM_1.1_EN_NPi2020_1600f_COV	2.0°C	448.44	Most optimistic
MESSAGEix-GLOBIOM_1.1_EN_NPi2020_500f	1.5°C	478.693	Most optimistic
MESSAGEix-GLOBIOM_1.1_EN_NPi2020_600f	1.5°C	487.856	Most optimistic
MESSAGEix-GLOBIOM_1.1_EN_NPi2020_600f_COV	1.5°C	485.328	Most optimistic
MESSAGEix-GLOBIOM_1.1_EN_NPi2020_600f_DR10p	1.5°C	515.894	Most optimistic
MESSAGEix-GLOBIOM_1.1_EN_NPi2020_600f_DR4p	1.5°C	476.891	Most optimistic
MESSAGEix-GLOBIOM_1.1_EN_NPi2020_700f	1.5°C	490.704	Most optimistic
MESSAGEix-GLOBIOM_1.1_EN_NPi2020_800	2.0°C	608.579	Most optimistic
MESSAGEix-GLOBIOM_1.1_EN_NPi2020_800_COV	2.0°C	615.784	Most optimistic
MESSAGEix-GLOBIOM_1.1_EN_NPi2020_800f_COV	2.0°C	485.969	Most optimistic
MESSAGEix-GLOBIOM_1.1_EN_NPi2020_900	2.0°C	607.066	Most optimistic
MESSAGEix-GLOBIOM_1.1_EN_NPi2020_900_COV	2.0°C	612.183	Most optimistic
MESSAGEix-GLOBIOM_1.1_EN_NPi2020_900f	2.0°C	491.136	Most optimistic
MESSAGEix-GLOBIOM_1.1_EN_NPi2020_900f_COV	2.0°C	493.021	Most optimistic
MESSAGEix-GLOBIOM_1.1_NGFS2_Below 2°C	2.0°C	606.023	Most optimistic
MESSAGEix-GLOBIOM_1.1_NGFS2_Delayed Transition	2.0°C	472.636	Most optimistic
MESSAGEix-GLOBIOM_1.2_COV_GreenPush_1000	2.0°C	612.591	Most optimistic
MESSAGEix-GLOBIOM_1.2_COV_NoPolicyNoCOVID_1000	2.0°C	687.072	Most optimistic
MESSAGEix-GLOBIOM_1.2_COV_Restore_1000	2.0°C	633.29	Most optimistic
MESSAGEix-GLOBIOM_1.2_COV_SelfReliance_1000	2.0°C	659.588	Most optimistic
MESSAGEix-GLOBIOM_1.2_COV_SmartUse_1000	2.0°C	638.815	Most optimistic
POLES ADVANCE_ADVANCE_2020_Med2C	2.0°C	1496.6	Most optimistic
POLES ADVANCE_ADVANCE_2030_1.5C-2100	1.5°C	1428.24	Most optimistic
POLES ADVANCE_ADVANCE_2030_Med2C	2.0°C	1497.87	Most optimistic
POLES ADVANCE_ADVANCE_2030_Price1.5C	1.5°C	1408.92	Most optimistic
POLES EMF33_EMF33_Med2C_cost100	2.0°C	853.404	Most optimistic
POLES EMF33_EMF33_Med2C_full	2.0°C	919.79	Most optimistic
POLES EMF33_EMF33_Med2C_limbio	2.0°C	643.66	Most optimistic
POLES EMF33_EMF33_Med2C_nobeccs	2.0°C	221.157	Most optimistic
POLES EMF33_EMF33_Med2C_nofuel	2.0°C	796.953	Most optimistic
POLES EMF33_EMF33_Med2C_none	2.0°C	211.967	Most optimistic
POLES EMF33_EMF33_WB2C_cost100	1.5°C	831.821	Most optimistic
POLES EMF33_EMF33_WB2C_full	1.5°C	904.271	Most optimistic
POLES EMF33_EMF33_WB2C_nofuel	1.5°C	742.393	Most optimistic
POLES EMF33_EMF33_tax_hi_full	2.0°C	824.299	Most optimistic
POLES EMF33_EMF33_tax_hi_none	2.0°C	246.519	Most optimistic
POLES ENGAGE_EN_INDCi2030_1000	2.0°C	752.952	Most optimistic
POLES ENGAGE_EN_INDCi2030_1000_COV	2.0°C	697.965	Most optimistic
POLES ENGAGE_EN_INDCi2030_1000_COV_NDCp	2.0°C	694.655	Most optimistic
POLES ENGAGE_EN_INDCi2030_1000_NDCp	2.0°C	842.669	Most optimistic
POLES ENGAGE_EN_INDCi2030_1000f	2.0°C	714.036	Most optimistic
POLES ENGAGE_EN_INDCi2030_1000f_COV	2.0°C	696.532	Most optimistic
POLES ENGAGE_EN_INDCi2030_1000f_COV_NDCp	2.0°C	711.995	Most optimistic
POLES ENGAGE_EN_INDCi2030_1000f_NDCp	2.0°C	852.265	Most optimistic
POLES ENGAGE_EN_INDCi2030_1200	2.0°C	756.653	Most optimistic
POLES ENGAGE_EN_INDCi2030_1200f	2.0°C	785.021	Most optimistic
POLES ENGAGE_EN_INDCi2030_300f	1.5°C	1514.74	Most optimistic
POLES ENGAGE_EN_INDCi2030_400f	1.5°C	1352.99	Most optimistic
POLES ENGAGE_EN_INDCi2030_500f	2.0°C	1181.64	Most optimistic
POLES ENGAGE_EN_INDCi2030_600f	2.0°C	1028.88	Most optimistic
POLES ENGAGE_EN_INDCi2030_600f_COV	2.0°C	821.4	Most optimistic
POLES ENGAGE_EN_INDCi2030_600f_COV_NDCp	2.0°C	794.073	Most optimistic
POLES ENGAGE_EN_INDCi2030_600f_NDCp	2.0°C	1037.49	Most optimistic
POLES ENGAGE_EN_INDCi2030_700f	2.0°C	855.6	Most optimistic
POLES ENGAGE_EN_INDCi2030_800f	2.0°C	727.435	Most optimistic
POLES ENGAGE_EN_INDCi2030_900	2.0°C	1180.45	Most optimistic
POLES ENGAGE_EN_INDCi2030_900f	2.0°C	692.204	Most optimistic
POLES ENGAGE_EN_NPi2020_1000	2.0°C	777.429	Most optimistic
POLES ENGAGE_EN_NPi2020_1000_COV	2.0°C	734.636	Most optimistic
POLES ENGAGE_EN_NPi2020_1000f	2.0°C	780.628	Most optimistic
POLES ENGAGE_EN_NPi2020_1000f_COV	2.0°C	724.703	Most optimistic
POLES ENGAGE_EN_NPi2020_1200	2.0°C	800.919	Most optimistic
POLES ENGAGE_EN_NPi2020_1200f	2.0°C	787.927	Most optimistic
POLES ENGAGE_EN_NPi2020_300f	1.5°C	1015.09	Most optimistic
POLES ENGAGE_EN_NPi2020_400f	1.5°C	892.572	Most optimistic
POLES ENGAGE_EN_NPi2020_500	2.0°C	931.954	Most optimistic
POLES ENGAGE_EN_NPi2020_500f	2.0°C	766.451	Most optimistic
POLES ENGAGE_EN_NPi2020_600	2.0°C	821.117	Most optimistic
POLES ENGAGE_EN_NPi2020_600f	2.0°C	712.933	Most optimistic
POLES ENGAGE_EN_NPi2020_600f_COV	2.0°C	598.131	Most optimistic
POLES ENGAGE_EN_NPi2020_700	2.0°C	765.536	Most optimistic
POLES ENGAGE_EN_NPi2020_700f	2.0°C	695.176	Most optimistic
POLES ENGAGE_EN_NPi2020_800	2.0°C	766.557	Most optimistic
POLES ENGAGE_EN_NPi2020_800f	2.0°C	700.873	Most optimistic
POLES ENGAGE_EN_NPi2020_900	2.0°C	770.613	Most optimistic
POLES ENGAGE_EN_NPi2020_900f	2.0°C	737.078	Most optimistic
POLES GECO2019_CO_2Deg2020	2.0°C	704.041	Most optimistic
POLES GECO2019_CO_2Deg2030	2.0°C	926.246	Most optimistic
POLES GECO2019_CO_Bridge_notax	2.0°C	1046.88	Most optimistic
REMIND 1.6_EMF30_Slower-to-faster	2.0°C	587.29	Most optimistic
REMIND 1.6_EMF30_Slower-to-faster+SLCF	2.0°C	582.326	Most optimistic
REMIND 1.6_EMF30_Slower-to-faster+SLCF+HFC	2.0°C	578.58	Most optimistic
REMIND 1.7_ADVANCE_2020_Med2C	2.0°C	609.307	Most optimistic
REMIND 1.7_ADVANCE_2020_WB2C	1.5°C	672.417	Most optimistic
REMIND 1.7_ADVANCE_2030_1.5C-2100	1.5°C	878.086	Most optimistic
REMIND 1.7_ADVANCE_2030_Med2C	2.0°C	598.873	Most optimistic
REMIND 1.7_ADVANCE_2030_Price1.5C	1.5°C	774.439	Most optimistic
REMIND 1.7_ADVANCE_2030_WB2C	1.5°C	711.174	Most optimistic
REMIND 1.7_CEMICS-1.5-CDR20	1.5°C	1071.99	Most optimistic
REMIND 1.7_CEMICS-2.0-CDR12	1.5°C	566.584	Most optimistic
REMIND 1.7_CEMICS-2.0-CDR20	1.5°C	944.015	Most optimistic
REMIND 1.7_CEMICS-2.0-CDR8	1.5°C	404.065	Most optimistic
REMIND 2.1_CEMICS_GDPgrowth_2C	2.0°C	532.96	Most optimistic
REMIND 2.1_CEMICS_HotellingConst_2C	2.0°C	683.345	Most optimistic
REMIND 2.1_CEMICS_Linear_2C	2.0°C	621.468	Most optimistic
REMIND 2.1_CEMICS_opt_2C	2.0°C	564.139	Most optimistic
REMIND 2.1_LeastTotalCost_CBA_brkSR15_SSP2_P50	2.0°C	445.19	Most optimistic
REMIND 2.1_LeastTotalCost_CEA_brkLR15_SSP2_P50	2.0°C	469.877	Most optimistic
REMIND 2.1_LeastTotalCost_CEA_brkSR15_SSP2_P50	2.0°C	479.038	Most optimistic
REMIND 2.1_LeastTotalCost_LTC_brkSR15_SSP1_P50	1.5°C	289.539	Most optimistic
REMIND 2.1_LeastTotalCost_LTC_brkSR15_SSP2_P50	2.0°C	481.887	Most optimistic
REMIND 2.1_R2p1_SSP1-PkBudg1100	1.5°C	342.996	Most optimistic
REMIND 2.1_R2p1_SSP1-PkBudg1300	1.5°C	250.173	Most optimistic
REMIND 2.1_R2p1_SSP2-PkBudg1300	2.0°C	448.48	Most optimistic
REMIND-MAgPIE 1.5_SSP1-19	1.5°C	662.342	Most optimistic
REMIND-MAgPIE 1.5_SSP1-26	2.0°C	450.048	Most optimistic
REMIND-MAgPIE 1.5_SSP2-26	2.0°C	657.496	Most optimistic
REMIND-MAgPIE 1.5_SSP5-26	2.0°C	1123.43	Most optimistic
REMIND-MAgPIE 1.7-3.0_CD-LINKS_INDC2030i_1000	1.5°C	708.602	Most optimistic
REMIND-MAgPIE 1.7-3.0_CD-LINKS_INDC2030i_1600	2.0°C	565.434	Most optimistic
REMIND-MAgPIE 1.7-3.0_CD-LINKS_INDC2030i_400	1.5°C	870.009	Most optimistic
REMIND-MAgPIE 1.7-3.0_CD-LINKS_NDC2030i_1000	2.0°C	708.602	Most optimistic
REMIND-MAgPIE 1.7-3.0_CD-LINKS_NPi2020_1000	1.5°C	678.063	Most optimistic
REMIND-MAgPIE 1.7-3.0_CD-LINKS_NPi2020_1600	2.0°C	565.651	Most optimistic
REMIND-MAgPIE 1.7-3.0_CO_2Deg2020	1.5°C	697.259	Most optimistic
REMIND-MAgPIE 1.7-3.0_CO_2Deg2030	1.5°C	731.112	Most optimistic
REMIND-MAgPIE 1.7-3.0_CO_Bridge	1.5°C	640.036	Most optimistic
REMIND-MAgPIE 1.7-3.0_EMF33_1.5C_cost100	1.5°C	870.573	Most optimistic
REMIND-MAgPIE 1.7-3.0_EMF33_Med2C_cost100	2.0°C	673.519	Most optimistic
REMIND-MAgPIE 1.7-3.0_EMF33_Med2C_limbio	2.0°C	612.512	Most optimistic
REMIND-MAgPIE 1.7-3.0_EMF33_Med2C_nobeccs	2.0°C	410.668	Most optimistic
REMIND-MAgPIE 1.7-3.0_EMF33_Med2C_nofuel	2.0°C	753.976	Most optimistic
REMIND-MAgPIE 1.7-3.0_EMF33_Med2C_none	2.0°C	429.58	Most optimistic
REMIND-MAgPIE 1.7-3.0_EMF33_WB2C_cost100	2.0°C	732.275	Most optimistic
REMIND-MAgPIE 1.7-3.0_EMF33_WB2C_full	2.0°C	787.878	Most optimistic
REMIND-MAgPIE 1.7-3.0_EMF33_WB2C_nofuel	2.0°C	827.348	Most optimistic
REMIND-MAgPIE 1.7-3.0_EMF33_WB2C_none	2.0°C	110.425	Most optimistic
REMIND-MAgPIE 1.7-3.0_EMF33_tax_hi_full	2.0°C	760.283	Most optimistic
REMIND-MAgPIE 1.7-3.0_EMF33_tax_hi_none	2.0°C	434.186	Most optimistic
REMIND-MAgPIE 1.7-3.0_PEP_1p5C_full_NDC	1.5°C	887.313	Most optimistic
REMIND-MAgPIE 1.7-3.0_PEP_1p5C_full_goodpractice	1.5°C	871.461	Most optimistic
REMIND-MAgPIE 1.7-3.0_PEP_2C_full_NDC	1.5°C	731.112	Most optimistic
REMIND-MAgPIE 1.7-3.0_PEP_2C_full_eff	1.5°C	697.259	Most optimistic
REMIND-MAgPIE 1.7-3.0_PEP_2C_full_goodpractice	1.5°C	726.124	Most optimistic
REMIND-MAgPIE 1.7-3.0_PEP_2C_red_NDC	1.5°C	460.791	Most optimistic
REMIND-MAgPIE 1.7-3.0_PEP_2C_red_eff	1.5°C	454.626	Most optimistic
REMIND-MAgPIE 1.7-3.0_PEP_2C_red_goodpractice	1.5°C	452.516	Most optimistic
REMIND-MAgPIE 1.7-3.0_SMP_2C_lifesty	1.5°C	557.439	Most optimistic
REMIND-MAgPIE 2.0-4.1_Diff_1300Gt_uniform-pricing_def	2.0°C	579.228	Most optimistic
REMIND-MAgPIE 2.1-4.2_CEMICS_SSP2-2C-fullCDR	2.0°C	474.416	Most optimistic
REMIND-MAgPIE 2.1-4.2_CEMICS_SSP2-2C-minCDR	2.0°C	147.605	Most optimistic
REMIND-MAgPIE 2.1-4.2_EN_INDCi2030_1000	2.0°C	414.515	Most optimistic
REMIND-MAgPIE 2.1-4.2_EN_INDCi2030_1000_COV	2.0°C	410.998	Most optimistic
REMIND-MAgPIE 2.1-4.2_EN_INDCi2030_1000_COV_NDCp	2.0°C	414.583	Most optimistic
REMIND-MAgPIE 2.1-4.2_EN_INDCi2030_1000_NDCp	2.0°C	413.765	Most optimistic
REMIND-MAgPIE 2.1-4.2_EN_INDCi2030_1000f	2.0°C	422.758	Most optimistic
REMIND-MAgPIE 2.1-4.2_EN_INDCi2030_1000f_COV	2.0°C	410.263	Most optimistic
REMIND-MAgPIE 2.1-4.2_EN_INDCi2030_1000f_COV_NDCp	2.0°C	411.672	Most optimistic
REMIND-MAgPIE 2.1-4.2_EN_INDCi2030_1000f_NDCp	2.0°C	424.24	Most optimistic
REMIND-MAgPIE 2.1-4.2_EN_INDCi2030_1200	2.0°C	372.314	Most optimistic
REMIND-MAgPIE 2.1-4.2_EN_INDCi2030_1200f	2.0°C	372.343	Most optimistic
REMIND-MAgPIE 2.1-4.2_EN_INDCi2030_1400	2.0°C	343.176	Most optimistic
REMIND-MAgPIE 2.1-4.2_EN_INDCi2030_1400f	2.0°C	343.176	Most optimistic
REMIND-MAgPIE 2.1-4.2_EN_INDCi2030_300f	1.5°C	812.728	Most optimistic
REMIND-MAgPIE 2.1-4.2_EN_INDCi2030_400f	1.5°C	764.495	Most optimistic
REMIND-MAgPIE 2.1-4.2_EN_INDCi2030_500f	1.5°C	709.012	Most optimistic
REMIND-MAgPIE 2.1-4.2_EN_INDCi2030_600f	1.5°C	651.398	Most optimistic
REMIND-MAgPIE 2.1-4.2_EN_INDCi2030_600f_COV	1.5°C	605.337	Most optimistic
REMIND-MAgPIE 2.1-4.2_EN_INDCi2030_600f_COV_NDCp	1.5°C	604.533	Most optimistic
REMIND-MAgPIE 2.1-4.2_EN_INDCi2030_600f_NDCp	1.5°C	652.498	Most optimistic
REMIND-MAgPIE 2.1-4.2_EN_INDCi2030_700f	2.0°C	589.225	Most optimistic
REMIND-MAgPIE 2.1-4.2_EN_INDCi2030_800	2.0°C	478.104	Most optimistic
REMIND-MAgPIE 2.1-4.2_EN_INDCi2030_800f	2.0°C	534.904	Most optimistic
REMIND-MAgPIE 2.1-4.2_EN_INDCi2030_900	2.0°C	443.19	Most optimistic
REMIND-MAgPIE 2.1-4.2_EN_INDCi2030_900f	2.0°C	470.013	Most optimistic
REMIND-MAgPIE 2.1-4.2_EN_NPi2020_1000	2.0°C	398.639	Most optimistic
REMIND-MAgPIE 2.1-4.2_EN_NPi2020_1000_COV	2.0°C	394.553	Most optimistic
REMIND-MAgPIE 2.1-4.2_EN_NPi2020_1000f	2.0°C	397.123	Most optimistic
REMIND-MAgPIE 2.1-4.2_EN_NPi2020_1000f_COV	2.0°C	396.334	Most optimistic
REMIND-MAgPIE 2.1-4.2_EN_NPi2020_1200	2.0°C	364.035	Most optimistic
REMIND-MAgPIE 2.1-4.2_EN_NPi2020_1200f	2.0°C	363.09	Most optimistic
REMIND-MAgPIE 2.1-4.2_EN_NPi2020_1400	2.0°C	327.921	Most optimistic
REMIND-MAgPIE 2.1-4.2_EN_NPi2020_1400f	2.0°C	327.921	Most optimistic
REMIND-MAgPIE 2.1-4.2_EN_NPi2020_1600	2.0°C	304.591	Most optimistic
REMIND-MAgPIE 2.1-4.2_EN_NPi2020_1600f	2.0°C	304.591	Most optimistic
REMIND-MAgPIE 2.1-4.2_EN_NPi2020_600f_COV	1.5°C	518.929	Most optimistic
REMIND-MAgPIE 2.1-4.2_EN_NPi2020_800	2.0°C	445.57	Most optimistic
REMIND-MAgPIE 2.1-4.2_EN_NPi2020_800f	2.0°C	460.733	Most optimistic
REMIND-MAgPIE 2.1-4.2_EN_NPi2020_900	2.0°C	417.51	Most optimistic
REMIND-MAgPIE 2.1-4.2_EN_NPi2020_900f	2.0°C	420.508	Most optimistic
REMIND-MAgPIE 2.1-4.2_NGFS2_Below 2°C	2.0°C	396.716	Most optimistic
REMIND-MAgPIE 2.1-4.2_NGFS2_Below 2°C - IPD-median	2.0°C	390.092	Most optimistic
REMIND-MAgPIE 2.1-4.2_NGFS2_Delayed Transition	2.0°C	334.214	Most optimistic
REMIND-MAgPIE 2.1-4.2_SusDev_SDP-PkBudg1000	1.5°C	179.402	Most optimistic
REMIND-MAgPIE 2.1-4.3_DeepElec_SSP2_ HighRE_Budg1100	2.0°C	226.597	Most optimistic
REMIND-MAgPIE 2.1-4.3_DeepElec_SSP2_ HighRE_Budg1300	2.0°C	199.814	Most optimistic
REMIND-MAgPIE 2.1-4.3_DeepElec_SSP2_def_Budg1100	1.5°C	639.848	Most optimistic
REMIND-MAgPIE 2.1-4.3_DeepElec_SSP2_def_Budg1300	2.0°C	561.065	Most optimistic
WITCH 5.0_CO_Bridge	2.0°C	402.993	Most optimistic
WITCH 5.0_EN_INDCi2030_1000	2.0°C	594.631	Most optimistic
WITCH 5.0_EN_INDCi2030_1000_NDCp	2.0°C	617.272	Most optimistic
WITCH 5.0_EN_INDCi2030_1000f	2.0°C	620.027	Most optimistic
WITCH 5.0_EN_INDCi2030_1000f_NDCp	2.0°C	638.478	Most optimistic
WITCH 5.0_EN_INDCi2030_1200	2.0°C	521.82	Most optimistic
WITCH 5.0_EN_INDCi2030_1200_NDCp	2.0°C	510.159	Most optimistic
WITCH 5.0_EN_INDCi2030_1200f	2.0°C	510.304	Most optimistic
WITCH 5.0_EN_INDCi2030_1400	2.0°C	391.985	Most optimistic
WITCH 5.0_EN_INDCi2030_1400_NDCp	2.0°C	401.528	Most optimistic
WITCH 5.0_EN_INDCi2030_500f	1.5°C	784.016	Most optimistic
WITCH 5.0_EN_INDCi2030_600f	2.0°C	764.741	Most optimistic
WITCH 5.0_EN_INDCi2030_600f_NDCp	2.0°C	790.594	Most optimistic
WITCH 5.0_EN_INDCi2030_700f	2.0°C	753.496	Most optimistic
WITCH 5.0_EN_INDCi2030_700f_NDCp	2.0°C	775.04	Most optimistic
WITCH 5.0_EN_INDCi2030_800	2.0°C	713.145	Most optimistic
WITCH 5.0_EN_INDCi2030_800_NDCp	2.0°C	727.354	Most optimistic
WITCH 5.0_EN_INDCi2030_800f	2.0°C	730.249	Most optimistic
WITCH 5.0_EN_INDCi2030_800f_NDCp	2.0°C	740.997	Most optimistic
WITCH 5.0_EN_INDCi2030_900_NDCp	2.0°C	661.274	Most optimistic
WITCH 5.0_EN_INDCi2030_900f	2.0°C	683.751	Most optimistic
WITCH 5.0_EN_INDCi2030_900f_NDCp	2.0°C	694.375	Most optimistic
WITCH 5.0_EN_NPi2020_1000	2.0°C	566.117	Most optimistic
WITCH 5.0_EN_NPi2020_1000f	2.0°C	577.375	Most optimistic
WITCH 5.0_EN_NPi2020_1200	2.0°C	466.454	Most optimistic
WITCH 5.0_EN_NPi2020_1400	2.0°C	404.714	Most optimistic
WITCH 5.0_EN_NPi2020_1400f	2.0°C	385.006	Most optimistic
WITCH 5.0_EN_NPi2020_1600	2.0°C	348.928	Most optimistic
WITCH 5.0_EN_NPi2020_1600f	2.0°C	320.492	Most optimistic
WITCH 5.0_EN_NPi2020_400f	1.5°C	834.476	Most optimistic
WITCH 5.0_EN_NPi2020_450f	1.5°C	829.964	Most optimistic
WITCH 5.0_EN_NPi2020_500f	1.5°C	824.828	Most optimistic
WITCH 5.0_EN_NPi2020_600f	2.0°C	788.216	Most optimistic
WITCH 5.0_EN_NPi2020_700f	2.0°C	738.486	Most optimistic
WITCH 5.0_EN_NPi2020_800	2.0°C	649.566	Most optimistic
WITCH 5.0_EN_NPi2020_800f	2.0°C	684.072	Most optimistic
WITCH 5.0_EN_NPi2020_900	2.0°C	600.495	Most optimistic
WITCH 5.0_EN_NPi2020_900f	2.0°C	631.89	Most optimistic
WITCH-GLOBIOM 4.4_CD-LINKS_INDC2030i_1600	2.0°C	665.753	Most optimistic
WITCH-GLOBIOM 4.4_CD-LINKS_NDC2030i_1000	1.5°C	648.725	Most optimistic
