# Supplementary material for: Feasible deployment of carbon capture and storage and the requirements of climate targets
Source: Nat Clim Chang. 2024 Sep 25;14(10):1047–55. doi: 10.1038/s41558-024-02104-0 (PMC11458486; doi:10.1038/s41558-024-02104-0)
Supplement: Supplementary file 6 — Statistical Source Data [file 41558_2024_2104_MOESM6_ESM.xlsx]

## Sheet: Sheet1
model_scenario	Year	Category	Mt/yr
AIM/CGE 2.0_SSP1-26	2020	C3	25109.4
AIM/CGE 2.0_SSP1-26	2030	C3	21983.2
AIM/CGE 2.0_SSP1-26	2040	C3	17235.5
AIM/CGE 2.0_SSP1-26	2050	C3	17109.5
AIM/CGE 2.0_SSP1-26	2060	C3	16968.9
AIM/CGE 2.0_SSP1-26	2070	C3	16325.4
AIM/CGE 2.0_SSP1-26	2080	C3	16560.3
AIM/CGE 2.0_SSP1-26	2090	C3	15960.5
AIM/CGE 2.0_SSP1-26	2100	C3	15776.2
AIM/CGE 2.0_SSP1-34	2020	C5	25109.4
AIM/CGE 2.0_SSP1-34	2030	C5	25384.7
AIM/CGE 2.0_SSP1-34	2040	C5	23431.5
AIM/CGE 2.0_SSP1-34	2050	C5	20759
AIM/CGE 2.0_SSP1-34	2060	C5	17658.1
AIM/CGE 2.0_SSP1-34	2070	C5	16364.3
AIM/CGE 2.0_SSP1-34	2080	C5	16147.4
AIM/CGE 2.0_SSP1-34	2090	C5	16147.6
AIM/CGE 2.0_SSP1-34	2100	C5	15969.2
AIM/CGE 2.0_SSP1-45	2020	C6	24744.2
AIM/CGE 2.0_SSP1-45	2030	C6	27280.8
AIM/CGE 2.0_SSP1-45	2040	C6	28103.5
AIM/CGE 2.0_SSP1-45	2050	C6	26842.7
AIM/CGE 2.0_SSP1-45	2060	C6	24852
AIM/CGE 2.0_SSP1-45	2070	C6	22807.8
AIM/CGE 2.0_SSP1-45	2080	C6	20616.6
AIM/CGE 2.0_SSP1-45	2090	C6	18755.1
AIM/CGE 2.0_SSP1-45	2100	C6	17211.8
AIM/CGE 2.0_SSP4-26	2020	C3	29722.9
AIM/CGE 2.0_SSP4-26	2030	C3	24682.1
AIM/CGE 2.0_SSP4-26	2040	C3	21668.3
AIM/CGE 2.0_SSP4-26	2050	C3	24965.2
AIM/CGE 2.0_SSP4-26	2060	C3	27443.4
AIM/CGE 2.0_SSP4-26	2070	C3	28187
AIM/CGE 2.0_SSP4-26	2080	C3	27269.8
AIM/CGE 2.0_SSP4-26	2090	C3	26064
AIM/CGE 2.0_SSP4-26	2100	C3	24969.4
AIM/CGE 2.0_SSP4-34	2020	C5	29722.9
AIM/CGE 2.0_SSP4-34	2030	C5	29146
AIM/CGE 2.0_SSP4-34	2040	C5	26961.1
AIM/CGE 2.0_SSP4-34	2050	C5	25349.6
AIM/CGE 2.0_SSP4-34	2060	C5	23760.9
AIM/CGE 2.0_SSP4-34	2070	C5	23759
AIM/CGE 2.0_SSP4-34	2080	C5	23892
AIM/CGE 2.0_SSP4-34	2090	C5	24087.4
AIM/CGE 2.0_SSP4-34	2100	C5	24619
AIM/CGE 2.0_SSP4-45	2020	C6	29722.9
AIM/CGE 2.0_SSP4-45	2030	C6	32616
AIM/CGE 2.0_SSP4-45	2040	C6	33690
AIM/CGE 2.0_SSP4-45	2050	C6	31730.6
AIM/CGE 2.0_SSP4-45	2060	C6	27988.9
AIM/CGE 2.0_SSP4-45	2070	C6	25012.4
AIM/CGE 2.0_SSP4-45	2080	C6	23276.4
AIM/CGE 2.0_SSP4-45	2090	C6	22507
AIM/CGE 2.0_SSP4-45	2100	C6	22332.3
AIM/CGE 2.1_CD-LINKS_INDC2030i_1600	2020	C5	22373.4
AIM/CGE 2.1_CD-LINKS_INDC2030i_1600	2030	C5	21406.7
AIM/CGE 2.1_CD-LINKS_INDC2030i_1600	2040	C5	10811.3
AIM/CGE 2.1_CD-LINKS_INDC2030i_1600	2050	C5	13625.5
AIM/CGE 2.1_CD-LINKS_INDC2030i_1600	2060	C5	16326.8
AIM/CGE 2.1_CD-LINKS_INDC2030i_1600	2070	C5	18485
AIM/CGE 2.1_CD-LINKS_INDC2030i_1600	2080	C5	19450.9
AIM/CGE 2.1_CD-LINKS_INDC2030i_1600	2090	C5	20864.7
AIM/CGE 2.1_CD-LINKS_INDC2030i_1600	2100	C5	23573.9
AIM/CGE 2.1_CD-LINKS_NDC2030i_1000	2020	C4	22373.4
AIM/CGE 2.1_CD-LINKS_NDC2030i_1000	2030	C4	21406.7
AIM/CGE 2.1_CD-LINKS_NDC2030i_1000	2040	C4	11027.9
AIM/CGE 2.1_CD-LINKS_NDC2030i_1000	2050	C4	14278.2
AIM/CGE 2.1_CD-LINKS_NDC2030i_1000	2060	C4	20113.1
AIM/CGE 2.1_CD-LINKS_NDC2030i_1000	2070	C4	21668.4
AIM/CGE 2.1_CD-LINKS_NDC2030i_1000	2080	C4	23943.1
AIM/CGE 2.1_CD-LINKS_NDC2030i_1000	2090	C4	25857.8
AIM/CGE 2.1_CD-LINKS_NDC2030i_1000	2100	C4	26805.1
AIM/CGE 2.1_CD-LINKS_NPi2020_1000	2020	C3	22054.1
AIM/CGE 2.1_CD-LINKS_NPi2020_1000	2030	C3	12845.8
AIM/CGE 2.1_CD-LINKS_NPi2020_1000	2040	C3	11498.8
AIM/CGE 2.1_CD-LINKS_NPi2020_1000	2050	C3	16125.9
AIM/CGE 2.1_CD-LINKS_NPi2020_1000	2060	C3	20346
AIM/CGE 2.1_CD-LINKS_NPi2020_1000	2070	C3	23284.8
AIM/CGE 2.1_CD-LINKS_NPi2020_1000	2080	C3	25342.5
AIM/CGE 2.1_CD-LINKS_NPi2020_1000	2090	C3	26897.4
AIM/CGE 2.1_CD-LINKS_NPi2020_1000	2100	C3	28933.7
AIM/CGE 2.1_CD-LINKS_NPi2020_1600	2020	C5	22214.1
AIM/CGE 2.1_CD-LINKS_NPi2020_1600	2030	C5	13091.9
AIM/CGE 2.1_CD-LINKS_NPi2020_1600	2040	C5	12736.7
AIM/CGE 2.1_CD-LINKS_NPi2020_1600	2050	C5	13086.9
AIM/CGE 2.1_CD-LINKS_NPi2020_1600	2060	C5	15172.4
AIM/CGE 2.1_CD-LINKS_NPi2020_1600	2070	C5	17336.9
AIM/CGE 2.1_CD-LINKS_NPi2020_1600	2080	C5	18224
AIM/CGE 2.1_CD-LINKS_NPi2020_1600	2090	C5	19436.5
AIM/CGE 2.1_CD-LINKS_NPi2020_1600	2100	C5	22114.9
AIM/CGE 2.1_CD-LINKS_NPi2020_400	2020	C1	22055.3
AIM/CGE 2.1_CD-LINKS_NPi2020_400	2030	C1	12104.6
AIM/CGE 2.1_CD-LINKS_NPi2020_400	2040	C1	10760.3
AIM/CGE 2.1_CD-LINKS_NPi2020_400	2050	C1	14295.1
AIM/CGE 2.1_CD-LINKS_NPi2020_400	2060	C1	15313
AIM/CGE 2.1_CD-LINKS_NPi2020_400	2070	C1	17332.6
AIM/CGE 2.1_CD-LINKS_NPi2020_400	2080	C1	16868.2
AIM/CGE 2.1_CD-LINKS_NPi2020_400	2090	C1	17099
AIM/CGE 2.1_CD-LINKS_NPi2020_400	2100	C1	15676.3
AIM/CGE 2.1_CO_Bridge	2020	C3	24921.6
AIM/CGE 2.1_CO_Bridge	2030	C3	19849.9
AIM/CGE 2.1_CO_Bridge	2040	C3	16476.9
AIM/CGE 2.1_CO_Bridge	2050	C3	17829
AIM/CGE 2.1_CO_Bridge	2060	C3	19917.2
AIM/CGE 2.1_CO_Bridge	2070	C3	20395.7
AIM/CGE 2.1_CO_Bridge	2080	C3	20477.9
AIM/CGE 2.1_CO_Bridge	2090	C3	20567.9
AIM/CGE 2.1_CO_Bridge	2100	C3	20570.2
AIM/CGE 2.2_EN_INDCi2030_1000f	2020	C3	27229.3
AIM/CGE 2.2_EN_INDCi2030_1000f	2030	C3	28716.5
AIM/CGE 2.2_EN_INDCi2030_1000f	2040	C3	19998.4
AIM/CGE 2.2_EN_INDCi2030_1000f	2050	C3	20871.5
AIM/CGE 2.2_EN_INDCi2030_1000f	2060	C3	20773.2
AIM/CGE 2.2_EN_INDCi2030_1000f	2070	C3	23134.4
AIM/CGE 2.2_EN_INDCi2030_1000f	2080	C3	23479.5
AIM/CGE 2.2_EN_INDCi2030_1000f	2090	C3	23082
AIM/CGE 2.2_EN_INDCi2030_1000f	2100	C3	22687.3
AIM/CGE 2.2_EN_INDCi2030_1200	2020	C4	27229.3
AIM/CGE 2.2_EN_INDCi2030_1200	2030	C4	28716.5
AIM/CGE 2.2_EN_INDCi2030_1200	2040	C4	20253.3
AIM/CGE 2.2_EN_INDCi2030_1200	2050	C4	21389
AIM/CGE 2.2_EN_INDCi2030_1200	2060	C4	21198
AIM/CGE 2.2_EN_INDCi2030_1200	2070	C4	22847.1
AIM/CGE 2.2_EN_INDCi2030_1200	2080	C4	21827
AIM/CGE 2.2_EN_INDCi2030_1200	2090	C4	21014.7
AIM/CGE 2.2_EN_INDCi2030_1200	2100	C4	20232.3
AIM/CGE 2.2_EN_INDCi2030_1200f	2020	C4	27229.3
AIM/CGE 2.2_EN_INDCi2030_1200f	2030	C4	28716.5
AIM/CGE 2.2_EN_INDCi2030_1200f	2040	C4	21893.6
AIM/CGE 2.2_EN_INDCi2030_1200f	2050	C4	23252.6
AIM/CGE 2.2_EN_INDCi2030_1200f	2060	C4	21651.2
AIM/CGE 2.2_EN_INDCi2030_1200f	2070	C4	24325.9
AIM/CGE 2.2_EN_INDCi2030_1200f	2080	C4	26005.2
AIM/CGE 2.2_EN_INDCi2030_1200f	2090	C4	25139.2
AIM/CGE 2.2_EN_INDCi2030_1200f	2100	C4	24289.4
AIM/CGE 2.2_EN_INDCi2030_1400	2020	C4	27229.3
AIM/CGE 2.2_EN_INDCi2030_1400	2030	C4	28716.5
AIM/CGE 2.2_EN_INDCi2030_1400	2040	C4	22962.2
AIM/CGE 2.2_EN_INDCi2030_1400	2050	C4	24500.4
AIM/CGE 2.2_EN_INDCi2030_1400	2060	C4	23639.5
AIM/CGE 2.2_EN_INDCi2030_1400	2070	C4	24965.6
AIM/CGE 2.2_EN_INDCi2030_1400	2080	C4	25396.7
AIM/CGE 2.2_EN_INDCi2030_1400	2090	C4	23930.6
AIM/CGE 2.2_EN_INDCi2030_1400	2100	C4	22496.9
AIM/CGE 2.2_EN_INDCi2030_1400f	2020	C4	27229.3
AIM/CGE 2.2_EN_INDCi2030_1400f	2030	C4	28716.5
AIM/CGE 2.2_EN_INDCi2030_1400f	2040	C4	24255.6
AIM/CGE 2.2_EN_INDCi2030_1400f	2050	C4	24905.5
AIM/CGE 2.2_EN_INDCi2030_1400f	2060	C4	23973.5
AIM/CGE 2.2_EN_INDCi2030_1400f	2070	C4	24349.8
AIM/CGE 2.2_EN_INDCi2030_1400f	2080	C4	27001.8
AIM/CGE 2.2_EN_INDCi2030_1400f	2090	C4	27069.8
AIM/CGE 2.2_EN_INDCi2030_1400f	2100	C4	25778.4
AIM/CGE 2.2_EN_INDCi2030_1600	2020	C5	27229.3
AIM/CGE 2.2_EN_INDCi2030_1600	2030	C5	28716.5
AIM/CGE 2.2_EN_INDCi2030_1600	2040	C5	25057.6
AIM/CGE 2.2_EN_INDCi2030_1600	2050	C5	25089.8
AIM/CGE 2.2_EN_INDCi2030_1600	2060	C5	23930.6
AIM/CGE 2.2_EN_INDCi2030_1600	2070	C5	23723.2
AIM/CGE 2.2_EN_INDCi2030_1600	2080	C5	26644.8
AIM/CGE 2.2_EN_INDCi2030_1600	2090	C5	24906.2
AIM/CGE 2.2_EN_INDCi2030_1600	2100	C5	23285.9
AIM/CGE 2.2_EN_INDCi2030_1600f	2020	C5	27229.3
AIM/CGE 2.2_EN_INDCi2030_1600f	2030	C5	28716.5
AIM/CGE 2.2_EN_INDCi2030_1600f	2040	C5	25642.7
AIM/CGE 2.2_EN_INDCi2030_1600f	2050	C5	25208.8
AIM/CGE 2.2_EN_INDCi2030_1600f	2060	C5	23923.1
AIM/CGE 2.2_EN_INDCi2030_1600f	2070	C5	23272.7
AIM/CGE 2.2_EN_INDCi2030_1600f	2080	C5	26233.7
AIM/CGE 2.2_EN_INDCi2030_1600f	2090	C5	26442.4
AIM/CGE 2.2_EN_INDCi2030_1600f	2100	C5	24897.6
AIM/CGE 2.2_EN_INDCi2030_1800	2020	C5	27229.3
AIM/CGE 2.2_EN_INDCi2030_1800	2030	C5	28716.5
AIM/CGE 2.2_EN_INDCi2030_1800	2040	C5	26438.3
AIM/CGE 2.2_EN_INDCi2030_1800	2050	C5	25215.8
AIM/CGE 2.2_EN_INDCi2030_1800	2060	C5	23923.7
AIM/CGE 2.2_EN_INDCi2030_1800	2070	C5	23417.1
AIM/CGE 2.2_EN_INDCi2030_1800	2080	C5	26083.2
AIM/CGE 2.2_EN_INDCi2030_1800	2090	C5	25694
AIM/CGE 2.2_EN_INDCi2030_1800	2100	C5	23876.6
AIM/CGE 2.2_EN_INDCi2030_1800f	2020	C5	27229.3
AIM/CGE 2.2_EN_INDCi2030_1800f	2030	C5	28716.5
AIM/CGE 2.2_EN_INDCi2030_1800f	2040	C5	26438.3
AIM/CGE 2.2_EN_INDCi2030_1800f	2050	C5	25215.8
AIM/CGE 2.2_EN_INDCi2030_1800f	2060	C5	23923.7
AIM/CGE 2.2_EN_INDCi2030_1800f	2070	C5	23417.1
AIM/CGE 2.2_EN_INDCi2030_1800f	2080	C5	26083.2
AIM/CGE 2.2_EN_INDCi2030_1800f	2090	C5	25694
AIM/CGE 2.2_EN_INDCi2030_1800f	2100	C5	23876.6
AIM/CGE 2.2_EN_INDCi2030_800f	2020	C3	27229.3
AIM/CGE 2.2_EN_INDCi2030_800f	2030	C3	28716.5
AIM/CGE 2.2_EN_INDCi2030_800f	2040	C3	19453.1
AIM/CGE 2.2_EN_INDCi2030_800f	2050	C3	20379.4
AIM/CGE 2.2_EN_INDCi2030_800f	2060	C3	22522.2
AIM/CGE 2.2_EN_INDCi2030_800f	2070	C3	23097
AIM/CGE 2.2_EN_INDCi2030_800f	2080	C3	22780.1
AIM/CGE 2.2_EN_INDCi2030_800f	2090	C3	22548.9
AIM/CGE 2.2_EN_INDCi2030_800f	2100	C3	22286.4
AIM/CGE 2.2_EN_INDCi2030_900f	2020	C3	27229.3
AIM/CGE 2.2_EN_INDCi2030_900f	2030	C3	28716.5
AIM/CGE 2.2_EN_INDCi2030_900f	2040	C3	19462.6
AIM/CGE 2.2_EN_INDCi2030_900f	2050	C3	20650.5
AIM/CGE 2.2_EN_INDCi2030_900f	2060	C3	21423.1
AIM/CGE 2.2_EN_INDCi2030_900f	2070	C3	23163.9
AIM/CGE 2.2_EN_INDCi2030_900f	2080	C3	22855.4
AIM/CGE 2.2_EN_INDCi2030_900f	2090	C3	22607.5
AIM/CGE 2.2_EN_INDCi2030_900f	2100	C3	22325.7
AIM/CGE 2.2_EN_INDCi2100	2020	C6	27229.3
AIM/CGE 2.2_EN_INDCi2100	2030	C6	28716.5
AIM/CGE 2.2_EN_INDCi2100	2040	C6	29240
AIM/CGE 2.2_EN_INDCi2100	2050	C6	28030
AIM/CGE 2.2_EN_INDCi2100	2060	C6	27567.1
AIM/CGE 2.2_EN_INDCi2100	2070	C6	26825.8
AIM/CGE 2.2_EN_INDCi2100	2080	C6	27273.4
AIM/CGE 2.2_EN_INDCi2100	2090	C6	27203.6
AIM/CGE 2.2_EN_INDCi2100	2100	C6	26845.5
AIM/CGE 2.2_EN_NPi2020_1000	2020	C3	27229.3
AIM/CGE 2.2_EN_NPi2020_1000	2030	C3	20381.6
AIM/CGE 2.2_EN_NPi2020_1000	2040	C3	23848.9
AIM/CGE 2.2_EN_NPi2020_1000	2050	C3	22721.9
AIM/CGE 2.2_EN_NPi2020_1000	2060	C3	22615.1
AIM/CGE 2.2_EN_NPi2020_1000	2070	C3	23839.1
AIM/CGE 2.2_EN_NPi2020_1000	2080	C3	22515.2
AIM/CGE 2.2_EN_NPi2020_1000	2090	C3	21589
AIM/CGE 2.2_EN_NPi2020_1000	2100	C3	20707.9
AIM/CGE 2.2_EN_NPi2020_1000f	2020	C3	27229.3
AIM/CGE 2.2_EN_NPi2020_1000f	2030	C3	22357.2
AIM/CGE 2.2_EN_NPi2020_1000f	2040	C3	25524.3
AIM/CGE 2.2_EN_NPi2020_1000f	2050	C3	23944.5
AIM/CGE 2.2_EN_NPi2020_1000f	2060	C3	23007.4
AIM/CGE 2.2_EN_NPi2020_1000f	2070	C3	25276
AIM/CGE 2.2_EN_NPi2020_1000f	2080	C3	26464.5
AIM/CGE 2.2_EN_NPi2020_1000f	2090	C3	25829.8
AIM/CGE 2.2_EN_NPi2020_1000f	2100	C3	25293.3
AIM/CGE 2.2_EN_NPi2020_1200	2020	C3	27229.3
AIM/CGE 2.2_EN_NPi2020_1200	2030	C3	22138.4
AIM/CGE 2.2_EN_NPi2020_1200	2040	C3	25452.6
AIM/CGE 2.2_EN_NPi2020_1200	2050	C3	24018.7
AIM/CGE 2.2_EN_NPi2020_1200	2060	C3	22903.2
AIM/CGE 2.2_EN_NPi2020_1200	2070	C3	25282.7
AIM/CGE 2.2_EN_NPi2020_1200	2080	C3	24424.8
AIM/CGE 2.2_EN_NPi2020_1200	2090	C3	23132.6
AIM/CGE 2.2_EN_NPi2020_1200	2100	C3	21894.5
AIM/CGE 2.2_EN_NPi2020_1200f	2020	C4	27229.3
AIM/CGE 2.2_EN_NPi2020_1200f	2030	C4	23416.9
AIM/CGE 2.2_EN_NPi2020_1200f	2040	C4	25736.8
AIM/CGE 2.2_EN_NPi2020_1200f	2050	C4	23998.5
AIM/CGE 2.2_EN_NPi2020_1200f	2060	C4	23595.5
AIM/CGE 2.2_EN_NPi2020_1200f	2070	C4	24682.5
AIM/CGE 2.2_EN_NPi2020_1200f	2080	C4	26362.9
AIM/CGE 2.2_EN_NPi2020_1200f	2090	C4	26484.3
AIM/CGE 2.2_EN_NPi2020_1200f	2100	C4	25777.6
AIM/CGE 2.2_EN_NPi2020_1400	2020	C4	27229.3
AIM/CGE 2.2_EN_NPi2020_1400	2030	C4	23413.1
AIM/CGE 2.2_EN_NPi2020_1400	2040	C4	25753.6
AIM/CGE 2.2_EN_NPi2020_1400	2050	C4	24041.3
AIM/CGE 2.2_EN_NPi2020_1400	2060	C4	23774.6
AIM/CGE 2.2_EN_NPi2020_1400	2070	C4	24363.2
AIM/CGE 2.2_EN_NPi2020_1400	2080	C4	25848.9
AIM/CGE 2.2_EN_NPi2020_1400	2090	C4	24261.6
AIM/CGE 2.2_EN_NPi2020_1400	2100	C4	22753.4
AIM/CGE 2.2_EN_NPi2020_1400f	2020	C4	27229.3
AIM/CGE 2.2_EN_NPi2020_1400f	2030	C4	23769
AIM/CGE 2.2_EN_NPi2020_1400f	2040	C4	25790.7
AIM/CGE 2.2_EN_NPi2020_1400f	2050	C4	24098
AIM/CGE 2.2_EN_NPi2020_1400f	2060	C4	23957
AIM/CGE 2.2_EN_NPi2020_1400f	2070	C4	23694.6
AIM/CGE 2.2_EN_NPi2020_1400f	2080	C4	25957.4
AIM/CGE 2.2_EN_NPi2020_1400f	2090	C4	26242.6
AIM/CGE 2.2_EN_NPi2020_1400f	2100	C4	25003.1
AIM/CGE 2.2_EN_NPi2020_1600	2020	C5	27229.3
AIM/CGE 2.2_EN_NPi2020_1600	2030	C5	24395.7
AIM/CGE 2.2_EN_NPi2020_1600	2040	C5	25886.8
AIM/CGE 2.2_EN_NPi2020_1600	2050	C5	24134.7
AIM/CGE 2.2_EN_NPi2020_1600	2060	C5	23859.7
AIM/CGE 2.2_EN_NPi2020_1600	2070	C5	23684.7
AIM/CGE 2.2_EN_NPi2020_1600	2080	C5	25877.8
AIM/CGE 2.2_EN_NPi2020_1600	2090	C5	25438.4
AIM/CGE 2.2_EN_NPi2020_1600	2100	C5	23701.9
AIM/CGE 2.2_EN_NPi2020_1600f	2020	C5	27229.3
AIM/CGE 2.2_EN_NPi2020_1600f	2030	C5	24395.7
AIM/CGE 2.2_EN_NPi2020_1600f	2040	C5	25886.8
AIM/CGE 2.2_EN_NPi2020_1600f	2050	C5	24134.7
AIM/CGE 2.2_EN_NPi2020_1600f	2060	C5	23859.7
AIM/CGE 2.2_EN_NPi2020_1600f	2070	C5	23684.7
AIM/CGE 2.2_EN_NPi2020_1600f	2080	C5	25877.8
AIM/CGE 2.2_EN_NPi2020_1600f	2090	C5	25759.9
AIM/CGE 2.2_EN_NPi2020_1600f	2100	C5	24005.2
AIM/CGE 2.2_EN_NPi2020_1800	2020	C5	27229.3
AIM/CGE 2.2_EN_NPi2020_1800	2030	C5	24882.7
AIM/CGE 2.2_EN_NPi2020_1800	2040	C5	25996
AIM/CGE 2.2_EN_NPi2020_1800	2050	C5	24237.3
AIM/CGE 2.2_EN_NPi2020_1800	2060	C5	23881.3
AIM/CGE 2.2_EN_NPi2020_1800	2070	C5	23782.5
AIM/CGE 2.2_EN_NPi2020_1800	2080	C5	25536.4
AIM/CGE 2.2_EN_NPi2020_1800	2090	C5	24823.5
AIM/CGE 2.2_EN_NPi2020_1800	2100	C5	22971.1
AIM/CGE 2.2_EN_NPi2020_1800f	2020	C5	27229.3
AIM/CGE 2.2_EN_NPi2020_1800f	2030	C5	24882.7
AIM/CGE 2.2_EN_NPi2020_1800f	2040	C5	25996
AIM/CGE 2.2_EN_NPi2020_1800f	2050	C5	24237.3
AIM/CGE 2.2_EN_NPi2020_1800f	2060	C5	23881.3
AIM/CGE 2.2_EN_NPi2020_1800f	2070	C5	23782.5
AIM/CGE 2.2_EN_NPi2020_1800f	2080	C5	25536.4
AIM/CGE 2.2_EN_NPi2020_1800f	2090	C5	24823.5
AIM/CGE 2.2_EN_NPi2020_1800f	2100	C5	22971.1
AIM/CGE 2.2_EN_NPi2020_300f	2020	C1	27229.3
AIM/CGE 2.2_EN_NPi2020_300f	2030	C1	18024.8
AIM/CGE 2.2_EN_NPi2020_300f	2040	C1	20386.7
AIM/CGE 2.2_EN_NPi2020_300f	2050	C1	20549.3
AIM/CGE 2.2_EN_NPi2020_300f	2060	C1	22346
AIM/CGE 2.2_EN_NPi2020_300f	2070	C1	22483.8
AIM/CGE 2.2_EN_NPi2020_300f	2080	C1	22350.2
AIM/CGE 2.2_EN_NPi2020_300f	2090	C1	22404.2
AIM/CGE 2.2_EN_NPi2020_300f	2100	C1	22560.6
AIM/CGE 2.2_EN_NPi2020_400f	2020	C2	27229.3
AIM/CGE 2.2_EN_NPi2020_400f	2030	C2	18216.4
AIM/CGE 2.2_EN_NPi2020_400f	2040	C2	21013
AIM/CGE 2.2_EN_NPi2020_400f	2050	C2	19482.3
AIM/CGE 2.2_EN_NPi2020_400f	2060	C2	21705.5
AIM/CGE 2.2_EN_NPi2020_400f	2070	C2	22493.8
AIM/CGE 2.2_EN_NPi2020_400f	2080	C2	22339
AIM/CGE 2.2_EN_NPi2020_400f	2090	C2	22448.9
AIM/CGE 2.2_EN_NPi2020_400f	2100	C2	22605.7
AIM/CGE 2.2_EN_NPi2020_500f	2020	C2	27229.3
AIM/CGE 2.2_EN_NPi2020_500f	2030	C2	18723.1
AIM/CGE 2.2_EN_NPi2020_500f	2040	C2	21272.3
AIM/CGE 2.2_EN_NPi2020_500f	2050	C2	19576.7
AIM/CGE 2.2_EN_NPi2020_500f	2060	C2	22080.7
AIM/CGE 2.2_EN_NPi2020_500f	2070	C2	23266.1
AIM/CGE 2.2_EN_NPi2020_500f	2080	C2	22934.2
AIM/CGE 2.2_EN_NPi2020_500f	2090	C2	22980.9
AIM/CGE 2.2_EN_NPi2020_500f	2100	C2	23031
AIM/CGE 2.2_EN_NPi2020_600	2020	C1	27229.3
AIM/CGE 2.2_EN_NPi2020_600	2030	C1	18024.8
AIM/CGE 2.2_EN_NPi2020_600	2040	C1	19830
AIM/CGE 2.2_EN_NPi2020_600	2050	C1	21656.4
AIM/CGE 2.2_EN_NPi2020_600	2060	C1	20771.4
AIM/CGE 2.2_EN_NPi2020_600	2070	C1	20007.2
AIM/CGE 2.2_EN_NPi2020_600	2080	C1	19348.3
AIM/CGE 2.2_EN_NPi2020_600	2090	C1	18893.8
AIM/CGE 2.2_EN_NPi2020_600	2100	C1	18657.2
AIM/CGE 2.2_EN_NPi2020_600f	2020	C2	27229.3
AIM/CGE 2.2_EN_NPi2020_600f	2030	C2	19354.2
AIM/CGE 2.2_EN_NPi2020_600f	2040	C2	22542.2
AIM/CGE 2.2_EN_NPi2020_600f	2050	C2	20957.6
AIM/CGE 2.2_EN_NPi2020_600f	2060	C2	22201.3
AIM/CGE 2.2_EN_NPi2020_600f	2070	C2	23943.6
AIM/CGE 2.2_EN_NPi2020_600f	2080	C2	23687.8
AIM/CGE 2.2_EN_NPi2020_600f	2090	C2	23596.6
AIM/CGE 2.2_EN_NPi2020_600f	2100	C2	23506
AIM/CGE 2.2_EN_NPi2020_700	2020	C3	27229.3
AIM/CGE 2.2_EN_NPi2020_700	2030	C3	18024.8
AIM/CGE 2.2_EN_NPi2020_700	2040	C3	20584.6
AIM/CGE 2.2_EN_NPi2020_700	2050	C3	20191.9
AIM/CGE 2.2_EN_NPi2020_700	2060	C3	20822.3
AIM/CGE 2.2_EN_NPi2020_700	2070	C3	19997.1
AIM/CGE 2.2_EN_NPi2020_700	2080	C3	19354.6
AIM/CGE 2.2_EN_NPi2020_700	2090	C3	18957
AIM/CGE 2.2_EN_NPi2020_700	2100	C3	18712
AIM/CGE 2.2_EN_NPi2020_700f	2020	C3	27229.3
AIM/CGE 2.2_EN_NPi2020_700f	2030	C3	20185.5
AIM/CGE 2.2_EN_NPi2020_700f	2040	C3	23555.6
AIM/CGE 2.2_EN_NPi2020_700f	2050	C3	22395.9
AIM/CGE 2.2_EN_NPi2020_700f	2060	C3	22609.2
AIM/CGE 2.2_EN_NPi2020_700f	2070	C3	24639.8
AIM/CGE 2.2_EN_NPi2020_700f	2080	C3	24633.9
AIM/CGE 2.2_EN_NPi2020_700f	2090	C3	24311.7
AIM/CGE 2.2_EN_NPi2020_700f	2100	C3	24066
AIM/CGE 2.2_EN_NPi2020_800	2020	C3	27229.3
AIM/CGE 2.2_EN_NPi2020_800	2030	C3	18504.2
AIM/CGE 2.2_EN_NPi2020_800	2040	C3	21234.6
AIM/CGE 2.2_EN_NPi2020_800	2050	C3	19154.6
AIM/CGE 2.2_EN_NPi2020_800	2060	C3	21675
AIM/CGE 2.2_EN_NPi2020_800	2070	C3	20586.2
AIM/CGE 2.2_EN_NPi2020_800	2080	C3	19804.3
AIM/CGE 2.2_EN_NPi2020_800	2090	C3	19353.4
AIM/CGE 2.2_EN_NPi2020_800	2100	C3	19001.7
AIM/CGE 2.2_EN_NPi2020_800f	2020	C3	27229.3
AIM/CGE 2.2_EN_NPi2020_800f	2030	C3	20988.4
AIM/CGE 2.2_EN_NPi2020_800f	2040	C3	24931.9
AIM/CGE 2.2_EN_NPi2020_800f	2050	C3	23903.7
AIM/CGE 2.2_EN_NPi2020_800f	2060	C3	23499.8
AIM/CGE 2.2_EN_NPi2020_800f	2070	C3	25607.3
AIM/CGE 2.2_EN_NPi2020_800f	2080	C3	25771.3
AIM/CGE 2.2_EN_NPi2020_800f	2090	C3	25145.3
AIM/CGE 2.2_EN_NPi2020_800f	2100	C3	24758.2
AIM/CGE 2.2_EN_NPi2020_900	2020	C3	27229.3
AIM/CGE 2.2_EN_NPi2020_900	2030	C3	19354.2
AIM/CGE 2.2_EN_NPi2020_900	2040	C3	22542.2
AIM/CGE 2.2_EN_NPi2020_900	2050	C3	20957.6
AIM/CGE 2.2_EN_NPi2020_900	2060	C3	22201.3
AIM/CGE 2.2_EN_NPi2020_900	2070	C3	22219.7
AIM/CGE 2.2_EN_NPi2020_900	2080	C3	21146
AIM/CGE 2.2_EN_NPi2020_900	2090	C3	20491.5
AIM/CGE 2.2_EN_NPi2020_900	2100	C3	19863.8
AIM/CGE 2.2_EN_NPi2020_900f	2020	C3	27229.3
AIM/CGE 2.2_EN_NPi2020_900f	2030	C3	21761
AIM/CGE 2.2_EN_NPi2020_900f	2040	C3	25336.3
AIM/CGE 2.2_EN_NPi2020_900f	2050	C3	24032
AIM/CGE 2.2_EN_NPi2020_900f	2060	C3	23020.7
AIM/CGE 2.2_EN_NPi2020_900f	2070	C3	25476.7
AIM/CGE 2.2_EN_NPi2020_900f	2080	C3	26195.6
AIM/CGE 2.2_EN_NPi2020_900f	2090	C3	25462.8
AIM/CGE 2.2_EN_NPi2020_900f	2100	C3	25023.6
AIM/Hub-Global 2.0_1.5C	2020	C1	26453.5
AIM/Hub-Global 2.0_1.5C	2030	C1	15814.1
AIM/Hub-Global 2.0_1.5C	2040	C1	12569.7
AIM/Hub-Global 2.0_1.5C	2050	C1	18603.7
AIM/Hub-Global 2.0_1.5C	2060	C1	18621.6
AIM/Hub-Global 2.0_1.5C	2070	C1	18810.6
AIM/Hub-Global 2.0_1.5C	2080	C1	19244.4
AIM/Hub-Global 2.0_1.5C	2090	C1	19729.6
AIM/Hub-Global 2.0_1.5C	2100	C1	20372
AIM/Hub-Global 2.0_2.5C	2020	C6	26436.6
AIM/Hub-Global 2.0_2.5C	2030	C6	26585.3
AIM/Hub-Global 2.0_2.5C	2040	C6	27214.4
AIM/Hub-Global 2.0_2.5C	2050	C6	24313.2
AIM/Hub-Global 2.0_2.5C	2060	C6	21887.4
AIM/Hub-Global 2.0_2.5C	2070	C6	19721.5
AIM/Hub-Global 2.0_2.5C	2080	C6	18898.8
AIM/Hub-Global 2.0_2.5C	2090	C6	18726.8
AIM/Hub-Global 2.0_2.5C	2100	C6	18708.7
AIM/Hub-Global 2.0_2C	2020	C5	26436.6
AIM/Hub-Global 2.0_2C	2030	C5	22706.3
AIM/Hub-Global 2.0_2C	2040	C5	20608.8
AIM/Hub-Global 2.0_2C	2050	C5	18248.3
AIM/Hub-Global 2.0_2C	2060	C5	17627.4
AIM/Hub-Global 2.0_2C	2070	C5	17703
AIM/Hub-Global 2.0_2C	2080	C5	19247.9
AIM/Hub-Global 2.0_2C	2090	C5	20815.1
AIM/Hub-Global 2.0_2C	2100	C5	21639.1
AIM/Hub-Global 2.0_WB2C	2020	C3	26453.8
AIM/Hub-Global 2.0_WB2C	2030	C3	16667.7
AIM/Hub-Global 2.0_WB2C	2040	C3	16459.4
AIM/Hub-Global 2.0_WB2C	2050	C3	17891
AIM/Hub-Global 2.0_WB2C	2060	C3	19593.6
AIM/Hub-Global 2.0_WB2C	2070	C3	20724.5
AIM/Hub-Global 2.0_WB2C	2080	C3	20528.4
AIM/Hub-Global 2.0_WB2C	2090	C3	19773.7
AIM/Hub-Global 2.0_WB2C	2100	C3	20397.7
COFFEE 1.1_CO_2Deg2020	2020	C4	23071.9
COFFEE 1.1_CO_2Deg2020	2030	C4	22580.6
COFFEE 1.1_CO_2Deg2020	2040	C4	20459.5
COFFEE 1.1_CO_2Deg2020	2050	C4	19650.2
COFFEE 1.1_CO_2Deg2020	2060	C4	19631.8
COFFEE 1.1_CO_2Deg2020	2070	C4	17707.1
COFFEE 1.1_CO_2Deg2020	2080	C4	15878.8
COFFEE 1.1_CO_2Deg2020	2090	C4	17371.1
COFFEE 1.1_CO_2Deg2020	2100	C4	17704.3
COFFEE 1.1_CO_2Deg2030	2020	C4	23071.9
COFFEE 1.1_CO_2Deg2030	2030	C4	24908.4
COFFEE 1.1_CO_2Deg2030	2040	C4	20868.7
COFFEE 1.1_CO_2Deg2030	2050	C4	19573.3
COFFEE 1.1_CO_2Deg2030	2060	C4	19269.6
COFFEE 1.1_CO_2Deg2030	2070	C4	17459.8
COFFEE 1.1_CO_2Deg2030	2080	C4	15472.4
COFFEE 1.1_CO_2Deg2030	2090	C4	17085.8
COFFEE 1.1_CO_2Deg2030	2100	C4	17278
COFFEE 1.1_CO_Bridge	2020	C3	23071.9
COFFEE 1.1_CO_Bridge	2030	C3	16288.6
COFFEE 1.1_CO_Bridge	2040	C3	18921.3
COFFEE 1.1_CO_Bridge	2050	C3	17560.2
COFFEE 1.1_CO_Bridge	2060	C3	18295.7
COFFEE 1.1_CO_Bridge	2070	C3	18203.4
COFFEE 1.1_CO_Bridge	2080	C3	17469.9
COFFEE 1.1_CO_Bridge	2090	C3	18179
COFFEE 1.1_CO_Bridge	2100	C3	17876
COFFEE 1.1_CO_CurPol	2020	C6	23071.9
COFFEE 1.1_CO_CurPol	2030	C6	24964.4
COFFEE 1.1_CO_CurPol	2040	C6	27925.3
COFFEE 1.1_CO_CurPol	2050	C6	28867.6
COFFEE 1.1_CO_CurPol	2060	C6	32121
COFFEE 1.1_CO_CurPol	2070	C6	34904.4
COFFEE 1.1_CO_CurPol	2080	C6	33943.1
COFFEE 1.1_CO_CurPol	2090	C6	33190
COFFEE 1.1_CO_CurPol	2100	C6	32483.8
COFFEE 1.1_CO_GPP	2020	C5	23071.9
COFFEE 1.1_CO_GPP	2030	C5	16288.6
COFFEE 1.1_CO_GPP	2040	C5	18986.3
COFFEE 1.1_CO_GPP	2050	C5	18642.9
COFFEE 1.1_CO_GPP	2060	C5	20768.9
COFFEE 1.1_CO_GPP	2070	C5	22101.4
COFFEE 1.1_CO_GPP	2080	C5	23563.4
COFFEE 1.1_CO_GPP	2090	C5	24995.8
COFFEE 1.1_CO_GPP	2100	C5	26698.8
COFFEE 1.1_CO_NDCplus	2020	C6	23071.9
COFFEE 1.1_CO_NDCplus	2030	C6	24908.4
COFFEE 1.1_CO_NDCplus	2040	C6	24414.2
COFFEE 1.1_CO_NDCplus	2050	C6	26272.5
COFFEE 1.1_CO_NDCplus	2060	C6	26527.7
COFFEE 1.1_CO_NDCplus	2070	C6	28732.1
COFFEE 1.1_CO_NDCplus	2080	C6	29026.5
COFFEE 1.1_CO_NDCplus	2090	C6	27988.4
COFFEE 1.1_CO_NDCplus	2100	C6	26092.4
COFFEE 1.1_EN_INDCi2030_1000	2020	C4	23071.9
COFFEE 1.1_EN_INDCi2030_1000	2030	C4	24908.4
COFFEE 1.1_EN_INDCi2030_1000	2040	C4	20729.4
COFFEE 1.1_EN_INDCi2030_1000	2050	C4	20282
COFFEE 1.1_EN_INDCi2030_1000	2060	C4	22404.1
COFFEE 1.1_EN_INDCi2030_1000	2070	C4	23327.3
COFFEE 1.1_EN_INDCi2030_1000	2080	C4	21854.4
COFFEE 1.1_EN_INDCi2030_1000	2090	C4	23999.9
COFFEE 1.1_EN_INDCi2030_1000	2100	C4	27565.5
COFFEE 1.1_EN_INDCi2030_1000_NDCp	2020	C4	24100.7
COFFEE 1.1_EN_INDCi2030_1000_NDCp	2030	C4	20172.4
COFFEE 1.1_EN_INDCi2030_1000_NDCp	2040	C4	15655.1
COFFEE 1.1_EN_INDCi2030_1000_NDCp	2050	C4	14610.1
COFFEE 1.1_EN_INDCi2030_1000_NDCp	2060	C4	15677.2
COFFEE 1.1_EN_INDCi2030_1000_NDCp	2070	C4	17102.4
COFFEE 1.1_EN_INDCi2030_1000_NDCp	2080	C4	17312.5
COFFEE 1.1_EN_INDCi2030_1000_NDCp	2090	C4	19448.7
COFFEE 1.1_EN_INDCi2030_1000_NDCp	2100	C4	22759.6
COFFEE 1.1_EN_INDCi2030_1000f	2020	C5	23071.9
COFFEE 1.1_EN_INDCi2030_1000f	2030	C5	24908.4
COFFEE 1.1_EN_INDCi2030_1000f	2040	C5	23193.4
COFFEE 1.1_EN_INDCi2030_1000f	2050	C5	23211.2
COFFEE 1.1_EN_INDCi2030_1000f	2060	C5	24323
COFFEE 1.1_EN_INDCi2030_1000f	2070	C5	24133.4
COFFEE 1.1_EN_INDCi2030_1000f	2080	C5	22607.6
COFFEE 1.1_EN_INDCi2030_1000f	2090	C5	22101.4
COFFEE 1.1_EN_INDCi2030_1000f	2100	C5	22817.9
COFFEE 1.1_EN_INDCi2030_1200	2020	C4	23071.9
COFFEE 1.1_EN_INDCi2030_1200	2030	C4	24908.4
COFFEE 1.1_EN_INDCi2030_1200	2040	C4	21502.6
COFFEE 1.1_EN_INDCi2030_1200	2050	C4	20703.3
COFFEE 1.1_EN_INDCi2030_1200	2060	C4	21348.9
COFFEE 1.1_EN_INDCi2030_1200	2070	C4	21998
COFFEE 1.1_EN_INDCi2030_1200	2080	C4	21400
COFFEE 1.1_EN_INDCi2030_1200	2090	C4	20854.5
COFFEE 1.1_EN_INDCi2030_1200	2100	C4	23548.1
COFFEE 1.1_EN_INDCi2030_1200f	2020	C5	23071.9
COFFEE 1.1_EN_INDCi2030_1200f	2030	C5	24908.4
COFFEE 1.1_EN_INDCi2030_1200f	2040	C5	23829.5
COFFEE 1.1_EN_INDCi2030_1200f	2050	C5	24014.8
COFFEE 1.1_EN_INDCi2030_1200f	2060	C5	25206.1
COFFEE 1.1_EN_INDCi2030_1200f	2070	C5	25588.4
COFFEE 1.1_EN_INDCi2030_1200f	2080	C5	24766.7
COFFEE 1.1_EN_INDCi2030_1200f	2090	C5	22634.5
COFFEE 1.1_EN_INDCi2030_1200f	2100	C5	22801.3
COFFEE 1.1_EN_INDCi2030_1400	2020	C5	23071.9
COFFEE 1.1_EN_INDCi2030_1400	2030	C5	24908.4
COFFEE 1.1_EN_INDCi2030_1400	2040	C5	23439.9
COFFEE 1.1_EN_INDCi2030_1400	2050	C5	23433.4
COFFEE 1.1_EN_INDCi2030_1400	2060	C5	25306
COFFEE 1.1_EN_INDCi2030_1400	2070	C5	26430.1
COFFEE 1.1_EN_INDCi2030_1400	2080	C5	26208.1
COFFEE 1.1_EN_INDCi2030_1400	2090	C5	24487.8
COFFEE 1.1_EN_INDCi2030_1400	2100	C5	26838.4
COFFEE 1.1_EN_INDCi2030_1400f	2020	C5	23071.9
COFFEE 1.1_EN_INDCi2030_1400f	2030	C5	24908.4
COFFEE 1.1_EN_INDCi2030_1400f	2040	C5	24139.2
COFFEE 1.1_EN_INDCi2030_1400f	2050	C5	24250.6
COFFEE 1.1_EN_INDCi2030_1400f	2060	C5	25666.6
COFFEE 1.1_EN_INDCi2030_1400f	2070	C5	27080.7
COFFEE 1.1_EN_INDCi2030_1400f	2080	C5	24188.9
COFFEE 1.1_EN_INDCi2030_1400f	2090	C5	22552.5
COFFEE 1.1_EN_INDCi2030_1400f	2100	C5	22325.3
COFFEE 1.1_EN_INDCi2030_1600	2020	C5	23071.9
COFFEE 1.1_EN_INDCi2030_1600	2030	C5	24908.4
COFFEE 1.1_EN_INDCi2030_1600	2040	C5	24074.9
COFFEE 1.1_EN_INDCi2030_1600	2050	C5	23952.5
COFFEE 1.1_EN_INDCi2030_1600	2060	C5	25437.5
COFFEE 1.1_EN_INDCi2030_1600	2070	C5	27564.8
COFFEE 1.1_EN_INDCi2030_1600	2080	C5	26301.8
COFFEE 1.1_EN_INDCi2030_1600	2090	C5	25065
COFFEE 1.1_EN_INDCi2030_1600	2100	C5	26904.3
COFFEE 1.1_EN_INDCi2030_1600f	2020	C5	23071.9
COFFEE 1.1_EN_INDCi2030_1600f	2030	C5	24908.4
COFFEE 1.1_EN_INDCi2030_1600f	2040	C5	24289.3
COFFEE 1.1_EN_INDCi2030_1600f	2050	C5	24724.9
COFFEE 1.1_EN_INDCi2030_1600f	2060	C5	26019.8
COFFEE 1.1_EN_INDCi2030_1600f	2070	C5	27741.3
COFFEE 1.1_EN_INDCi2030_1600f	2080	C5	25557.6
COFFEE 1.1_EN_INDCi2030_1600f	2090	C5	24067
COFFEE 1.1_EN_INDCi2030_1600f	2100	C5	23213.1
COFFEE 1.1_EN_INDCi2030_1800	2020	C5	23071.9
COFFEE 1.1_EN_INDCi2030_1800	2030	C5	24908.4
COFFEE 1.1_EN_INDCi2030_1800	2040	C5	24253.8
COFFEE 1.1_EN_INDCi2030_1800	2050	C5	24570.5
COFFEE 1.1_EN_INDCi2030_1800	2060	C5	25723.2
COFFEE 1.1_EN_INDCi2030_1800	2070	C5	27642.3
COFFEE 1.1_EN_INDCi2030_1800	2080	C5	26331.3
COFFEE 1.1_EN_INDCi2030_1800	2090	C5	25537.3
COFFEE 1.1_EN_INDCi2030_1800	2100	C5	27479.6
COFFEE 1.1_EN_INDCi2030_1800f	2020	C5	23071.9
COFFEE 1.1_EN_INDCi2030_1800f	2030	C5	24908.4
COFFEE 1.1_EN_INDCi2030_1800f	2040	C5	24387.6
COFFEE 1.1_EN_INDCi2030_1800f	2050	C5	25128
COFFEE 1.1_EN_INDCi2030_1800f	2060	C5	26349.1
COFFEE 1.1_EN_INDCi2030_1800f	2070	C5	27573.1
COFFEE 1.1_EN_INDCi2030_1800f	2080	C5	27548
COFFEE 1.1_EN_INDCi2030_1800f	2090	C5	25131.9
COFFEE 1.1_EN_INDCi2030_1800f	2100	C5	25248
COFFEE 1.1_EN_INDCi2030_2000	2020	C5	23071.9
COFFEE 1.1_EN_INDCi2030_2000	2030	C5	24908.4
COFFEE 1.1_EN_INDCi2030_2000	2040	C5	23971.6
COFFEE 1.1_EN_INDCi2030_2000	2050	C5	25327.4
COFFEE 1.1_EN_INDCi2030_2000	2060	C5	26548.4
COFFEE 1.1_EN_INDCi2030_2000	2070	C5	27745.8
COFFEE 1.1_EN_INDCi2030_2000	2080	C5	28203.5
COFFEE 1.1_EN_INDCi2030_2000	2090	C5	25653.3
COFFEE 1.1_EN_INDCi2030_2000	2100	C5	27735.2
COFFEE 1.1_EN_INDCi2030_2000f	2020	C5	23071.9
COFFEE 1.1_EN_INDCi2030_2000f	2030	C5	24908.4
COFFEE 1.1_EN_INDCi2030_2000f	2040	C5	23819.8
COFFEE 1.1_EN_INDCi2030_2000f	2050	C5	25521
COFFEE 1.1_EN_INDCi2030_2000f	2060	C5	26864.7
COFFEE 1.1_EN_INDCi2030_2000f	2070	C5	27771.1
COFFEE 1.1_EN_INDCi2030_2000f	2080	C5	28994.8
COFFEE 1.1_EN_INDCi2030_2000f	2090	C5	25539.4
COFFEE 1.1_EN_INDCi2030_2000f	2100	C5	26051.2
COFFEE 1.1_EN_INDCi2030_2500	2020	C6	23071.9
COFFEE 1.1_EN_INDCi2030_2500	2030	C6	24908.4
COFFEE 1.1_EN_INDCi2030_2500	2040	C6	24109.8
COFFEE 1.1_EN_INDCi2030_2500	2050	C6	26054.5
COFFEE 1.1_EN_INDCi2030_2500	2060	C6	28648.2
COFFEE 1.1_EN_INDCi2030_2500	2070	C6	28819.9
COFFEE 1.1_EN_INDCi2030_2500	2080	C6	27991.4
COFFEE 1.1_EN_INDCi2030_2500	2090	C6	29164.3
COFFEE 1.1_EN_INDCi2030_2500	2100	C6	27093.8
COFFEE 1.1_EN_INDCi2030_2500f	2020	C6	23071.9
COFFEE 1.1_EN_INDCi2030_2500f	2030	C6	24908.4
COFFEE 1.1_EN_INDCi2030_2500f	2040	C6	24109.8
COFFEE 1.1_EN_INDCi2030_2500f	2050	C6	26054.5
COFFEE 1.1_EN_INDCi2030_2500f	2060	C6	28648.2
COFFEE 1.1_EN_INDCi2030_2500f	2070	C6	28819.9
COFFEE 1.1_EN_INDCi2030_2500f	2080	C6	27991.4
COFFEE 1.1_EN_INDCi2030_2500f	2090	C6	29164.3
COFFEE 1.1_EN_INDCi2030_2500f	2100	C6	27093.8
COFFEE 1.1_EN_INDCi2030_400f	2020	C2	23071.9
COFFEE 1.1_EN_INDCi2030_400f	2030	C2	24908.4
COFFEE 1.1_EN_INDCi2030_400f	2040	C2	20024.3
COFFEE 1.1_EN_INDCi2030_400f	2050	C2	18775.1
COFFEE 1.1_EN_INDCi2030_400f	2060	C2	19533.5
COFFEE 1.1_EN_INDCi2030_400f	2070	C2	18207.3
COFFEE 1.1_EN_INDCi2030_400f	2080	C2	19485.6
COFFEE 1.1_EN_INDCi2030_400f	2090	C2	21411.1
COFFEE 1.1_EN_INDCi2030_400f	2100	C2	23763.2
COFFEE 1.1_EN_INDCi2030_500	2020	C3	23071.9
COFFEE 1.1_EN_INDCi2030_500	2030	C3	24908.4
COFFEE 1.1_EN_INDCi2030_500	2040	C3	9253.07
COFFEE 1.1_EN_INDCi2030_500	2050	C3	12210.1
COFFEE 1.1_EN_INDCi2030_500	2060	C3	17033.6
COFFEE 1.1_EN_INDCi2030_500	2070	C3	20662.2
COFFEE 1.1_EN_INDCi2030_500	2080	C3	23101.2
COFFEE 1.1_EN_INDCi2030_500	2090	C3	24637.6
COFFEE 1.1_EN_INDCi2030_500	2100	C3	26757.7
COFFEE 1.1_EN_INDCi2030_500f	2020	C2	23071.9
COFFEE 1.1_EN_INDCi2030_500f	2030	C2	24908.4
COFFEE 1.1_EN_INDCi2030_500f	2040	C2	20589
COFFEE 1.1_EN_INDCi2030_500f	2050	C2	19362.8
COFFEE 1.1_EN_INDCi2030_500f	2060	C2	20437.2
COFFEE 1.1_EN_INDCi2030_500f	2070	C2	19451.4
COFFEE 1.1_EN_INDCi2030_500f	2080	C2	19571.8
COFFEE 1.1_EN_INDCi2030_500f	2090	C2	21584.3
COFFEE 1.1_EN_INDCi2030_500f	2100	C2	23390.5
COFFEE 1.1_EN_INDCi2030_600	2020	C3	23071.9
COFFEE 1.1_EN_INDCi2030_600	2030	C3	24908.4
COFFEE 1.1_EN_INDCi2030_600	2040	C3	13427.8
COFFEE 1.1_EN_INDCi2030_600	2050	C3	13643.6
COFFEE 1.1_EN_INDCi2030_600	2060	C3	17808.3
COFFEE 1.1_EN_INDCi2030_600	2070	C3	20906.8
COFFEE 1.1_EN_INDCi2030_600	2080	C3	21261.6
COFFEE 1.1_EN_INDCi2030_600	2090	C3	23598.9
COFFEE 1.1_EN_INDCi2030_600	2100	C3	27027.9
COFFEE 1.1_EN_INDCi2030_600_NDCp	2020	C3	24100.7
COFFEE 1.1_EN_INDCi2030_600_NDCp	2030	C3	20172.4
COFFEE 1.1_EN_INDCi2030_600_NDCp	2040	C3	10175.1
COFFEE 1.1_EN_INDCi2030_600_NDCp	2050	C3	10290.1
COFFEE 1.1_EN_INDCi2030_600_NDCp	2060	C3	12313.4
COFFEE 1.1_EN_INDCi2030_600_NDCp	2070	C3	14243.2
COFFEE 1.1_EN_INDCi2030_600_NDCp	2080	C3	16858.5
COFFEE 1.1_EN_INDCi2030_600_NDCp	2090	C3	19524.2
COFFEE 1.1_EN_INDCi2030_600_NDCp	2100	C3	22952.8
COFFEE 1.1_EN_INDCi2030_600f	2020	C4	23071.9
COFFEE 1.1_EN_INDCi2030_600f	2030	C4	24908.4
COFFEE 1.1_EN_INDCi2030_600f	2040	C4	20909.3
COFFEE 1.1_EN_INDCi2030_600f	2050	C4	20547.1
COFFEE 1.1_EN_INDCi2030_600f	2060	C4	21352.1
COFFEE 1.1_EN_INDCi2030_600f	2070	C4	20515.9
COFFEE 1.1_EN_INDCi2030_600f	2080	C4	19780.2
COFFEE 1.1_EN_INDCi2030_600f	2090	C4	21794.7
COFFEE 1.1_EN_INDCi2030_600f	2100	C4	22165.1
COFFEE 1.1_EN_INDCi2030_700	2020	C3	23071.9
COFFEE 1.1_EN_INDCi2030_700	2030	C3	24908.4
COFFEE 1.1_EN_INDCi2030_700	2040	C3	16638.4
COFFEE 1.1_EN_INDCi2030_700	2050	C3	15104.1
COFFEE 1.1_EN_INDCi2030_700	2060	C3	18922.6
COFFEE 1.1_EN_INDCi2030_700	2070	C3	21698.6
COFFEE 1.1_EN_INDCi2030_700	2080	C3	21464.3
COFFEE 1.1_EN_INDCi2030_700	2090	C3	23557.1
COFFEE 1.1_EN_INDCi2030_700	2100	C3	27420.5
COFFEE 1.1_EN_INDCi2030_700f	2020	C4	23071.9
COFFEE 1.1_EN_INDCi2030_700f	2030	C4	24908.4
COFFEE 1.1_EN_INDCi2030_700f	2040	C4	21620.5
COFFEE 1.1_EN_INDCi2030_700f	2050	C4	21354.2
COFFEE 1.1_EN_INDCi2030_700f	2060	C4	22115.5
COFFEE 1.1_EN_INDCi2030_700f	2070	C4	21496.3
COFFEE 1.1_EN_INDCi2030_700f	2080	C4	20234.8
COFFEE 1.1_EN_INDCi2030_700f	2090	C4	22209.6
COFFEE 1.1_EN_INDCi2030_700f	2100	C4	22611.5
COFFEE 1.1_EN_INDCi2030_800	2020	C3	23071.9
COFFEE 1.1_EN_INDCi2030_800	2030	C3	24908.4
COFFEE 1.1_EN_INDCi2030_800	2040	C3	15140.9
COFFEE 1.1_EN_INDCi2030_800	2050	C3	14903.4
COFFEE 1.1_EN_INDCi2030_800	2060	C3	19508.6
COFFEE 1.1_EN_INDCi2030_800	2070	C3	23195.5
COFFEE 1.1_EN_INDCi2030_800	2080	C3	21796.6
COFFEE 1.1_EN_INDCi2030_800	2090	C3	23813
COFFEE 1.1_EN_INDCi2030_800	2100	C3	27576.6
COFFEE 1.1_EN_INDCi2030_800f	2020	C4	23071.9
COFFEE 1.1_EN_INDCi2030_800f	2030	C4	24908.4
COFFEE 1.1_EN_INDCi2030_800f	2040	C4	22215.4
COFFEE 1.1_EN_INDCi2030_800f	2050	C4	21847.8
COFFEE 1.1_EN_INDCi2030_800f	2060	C4	22963.6
COFFEE 1.1_EN_INDCi2030_800f	2070	C4	22385
COFFEE 1.1_EN_INDCi2030_800f	2080	C4	20548.8
COFFEE 1.1_EN_INDCi2030_800f	2090	C4	22190
COFFEE 1.1_EN_INDCi2030_800f	2100	C4	22893.6
COFFEE 1.1_EN_INDCi2030_900	2020	C3	23071.9
COFFEE 1.1_EN_INDCi2030_900	2030	C3	24908.4
COFFEE 1.1_EN_INDCi2030_900	2040	C3	18588.3
COFFEE 1.1_EN_INDCi2030_900	2050	C3	16785.4
COFFEE 1.1_EN_INDCi2030_900	2060	C3	18366.1
COFFEE 1.1_EN_INDCi2030_900	2070	C3	19352
COFFEE 1.1_EN_INDCi2030_900	2080	C3	18808.8
COFFEE 1.1_EN_INDCi2030_900	2090	C3	20094.1
COFFEE 1.1_EN_INDCi2030_900	2100	C3	23438.9
COFFEE 1.1_EN_INDCi2030_900f	2020	C4	23071.9
COFFEE 1.1_EN_INDCi2030_900f	2030	C4	24908.4
COFFEE 1.1_EN_INDCi2030_900f	2040	C4	22676.5
COFFEE 1.1_EN_INDCi2030_900f	2050	C4	22745.1
COFFEE 1.1_EN_INDCi2030_900f	2060	C4	23740.8
COFFEE 1.1_EN_INDCi2030_900f	2070	C4	23179.5
COFFEE 1.1_EN_INDCi2030_900f	2080	C4	21486.3
COFFEE 1.1_EN_INDCi2030_900f	2090	C4	22239.1
COFFEE 1.1_EN_INDCi2030_900f	2100	C4	22961.6
COFFEE 1.1_EN_INDCi2100	2020	C6	23071.9
COFFEE 1.1_EN_INDCi2100	2030	C6	24908.4
COFFEE 1.1_EN_INDCi2100	2040	C6	26634.3
COFFEE 1.1_EN_INDCi2100	2050	C6	26556.2
COFFEE 1.1_EN_INDCi2100	2060	C6	29238.8
COFFEE 1.1_EN_INDCi2100	2070	C6	31587.3
COFFEE 1.1_EN_INDCi2100	2080	C6	32598.3
COFFEE 1.1_EN_INDCi2100	2090	C6	31598.3
COFFEE 1.1_EN_INDCi2100	2100	C6	30933.9
COFFEE 1.1_EN_INDCi2100_COV_NDCp	2020	C6	23043.6
COFFEE 1.1_EN_INDCi2100_COV_NDCp	2030	C6	19258.5
COFFEE 1.1_EN_INDCi2100_COV_NDCp	2040	C6	19460.2
COFFEE 1.1_EN_INDCi2100_COV_NDCp	2050	C6	18351.9
COFFEE 1.1_EN_INDCi2100_COV_NDCp	2060	C6	19614
COFFEE 1.1_EN_INDCi2100_COV_NDCp	2070	C6	20786.1
COFFEE 1.1_EN_INDCi2100_COV_NDCp	2080	C6	20765.8
COFFEE 1.1_EN_INDCi2100_COV_NDCp	2090	C6	22013.8
COFFEE 1.1_EN_INDCi2100_COV_NDCp	2100	C6	23853.3
COFFEE 1.1_EN_NPi2020_1000	2020	C4	23071.9
COFFEE 1.1_EN_NPi2020_1000	2030	C4	21668.9
COFFEE 1.1_EN_NPi2020_1000	2040	C4	20437.7
COFFEE 1.1_EN_NPi2020_1000	2050	C4	20800.7
COFFEE 1.1_EN_NPi2020_1000	2060	C4	22160.9
COFFEE 1.1_EN_NPi2020_1000	2070	C4	23192.9
COFFEE 1.1_EN_NPi2020_1000	2080	C4	22188.3
COFFEE 1.1_EN_NPi2020_1000	2090	C4	23493.4
COFFEE 1.1_EN_NPi2020_1000	2100	C4	26387.5
COFFEE 1.1_EN_NPi2020_1000f	2020	C5	23071.9
COFFEE 1.1_EN_NPi2020_1000f	2030	C5	21929.2
COFFEE 1.1_EN_NPi2020_1000f	2040	C5	23346.9
COFFEE 1.1_EN_NPi2020_1000f	2050	C5	22248.3
COFFEE 1.1_EN_NPi2020_1000f	2060	C5	24187
COFFEE 1.1_EN_NPi2020_1000f	2070	C5	23942.5
COFFEE 1.1_EN_NPi2020_1000f	2080	C5	22500.6
COFFEE 1.1_EN_NPi2020_1000f	2090	C5	22379.9
COFFEE 1.1_EN_NPi2020_1000f	2100	C5	23158.9
COFFEE 1.1_EN_NPi2020_1200	2020	C4	23071.9
COFFEE 1.1_EN_NPi2020_1200	2030	C4	21835.1
COFFEE 1.1_EN_NPi2020_1200	2040	C4	21854.2
COFFEE 1.1_EN_NPi2020_1200	2050	C4	22229.8
COFFEE 1.1_EN_NPi2020_1200	2060	C4	23811.3
COFFEE 1.1_EN_NPi2020_1200	2070	C4	24347.1
COFFEE 1.1_EN_NPi2020_1200	2080	C4	22546.5
COFFEE 1.1_EN_NPi2020_1200	2090	C4	23200.6
COFFEE 1.1_EN_NPi2020_1200	2100	C4	26160.1
COFFEE 1.1_EN_NPi2020_1200f	2020	C5	23071.9
COFFEE 1.1_EN_NPi2020_1200f	2030	C5	21722.8
COFFEE 1.1_EN_NPi2020_1200f	2040	C5	23945.4
COFFEE 1.1_EN_NPi2020_1200f	2050	C5	22722.2
COFFEE 1.1_EN_NPi2020_1200f	2060	C5	24400.4
COFFEE 1.1_EN_NPi2020_1200f	2070	C5	25421
COFFEE 1.1_EN_NPi2020_1200f	2080	C5	24376.3
COFFEE 1.1_EN_NPi2020_1200f	2090	C5	22490.5
COFFEE 1.1_EN_NPi2020_1200f	2100	C5	23050.3
COFFEE 1.1_EN_NPi2020_1400	2020	C5	23071.9
COFFEE 1.1_EN_NPi2020_1400	2030	C5	21969.4
COFFEE 1.1_EN_NPi2020_1400	2040	C5	23529.5
COFFEE 1.1_EN_NPi2020_1400	2050	C5	22051.6
COFFEE 1.1_EN_NPi2020_1400	2060	C5	24582.8
COFFEE 1.1_EN_NPi2020_1400	2070	C5	26088.6
COFFEE 1.1_EN_NPi2020_1400	2080	C5	25564
COFFEE 1.1_EN_NPi2020_1400	2090	C5	24299.8
COFFEE 1.1_EN_NPi2020_1400	2100	C5	26376.6
COFFEE 1.1_EN_NPi2020_1400f	2020	C5	23071.9
COFFEE 1.1_EN_NPi2020_1400f	2030	C5	22576
COFFEE 1.1_EN_NPi2020_1400f	2040	C5	24003.4
COFFEE 1.1_EN_NPi2020_1400f	2050	C5	23423.7
COFFEE 1.1_EN_NPi2020_1400f	2060	C5	23488.7
COFFEE 1.1_EN_NPi2020_1400f	2070	C5	26019.3
COFFEE 1.1_EN_NPi2020_1400f	2080	C5	24820.8
COFFEE 1.1_EN_NPi2020_1400f	2090	C5	22943
COFFEE 1.1_EN_NPi2020_1400f	2100	C5	22765.8
COFFEE 1.1_EN_NPi2020_1600	2020	C5	23071.9
COFFEE 1.1_EN_NPi2020_1600	2030	C5	22387.2
COFFEE 1.1_EN_NPi2020_1600	2040	C5	23905.4
COFFEE 1.1_EN_NPi2020_1600	2050	C5	23202.6
COFFEE 1.1_EN_NPi2020_1600	2060	C5	23899.5
COFFEE 1.1_EN_NPi2020_1600	2070	C5	26778
COFFEE 1.1_EN_NPi2020_1600	2080	C5	26387.6
COFFEE 1.1_EN_NPi2020_1600	2090	C5	24268.1
COFFEE 1.1_EN_NPi2020_1600	2100	C5	26238.7
COFFEE 1.1_EN_NPi2020_1600f	2020	C5	23071.9
COFFEE 1.1_EN_NPi2020_1600f	2030	C5	22909.5
COFFEE 1.1_EN_NPi2020_1600f	2040	C5	24309.7
COFFEE 1.1_EN_NPi2020_1600f	2050	C5	23851.6
COFFEE 1.1_EN_NPi2020_1600f	2060	C5	22696.7
COFFEE 1.1_EN_NPi2020_1600f	2070	C5	25580.6
COFFEE 1.1_EN_NPi2020_1600f	2080	C5	25211
COFFEE 1.1_EN_NPi2020_1600f	2090	C5	24004.3
COFFEE 1.1_EN_NPi2020_1600f	2100	C5	23006.4
COFFEE 1.1_EN_NPi2020_1800	2020	C5	23071.9
COFFEE 1.1_EN_NPi2020_1800	2030	C5	22911.3
COFFEE 1.1_EN_NPi2020_1800	2040	C5	24113.5
COFFEE 1.1_EN_NPi2020_1800	2050	C5	23864.9
COFFEE 1.1_EN_NPi2020_1800	2060	C5	22482.1
COFFEE 1.1_EN_NPi2020_1800	2070	C5	25811.4
COFFEE 1.1_EN_NPi2020_1800	2080	C5	26089.6
COFFEE 1.1_EN_NPi2020_1800	2090	C5	25391.2
COFFEE 1.1_EN_NPi2020_1800	2100	C5	27344.4
COFFEE 1.1_EN_NPi2020_1800f	2020	C5	23071.9
COFFEE 1.1_EN_NPi2020_1800f	2030	C5	23103.9
COFFEE 1.1_EN_NPi2020_1800f	2040	C5	24275.9
COFFEE 1.1_EN_NPi2020_1800f	2050	C5	24365.5
COFFEE 1.1_EN_NPi2020_1800f	2060	C5	22908.9
COFFEE 1.1_EN_NPi2020_1800f	2070	C5	25413.5
COFFEE 1.1_EN_NPi2020_1800f	2080	C5	26472
COFFEE 1.1_EN_NPi2020_1800f	2090	C5	25065
COFFEE 1.1_EN_NPi2020_1800f	2100	C5	24885.5
COFFEE 1.1_EN_NPi2020_2000	2020	C5	23071.9
COFFEE 1.1_EN_NPi2020_2000	2030	C5	22803.7
COFFEE 1.1_EN_NPi2020_2000	2040	C5	24548
COFFEE 1.1_EN_NPi2020_2000	2050	C5	24750.6
COFFEE 1.1_EN_NPi2020_2000	2060	C5	23391.5
COFFEE 1.1_EN_NPi2020_2000	2070	C5	25078.2
COFFEE 1.1_EN_NPi2020_2000	2080	C5	26424
COFFEE 1.1_EN_NPi2020_2000	2090	C5	25839
COFFEE 1.1_EN_NPi2020_2000	2100	C5	27628.4
COFFEE 1.1_EN_NPi2020_2000f	2020	C5	23071.9
COFFEE 1.1_EN_NPi2020_2000f	2030	C5	22841.1
COFFEE 1.1_EN_NPi2020_2000f	2040	C5	24587.7
COFFEE 1.1_EN_NPi2020_2000f	2050	C5	24986.1
COFFEE 1.1_EN_NPi2020_2000f	2060	C5	23869.9
COFFEE 1.1_EN_NPi2020_2000f	2070	C5	24982.2
COFFEE 1.1_EN_NPi2020_2000f	2080	C5	26909.2
COFFEE 1.1_EN_NPi2020_2000f	2090	C5	25649.3
COFFEE 1.1_EN_NPi2020_2000f	2100	C5	25648.3
COFFEE 1.1_EN_NPi2020_2500	2020	C6	23071.9
COFFEE 1.1_EN_NPi2020_2500	2030	C6	23164.7
COFFEE 1.1_EN_NPi2020_2500	2040	C6	24614
COFFEE 1.1_EN_NPi2020_2500	2050	C6	25989.6
COFFEE 1.1_EN_NPi2020_2500	2060	C6	29236.9
COFFEE 1.1_EN_NPi2020_2500	2070	C6	32682.9
COFFEE 1.1_EN_NPi2020_2500	2080	C6	38491.5
COFFEE 1.1_EN_NPi2020_2500	2090	C6	35332.8
COFFEE 1.1_EN_NPi2020_2500	2100	C6	32928.7
COFFEE 1.1_EN_NPi2020_2500f	2020	C6	23071.9
COFFEE 1.1_EN_NPi2020_2500f	2030	C6	23164.7
COFFEE 1.1_EN_NPi2020_2500f	2040	C6	24550.7
COFFEE 1.1_EN_NPi2020_2500f	2050	C6	25782.1
COFFEE 1.1_EN_NPi2020_2500f	2060	C6	27352.9
COFFEE 1.1_EN_NPi2020_2500f	2070	C6	26820.6
COFFEE 1.1_EN_NPi2020_2500f	2080	C6	26412.8
COFFEE 1.1_EN_NPi2020_2500f	2090	C6	27401.9
COFFEE 1.1_EN_NPi2020_2500f	2100	C6	26498.7
COFFEE 1.1_EN_NPi2020_400	2020	C1	23072.3
COFFEE 1.1_EN_NPi2020_400	2030	C1	11663.2
COFFEE 1.1_EN_NPi2020_400	2040	C1	13891
COFFEE 1.1_EN_NPi2020_400	2050	C1	12886.6
COFFEE 1.1_EN_NPi2020_400	2060	C1	16988.8
COFFEE 1.1_EN_NPi2020_400	2070	C1	20320.5
COFFEE 1.1_EN_NPi2020_400	2080	C1	21434.9
COFFEE 1.1_EN_NPi2020_400	2090	C1	23077.8
COFFEE 1.1_EN_NPi2020_400	2100	C1	26314.9
COFFEE 1.1_EN_NPi2020_400_lowBECCS	2020	C3	23071.9
COFFEE 1.1_EN_NPi2020_400_lowBECCS	2030	C3	6792.88
COFFEE 1.1_EN_NPi2020_400_lowBECCS	2040	C3	9448.97
COFFEE 1.1_EN_NPi2020_400_lowBECCS	2050	C3	9932.92
COFFEE 1.1_EN_NPi2020_400_lowBECCS	2060	C3	12830
COFFEE 1.1_EN_NPi2020_400_lowBECCS	2070	C3	13667.4
COFFEE 1.1_EN_NPi2020_400_lowBECCS	2080	C3	14314
COFFEE 1.1_EN_NPi2020_400_lowBECCS	2090	C3	14797.8
COFFEE 1.1_EN_NPi2020_400_lowBECCS	2100	C3	15317.1
COFFEE 1.1_EN_NPi2020_400f	2020	C2	23071.9
COFFEE 1.1_EN_NPi2020_400f	2030	C2	20886.7
COFFEE 1.1_EN_NPi2020_400f	2040	C2	19840.5
COFFEE 1.1_EN_NPi2020_400f	2050	C2	19270.5
COFFEE 1.1_EN_NPi2020_400f	2060	C2	20110.2
COFFEE 1.1_EN_NPi2020_400f	2070	C2	19152.9
COFFEE 1.1_EN_NPi2020_400f	2080	C2	19767.1
COFFEE 1.1_EN_NPi2020_400f	2090	C2	21913.2
COFFEE 1.1_EN_NPi2020_400f	2100	C2	24390.2
COFFEE 1.1_EN_NPi2020_400f_lowBECCS	2020	C3	23071.9
COFFEE 1.1_EN_NPi2020_400f_lowBECCS	2030	C3	14399.6
COFFEE 1.1_EN_NPi2020_400f_lowBECCS	2040	C3	13132.8
COFFEE 1.1_EN_NPi2020_400f_lowBECCS	2050	C3	12385.8
COFFEE 1.1_EN_NPi2020_400f_lowBECCS	2060	C3	14152.2
COFFEE 1.1_EN_NPi2020_400f_lowBECCS	2070	C3	13405.4
COFFEE 1.1_EN_NPi2020_400f_lowBECCS	2080	C3	13494.3
COFFEE 1.1_EN_NPi2020_400f_lowBECCS	2090	C3	13372.2
COFFEE 1.1_EN_NPi2020_400f_lowBECCS	2100	C3	11453.5
COFFEE 1.1_EN_NPi2020_500	2020	C3	23071.9
COFFEE 1.1_EN_NPi2020_500	2030	C3	13864.3
COFFEE 1.1_EN_NPi2020_500	2040	C3	15471.2
COFFEE 1.1_EN_NPi2020_500	2050	C3	14291.1
COFFEE 1.1_EN_NPi2020_500	2060	C3	17814.7
COFFEE 1.1_EN_NPi2020_500	2070	C3	20655
COFFEE 1.1_EN_NPi2020_500	2080	C3	20882.8
COFFEE 1.1_EN_NPi2020_500	2090	C3	23020.8
COFFEE 1.1_EN_NPi2020_500	2100	C3	26880.4
COFFEE 1.1_EN_NPi2020_500f	2020	C2	23071.9
COFFEE 1.1_EN_NPi2020_500f	2030	C2	21496.1
COFFEE 1.1_EN_NPi2020_500f	2040	C2	20290.8
COFFEE 1.1_EN_NPi2020_500f	2050	C2	19971.6
COFFEE 1.1_EN_NPi2020_500f	2060	C2	21076.4
COFFEE 1.1_EN_NPi2020_500f	2070	C2	20123.5
COFFEE 1.1_EN_NPi2020_500f	2080	C2	19876.9
COFFEE 1.1_EN_NPi2020_500f	2090	C2	22057.7
COFFEE 1.1_EN_NPi2020_500f	2100	C2	24080.7
COFFEE 1.1_EN_NPi2020_600	2020	C3	23071.9
COFFEE 1.1_EN_NPi2020_600	2030	C3	15909
COFFEE 1.1_EN_NPi2020_600	2040	C3	17080.9
COFFEE 1.1_EN_NPi2020_600	2050	C3	15723.6
COFFEE 1.1_EN_NPi2020_600	2060	C3	18704.9
COFFEE 1.1_EN_NPi2020_600	2070	C3	21585.2
COFFEE 1.1_EN_NPi2020_600	2080	C3	21358.4
COFFEE 1.1_EN_NPi2020_600	2090	C3	23228.9
COFFEE 1.1_EN_NPi2020_600	2100	C3	26955.7
COFFEE 1.1_EN_NPi2020_600f	2020	C4	23071.9
COFFEE 1.1_EN_NPi2020_600f	2030	C4	22581.8
COFFEE 1.1_EN_NPi2020_600f	2040	C4	20600.1
COFFEE 1.1_EN_NPi2020_600f	2050	C4	20876.5
COFFEE 1.1_EN_NPi2020_600f	2060	C4	21831.5
COFFEE 1.1_EN_NPi2020_600f	2070	C4	20786.8
COFFEE 1.1_EN_NPi2020_600f	2080	C4	20089.9
COFFEE 1.1_EN_NPi2020_600f	2090	C4	22163.1
COFFEE 1.1_EN_NPi2020_600f	2100	C4	23179
COFFEE 1.1_EN_NPi2020_700	2020	C3	23071.9
COFFEE 1.1_EN_NPi2020_700	2030	C3	16942.1
COFFEE 1.1_EN_NPi2020_700	2040	C3	17960
COFFEE 1.1_EN_NPi2020_700	2050	C3	17564.5
COFFEE 1.1_EN_NPi2020_700	2060	C3	19487.4
COFFEE 1.1_EN_NPi2020_700	2070	C3	21699
COFFEE 1.1_EN_NPi2020_700	2080	C3	21452.8
COFFEE 1.1_EN_NPi2020_700	2090	C3	23020.2
COFFEE 1.1_EN_NPi2020_700	2100	C3	26915.3
COFFEE 1.1_EN_NPi2020_700f	2020	C4	23071.9
COFFEE 1.1_EN_NPi2020_700f	2030	C4	22164.1
COFFEE 1.1_EN_NPi2020_700f	2040	C4	21347.1
COFFEE 1.1_EN_NPi2020_700f	2050	C4	21673.4
COFFEE 1.1_EN_NPi2020_700f	2060	C4	22751.7
COFFEE 1.1_EN_NPi2020_700f	2070	C4	21807.3
COFFEE 1.1_EN_NPi2020_700f	2080	C4	20416.2
COFFEE 1.1_EN_NPi2020_700f	2090	C4	22607.9
COFFEE 1.1_EN_NPi2020_700f	2100	C4	23147
COFFEE 1.1_EN_NPi2020_800	2020	C3	23071.9
COFFEE 1.1_EN_NPi2020_800	2030	C3	19233.6
COFFEE 1.1_EN_NPi2020_800	2040	C3	19078.2
COFFEE 1.1_EN_NPi2020_800	2050	C3	18681
COFFEE 1.1_EN_NPi2020_800	2060	C3	20154.3
COFFEE 1.1_EN_NPi2020_800	2070	C3	21964.8
COFFEE 1.1_EN_NPi2020_800	2080	C3	21641.7
COFFEE 1.1_EN_NPi2020_800	2090	C3	23039.8
COFFEE 1.1_EN_NPi2020_800	2100	C3	26781.1
COFFEE 1.1_EN_NPi2020_800f	2020	C4	23071.9
COFFEE 1.1_EN_NPi2020_800f	2030	C4	22029.1
COFFEE 1.1_EN_NPi2020_800f	2040	C4	22100.5
COFFEE 1.1_EN_NPi2020_800f	2050	C4	22083.4
COFFEE 1.1_EN_NPi2020_800f	2060	C4	23441
COFFEE 1.1_EN_NPi2020_800f	2070	C4	22293.6
COFFEE 1.1_EN_NPi2020_800f	2080	C4	20568.2
COFFEE 1.1_EN_NPi2020_800f	2090	C4	22484.3
COFFEE 1.1_EN_NPi2020_800f	2100	C4	23323.8
COFFEE 1.1_EN_NPi2020_900	2020	C3	23071.9
COFFEE 1.1_EN_NPi2020_900	2030	C3	20738
COFFEE 1.1_EN_NPi2020_900	2040	C3	19912.9
COFFEE 1.1_EN_NPi2020_900	2050	C3	19778.7
COFFEE 1.1_EN_NPi2020_900	2060	C3	21702.2
COFFEE 1.1_EN_NPi2020_900	2070	C3	22879.8
COFFEE 1.1_EN_NPi2020_900	2080	C3	21691.7
COFFEE 1.1_EN_NPi2020_900	2090	C3	23149.6
COFFEE 1.1_EN_NPi2020_900	2100	C3	26710
COFFEE 1.1_EN_NPi2020_900f	2020	C4	23071.9
COFFEE 1.1_EN_NPi2020_900f	2030	C4	21568.8
COFFEE 1.1_EN_NPi2020_900f	2040	C4	23037.9
COFFEE 1.1_EN_NPi2020_900f	2050	C4	22217.1
COFFEE 1.1_EN_NPi2020_900f	2060	C4	23808.3
COFFEE 1.1_EN_NPi2020_900f	2070	C4	23064.3
COFFEE 1.1_EN_NPi2020_900f	2080	C4	21401.2
COFFEE 1.1_EN_NPi2020_900f	2090	C4	22389.1
COFFEE 1.1_EN_NPi2020_900f	2100	C4	23301.2
COFFEE 1.1_EN_NPi2100	2020	C6	23071.9
COFFEE 1.1_EN_NPi2100	2030	C6	24965.3
COFFEE 1.1_EN_NPi2100	2040	C6	27926
COFFEE 1.1_EN_NPi2100	2050	C6	28875.3
COFFEE 1.1_EN_NPi2100	2060	C6	32157.5
COFFEE 1.1_EN_NPi2100	2070	C6	34948.9
COFFEE 1.1_EN_NPi2100	2080	C6	33997
COFFEE 1.1_EN_NPi2100	2090	C6	33249.8
COFFEE 1.1_EN_NPi2100	2100	C6	32546.3
GCAM 5.2_NGFS1_Immediate 2C with CDR (Orderly, Rep)	2020	C4	28035.3
GCAM 5.2_NGFS1_Immediate 2C with CDR (Orderly, Rep)	2030	C4	18659.4
GCAM 5.2_NGFS1_Immediate 2C with CDR (Orderly, Rep)	2040	C4	16366.2
GCAM 5.2_NGFS1_Immediate 2C with CDR (Orderly, Rep)	2050	C4	18385
GCAM 5.2_NGFS1_Immediate 2C with CDR (Orderly, Rep)	2060	C4	20679.9
GCAM 5.2_NGFS1_Immediate 2C with CDR (Orderly, Rep)	2070	C4	20123.3
GCAM 5.2_NGFS1_Immediate 2C with CDR (Orderly, Rep)	2080	C4	17677.9
GCAM 5.2_NGFS1_Immediate 2C with CDR (Orderly, Rep)	2090	C4	14549.6
GCAM 5.2_NGFS1_Immediate 2C with CDR (Orderly, Rep)	2100	C4	12825.8
GCAM 5.3_NGFS2_Below 2°C	2020	C3	26001
GCAM 5.3_NGFS2_Below 2°C	2030	C3	22400.2
GCAM 5.3_NGFS2_Below 2°C	2040	C3	17515.7
GCAM 5.3_NGFS2_Below 2°C	2050	C3	15712.7
GCAM 5.3_NGFS2_Below 2°C	2060	C3	15765.5
GCAM 5.3_NGFS2_Below 2°C	2070	C3	14495.3
GCAM 5.3_NGFS2_Below 2°C	2080	C3	14622.4
GCAM 5.3_NGFS2_Below 2°C	2090	C3	14720.2
GCAM 5.3_NGFS2_Below 2°C	2100	C3	15040.8
GCAM 5.3_NGFS2_Delayed Transition	2020	C4	26004.4
GCAM 5.3_NGFS2_Delayed Transition	2030	C4	29696.7
GCAM 5.3_NGFS2_Delayed Transition	2040	C4	19137.4
GCAM 5.3_NGFS2_Delayed Transition	2050	C4	15296.9
GCAM 5.3_NGFS2_Delayed Transition	2060	C4	13216.5
GCAM 5.3_NGFS2_Delayed Transition	2070	C4	9318.55
GCAM 5.3_NGFS2_Delayed Transition	2080	C4	6537.8
GCAM 5.3_NGFS2_Delayed Transition	2090	C4	5164.41
GCAM 5.3_NGFS2_Delayed Transition	2100	C4	5404.84
GCAM 5.3_NGFS2_Divergent Net Zero Policies	2020	C2	26004.4
GCAM 5.3_NGFS2_Divergent Net Zero Policies	2030	C2	17580.7
GCAM 5.3_NGFS2_Divergent Net Zero Policies	2040	C2	16459.3
GCAM 5.3_NGFS2_Divergent Net Zero Policies	2050	C2	13760.3
GCAM 5.3_NGFS2_Divergent Net Zero Policies	2060	C2	13342.1
GCAM 5.3_NGFS2_Divergent Net Zero Policies	2070	C2	12580.4
GCAM 5.3_NGFS2_Divergent Net Zero Policies	2080	C2	11788.1
GCAM 5.3_NGFS2_Divergent Net Zero Policies	2090	C2	12001.8
GCAM 5.3_NGFS2_Divergent Net Zero Policies	2100	C2	13156.8
GCAM 5.3_NGFS2_Nationally Determined Contributions (NDCs)	2020	C5	26432.3
GCAM 5.3_NGFS2_Nationally Determined Contributions (NDCs)	2030	C5	28318
GCAM 5.3_NGFS2_Nationally Determined Contributions (NDCs)	2040	C5	29652.1
GCAM 5.3_NGFS2_Nationally Determined Contributions (NDCs)	2050	C5	31436.4
GCAM 5.3_NGFS2_Nationally Determined Contributions (NDCs)	2060	C5	33862.7
GCAM 5.3_NGFS2_Nationally Determined Contributions (NDCs)	2070	C5	34234.5
GCAM 5.3_NGFS2_Nationally Determined Contributions (NDCs)	2080	C5	33813.1
GCAM 5.3_NGFS2_Nationally Determined Contributions (NDCs)	2090	C5	32538.4
GCAM 5.3_NGFS2_Nationally Determined Contributions (NDCs)	2100	C5	30184.9
GCAM 5.3_NGFS2_Net-Zero 2050	2020	C2	26001.6
GCAM 5.3_NGFS2_Net-Zero 2050	2030	C2	20008.3
GCAM 5.3_NGFS2_Net-Zero 2050	2040	C2	17832.2
GCAM 5.3_NGFS2_Net-Zero 2050	2050	C2	16690.9
GCAM 5.3_NGFS2_Net-Zero 2050	2060	C2	15346.7
GCAM 5.3_NGFS2_Net-Zero 2050	2070	C2	13012.5
GCAM 5.3_NGFS2_Net-Zero 2050	2080	C2	9024.22
GCAM 5.3_NGFS2_Net-Zero 2050	2090	C2	7669.55
GCAM 5.3_NGFS2_Net-Zero 2050	2100	C2	6352.58
GCAM 5.3_R_MAC_30_n0	2020	C1	28280.9
GCAM 5.3_R_MAC_30_n0	2030	C1	24863
GCAM 5.3_R_MAC_30_n0	2040	C1	26388.1
GCAM 5.3_R_MAC_30_n0	2050	C1	27379
GCAM 5.3_R_MAC_30_n0	2060	C1	28097.8
GCAM 5.3_R_MAC_30_n0	2070	C1	26434.7
GCAM 5.3_R_MAC_30_n0	2080	C1	24744.1
GCAM 5.3_R_MAC_30_n0	2090	C1	23764.2
GCAM 5.3_R_MAC_30_n0	2100	C1	23552.9
GCAM 5.3_R_MAC_35_n0	2020	C3	28280.9
GCAM 5.3_R_MAC_35_n0	2030	C3	22681
GCAM 5.3_R_MAC_35_n0	2040	C3	26474.4
GCAM 5.3_R_MAC_35_n0	2050	C3	27636.4
GCAM 5.3_R_MAC_35_n0	2060	C3	27748.7
GCAM 5.3_R_MAC_35_n0	2070	C3	26850.7
GCAM 5.3_R_MAC_35_n0	2080	C3	24986.3
GCAM 5.3_R_MAC_35_n0	2090	C3	23805.2
GCAM 5.3_R_MAC_35_n0	2100	C3	23459
GCAM 5.3_R_MAC_35_n8	2020	C1	28280.9
GCAM 5.3_R_MAC_35_n8	2030	C1	23387.6
GCAM 5.3_R_MAC_35_n8	2040	C1	25225.8
GCAM 5.3_R_MAC_35_n8	2050	C1	23956.1
GCAM 5.3_R_MAC_35_n8	2060	C1	22784
GCAM 5.3_R_MAC_35_n8	2070	C1	22432.2
GCAM 5.3_R_MAC_35_n8	2080	C1	20686.6
GCAM 5.3_R_MAC_35_n8	2090	C1	20083.1
GCAM 5.3_R_MAC_35_n8	2100	C1	20180.9
GCAM 5.3_R_MAC_40_n0	2020	C3	28280.9
GCAM 5.3_R_MAC_40_n0	2030	C3	23185.1
GCAM 5.3_R_MAC_40_n0	2040	C3	26630.1
GCAM 5.3_R_MAC_40_n0	2050	C3	27672.4
GCAM 5.3_R_MAC_40_n0	2060	C3	27725.1
GCAM 5.3_R_MAC_40_n0	2070	C3	27138
GCAM 5.3_R_MAC_40_n0	2080	C3	25567.8
GCAM 5.3_R_MAC_40_n0	2090	C3	24164.8
GCAM 5.3_R_MAC_40_n0	2100	C3	23444.6
GCAM 5.3_R_MAC_40_n8	2020	C1	28280.9
GCAM 5.3_R_MAC_40_n8	2030	C1	22677.8
GCAM 5.3_R_MAC_40_n8	2040	C1	25709.5
GCAM 5.3_R_MAC_40_n8	2050	C1	24557.4
GCAM 5.3_R_MAC_40_n8	2060	C1	23191.1
GCAM 5.3_R_MAC_40_n8	2070	C1	22853.7
GCAM 5.3_R_MAC_40_n8	2080	C1	21090.5
GCAM 5.3_R_MAC_40_n8	2090	C1	19783.2
GCAM 5.3_R_MAC_40_n8	2100	C1	19919.6
GCAM 5.3_R_MAC_45_n0	2020	C3	28280.9
GCAM 5.3_R_MAC_45_n0	2030	C3	24088.3
GCAM 5.3_R_MAC_45_n0	2040	C3	25210.4
GCAM 5.3_R_MAC_45_n0	2050	C3	27385.6
GCAM 5.3_R_MAC_45_n0	2060	C3	27603.4
GCAM 5.3_R_MAC_45_n0	2070	C3	27005.2
GCAM 5.3_R_MAC_45_n0	2080	C3	25908.7
GCAM 5.3_R_MAC_45_n0	2090	C3	24332.1
GCAM 5.3_R_MAC_45_n0	2100	C3	23420.8
GCAM 5.3_R_MAC_45_n8	2020	C1	28280.9
GCAM 5.3_R_MAC_45_n8	2030	C1	23316.7
GCAM 5.3_R_MAC_45_n8	2040	C1	26500.5
GCAM 5.3_R_MAC_45_n8	2050	C1	24837
GCAM 5.3_R_MAC_45_n8	2060	C1	23439.1
GCAM 5.3_R_MAC_45_n8	2070	C1	22798.9
GCAM 5.3_R_MAC_45_n8	2080	C1	21443.7
GCAM 5.3_R_MAC_45_n8	2090	C1	19578.8
GCAM 5.3_R_MAC_45_n8	2100	C1	19588.3
GCAM 5.3_R_MAC_50_n0	2020	C3	28280.9
GCAM 5.3_R_MAC_50_n0	2030	C3	24813.8
GCAM 5.3_R_MAC_50_n0	2040	C3	24668.2
GCAM 5.3_R_MAC_50_n0	2050	C3	27183.9
GCAM 5.3_R_MAC_50_n0	2060	C3	27507.3
GCAM 5.3_R_MAC_50_n0	2070	C3	26915.5
GCAM 5.3_R_MAC_50_n0	2080	C3	26139.1
GCAM 5.3_R_MAC_50_n0	2090	C3	24762.6
GCAM 5.3_R_MAC_50_n0	2100	C3	23582.8
GCAM 5.3_R_MAC_50_n8	2020	C1	28280.9
GCAM 5.3_R_MAC_50_n8	2030	C1	24063.5
GCAM 5.3_R_MAC_50_n8	2040	C1	25246.7
GCAM 5.3_R_MAC_50_n8	2050	C1	25126.9
GCAM 5.3_R_MAC_50_n8	2060	C1	23765.6
GCAM 5.3_R_MAC_50_n8	2070	C1	22850.5
GCAM 5.3_R_MAC_50_n8	2080	C1	21521.9
GCAM 5.3_R_MAC_50_n8	2090	C1	19663.5
GCAM 5.3_R_MAC_50_n8	2100	C1	19551.3
GCAM 5.3_R_MAC_55_n0	2020	C3	28280.9
GCAM 5.3_R_MAC_55_n0	2030	C3	25348.8
GCAM 5.3_R_MAC_55_n0	2040	C3	24888.8
GCAM 5.3_R_MAC_55_n0	2050	C3	26826.4
GCAM 5.3_R_MAC_55_n0	2060	C3	27312.9
GCAM 5.3_R_MAC_55_n0	2070	C3	26821
GCAM 5.3_R_MAC_55_n0	2080	C3	26055.6
GCAM 5.3_R_MAC_55_n0	2090	C3	25078.4
GCAM 5.3_R_MAC_55_n0	2100	C3	23798.8
GCAM 5.3_R_MAC_55_n8	2020	C2	28280.9
GCAM 5.3_R_MAC_55_n8	2030	C2	24684.2
GCAM 5.3_R_MAC_55_n8	2040	C2	24690.2
GCAM 5.3_R_MAC_55_n8	2050	C2	27086.9
GCAM 5.3_R_MAC_55_n8	2060	C2	24044
GCAM 5.3_R_MAC_55_n8	2070	C2	22831.1
GCAM 5.3_R_MAC_55_n8	2080	C2	21403.7
GCAM 5.3_R_MAC_55_n8	2090	C2	19821.2
GCAM 5.3_R_MAC_55_n8	2100	C2	19664.4
GCAM 5.3_R_MAC_60_n0	2020	C3	28280.9
GCAM 5.3_R_MAC_60_n0	2030	C3	25747.4
GCAM 5.3_R_MAC_60_n0	2040	C3	25289.2
GCAM 5.3_R_MAC_60_n0	2050	C3	26109.6
GCAM 5.3_R_MAC_60_n0	2060	C3	27204.5
GCAM 5.3_R_MAC_60_n0	2070	C3	26808.3
GCAM 5.3_R_MAC_60_n0	2080	C3	26038.1
GCAM 5.3_R_MAC_60_n0	2090	C3	25350.3
GCAM 5.3_R_MAC_60_n0	2100	C3	24196.2
GCAM 5.3_R_MAC_60_n8	2020	C2	28280.9
GCAM 5.3_R_MAC_60_n8	2030	C2	25169
GCAM 5.3_R_MAC_60_n8	2040	C2	24764.8
GCAM 5.3_R_MAC_60_n8	2050	C2	27054.5
GCAM 5.3_R_MAC_60_n8	2060	C2	24465.3
GCAM 5.3_R_MAC_60_n8	2070	C2	23154.6
GCAM 5.3_R_MAC_60_n8	2080	C2	21404
GCAM 5.3_R_MAC_60_n8	2090	C2	20031.4
GCAM 5.3_R_MAC_60_n8	2100	C2	19920.8
GCAM 5.3_R_MAC_65_n0	2020	C3	28280.9
GCAM 5.3_R_MAC_65_n0	2030	C3	26048.4
GCAM 5.3_R_MAC_65_n0	2040	C3	25625
GCAM 5.3_R_MAC_65_n0	2050	C3	25786
GCAM 5.3_R_MAC_65_n0	2060	C3	27399.6
GCAM 5.3_R_MAC_65_n0	2070	C3	26774
GCAM 5.3_R_MAC_65_n0	2080	C3	26072.7
GCAM 5.3_R_MAC_65_n0	2090	C3	25401
GCAM 5.3_R_MAC_65_n0	2100	C3	24544
GCAM 5.3_R_MAC_65_n8	2020	C3	28280.9
GCAM 5.3_R_MAC_65_n8	2030	C3	25544.2
GCAM 5.3_R_MAC_65_n8	2040	C3	25068
GCAM 5.3_R_MAC_65_n8	2050	C3	26493
GCAM 5.3_R_MAC_65_n8	2060	C3	26519.6
GCAM 5.3_R_MAC_65_n8	2070	C3	23737.6
GCAM 5.3_R_MAC_65_n8	2080	C3	21687.7
GCAM 5.3_R_MAC_65_n8	2090	C3	20261
GCAM 5.3_R_MAC_65_n8	2100	C3	20269.9
GCAM 5.3_R_MAC_70_n0	2020	C4	28280.9
GCAM 5.3_R_MAC_70_n0	2030	C4	26276.8
GCAM 5.3_R_MAC_70_n0	2040	C4	25943.4
GCAM 5.3_R_MAC_70_n0	2050	C4	25877.7
GCAM 5.3_R_MAC_70_n0	2060	C4	27096.3
GCAM 5.3_R_MAC_70_n0	2070	C4	26849.1
GCAM 5.3_R_MAC_70_n0	2080	C4	26089
GCAM 5.3_R_MAC_70_n0	2090	C4	25435
GCAM 5.3_R_MAC_70_n0	2100	C4	24817
GCAM 5.3_R_MAC_70_n8	2020	C3	28280.9
GCAM 5.3_R_MAC_70_n8	2030	C3	25841.6
GCAM 5.3_R_MAC_70_n8	2040	C3	25396.8
GCAM 5.3_R_MAC_70_n8	2050	C3	25961.6
GCAM 5.3_R_MAC_70_n8	2060	C3	27367.2
GCAM 5.3_R_MAC_70_n8	2070	C3	24090.9
GCAM 5.3_R_MAC_70_n8	2080	C3	21857.3
GCAM 5.3_R_MAC_70_n8	2090	C3	20683.1
GCAM 5.3_R_MAC_70_n8	2100	C3	20752.3
GCAM 5.3_R_MAC_75_n0	2020	C4	28280.9
GCAM 5.3_R_MAC_75_n0	2030	C4	26452.7
GCAM 5.3_R_MAC_75_n0	2040	C4	26344
GCAM 5.3_R_MAC_75_n0	2050	C4	26188.2
GCAM 5.3_R_MAC_75_n0	2060	C4	26798.2
GCAM 5.3_R_MAC_75_n0	2070	C4	27636.3
GCAM 5.3_R_MAC_75_n0	2080	C4	26139.2
GCAM 5.3_R_MAC_75_n0	2090	C4	25513.7
GCAM 5.3_R_MAC_75_n0	2100	C4	24863.8
GCAM 5.3_R_MAC_75_n8	2020	C3	28280.9
GCAM 5.3_R_MAC_75_n8	2030	C3	26077.2
GCAM 5.3_R_MAC_75_n8	2040	C3	25652.7
GCAM 5.3_R_MAC_75_n8	2050	C3	25779
GCAM 5.3_R_MAC_75_n8	2060	C3	27372
GCAM 5.3_R_MAC_75_n8	2070	C3	25618.1
GCAM 5.3_R_MAC_75_n8	2080	C3	22010
GCAM 5.3_R_MAC_75_n8	2090	C3	20929.7
GCAM 5.3_R_MAC_75_n8	2100	C3	20903.6
GCAM 5.3_R_MAC_80_n0	2020	C4	28280.9
GCAM 5.3_R_MAC_80_n0	2030	C4	26671.8
GCAM 5.3_R_MAC_80_n0	2040	C4	26718.7
GCAM 5.3_R_MAC_80_n0	2050	C4	26564.9
GCAM 5.3_R_MAC_80_n0	2060	C4	26675.6
GCAM 5.3_R_MAC_80_n0	2070	C4	28006
GCAM 5.3_R_MAC_80_n0	2080	C4	26230.7
GCAM 5.3_R_MAC_80_n0	2090	C4	25584.2
GCAM 5.3_R_MAC_80_n0	2100	C4	24896.9
GCAM 5.3_R_MAC_80_n8	2020	C4	28280.9
GCAM 5.3_R_MAC_80_n8	2030	C4	26265.1
GCAM 5.3_R_MAC_80_n8	2040	C4	25917.8
GCAM 5.3_R_MAC_80_n8	2050	C4	25862.6
GCAM 5.3_R_MAC_80_n8	2060	C4	27114.7
GCAM 5.3_R_MAC_80_n8	2070	C4	26793.8
GCAM 5.3_R_MAC_80_n8	2080	C4	22158
GCAM 5.3_R_MAC_80_n8	2090	C4	21109.2
GCAM 5.3_R_MAC_80_n8	2100	C4	20958.6
GCAM 5.3_R_MAC_85_n0	2020	C5	28280.9
GCAM 5.3_R_MAC_85_n0	2030	C5	26862.4
GCAM 5.3_R_MAC_85_n0	2040	C5	27046.9
GCAM 5.3_R_MAC_85_n0	2050	C5	26942.2
GCAM 5.3_R_MAC_85_n0	2060	C5	26721.2
GCAM 5.3_R_MAC_85_n0	2070	C5	28041.7
GCAM 5.3_R_MAC_85_n0	2080	C5	27412.2
GCAM 5.3_R_MAC_85_n0	2090	C5	25713.3
GCAM 5.3_R_MAC_85_n0	2100	C5	25006.9
GCAM 5.3_R_MAC_85_n8	2020	C4	28280.9
GCAM 5.3_R_MAC_85_n8	2030	C4	26411.2
GCAM 5.3_R_MAC_85_n8	2040	C4	26254.6
GCAM 5.3_R_MAC_85_n8	2050	C4	26108.3
GCAM 5.3_R_MAC_85_n8	2060	C4	26857.5
GCAM 5.3_R_MAC_85_n8	2070	C4	27483
GCAM 5.3_R_MAC_85_n8	2080	C4	24118.6
GCAM 5.3_R_MAC_85_n8	2090	C4	21332.3
GCAM 5.3_R_MAC_85_n8	2100	C4	21027.3
GCAM 5.3_R_MAC_90_n0	2020	C5	28280.9
GCAM 5.3_R_MAC_90_n0	2030	C5	27029.3
GCAM 5.3_R_MAC_90_n0	2040	C5	27334.9
GCAM 5.3_R_MAC_90_n0	2050	C5	27301.2
GCAM 5.3_R_MAC_90_n0	2060	C5	26885.1
GCAM 5.3_R_MAC_90_n0	2070	C5	27959.9
GCAM 5.3_R_MAC_90_n0	2080	C5	28138.2
GCAM 5.3_R_MAC_90_n0	2090	C5	25889.3
GCAM 5.3_R_MAC_90_n0	2100	C5	25193.5
GCAM 5.3_R_MAC_90_n8	2020	C4	28280.9
GCAM 5.3_R_MAC_90_n8	2030	C4	26586.5
GCAM 5.3_R_MAC_90_n8	2040	C4	26573.6
GCAM 5.3_R_MAC_90_n8	2050	C4	26411.8
GCAM 5.3_R_MAC_90_n8	2060	C4	26701.3
GCAM 5.3_R_MAC_90_n8	2070	C4	27909
GCAM 5.3_R_MAC_90_n8	2080	C4	25662.4
GCAM 5.3_R_MAC_90_n8	2090	C4	21612.2
GCAM 5.3_R_MAC_90_n8	2100	C4	21305.5
GCAM 5.3_R_MAC_95_n0	2020	C5	28280.9
GCAM 5.3_R_MAC_95_n0	2030	C5	27177.7
GCAM 5.3_R_MAC_95_n0	2040	C5	27590.5
GCAM 5.3_R_MAC_95_n0	2050	C5	27635.9
GCAM 5.3_R_MAC_95_n0	2060	C5	27123.6
GCAM 5.3_R_MAC_95_n0	2070	C5	27885.5
GCAM 5.3_R_MAC_95_n0	2080	C5	28559.5
GCAM 5.3_R_MAC_95_n0	2090	C5	27050.3
GCAM 5.3_R_MAC_95_n0	2100	C5	25401.6
GCAM 5.3_R_MAC_95_n8	2020	C4	28280.9
GCAM 5.3_R_MAC_95_n8	2030	C4	26756.3
GCAM 5.3_R_MAC_95_n8	2040	C4	26863.8
GCAM 5.3_R_MAC_95_n8	2050	C4	26727.2
GCAM 5.3_R_MAC_95_n8	2060	C4	26677.8
GCAM 5.3_R_MAC_95_n8	2070	C4	28049.1
GCAM 5.3_R_MAC_95_n8	2080	C4	26787.6
GCAM 5.3_R_MAC_95_n8	2090	C4	23116.7
GCAM 5.3_R_MAC_95_n8	2100	C4	21608.3
GCAM 5.3_R_MAC_99_n0	2020	C5	28280.9
GCAM 5.3_R_MAC_99_n0	2030	C5	27309.1
GCAM 5.3_R_MAC_99_n0	2040	C5	27817.6
GCAM 5.3_R_MAC_99_n0	2050	C5	27942.2
GCAM 5.3_R_MAC_99_n0	2060	C5	27379.4
GCAM 5.3_R_MAC_99_n0	2070	C5	27852.3
GCAM 5.3_R_MAC_99_n0	2080	C5	28767.5
GCAM 5.3_R_MAC_99_n0	2090	C5	27834.1
GCAM 5.3_R_MAC_99_n0	2100	C5	25621.6
GCAM 5.3_R_MAC_99_n8	2020	C5	28280.9
GCAM 5.3_R_MAC_99_n8	2030	C5	26906.6
GCAM 5.3_R_MAC_99_n8	2040	C5	27123.1
GCAM 5.3_R_MAC_99_n8	2050	C5	27035.6
GCAM 5.3_R_MAC_99_n8	2060	C5	26753.3
GCAM 5.3_R_MAC_99_n8	2070	C5	28024.9
GCAM 5.3_R_MAC_99_n8	2080	C5	27631.6
GCAM 5.3_R_MAC_99_n8	2090	C5	24712.5
GCAM 5.3_R_MAC_99_n8	2100	C5	22018.9
IMAGE 3.0.1_CD-LINKS_INDC2030i_1600	2020	C4	26456.2
IMAGE 3.0.1_CD-LINKS_INDC2030i_1600	2030	C4	25398.7
IMAGE 3.0.1_CD-LINKS_INDC2030i_1600	2040	C4	17766.5
IMAGE 3.0.1_CD-LINKS_INDC2030i_1600	2050	C4	16625.6
IMAGE 3.0.1_CD-LINKS_INDC2030i_1600	2060	C4	16972.7
IMAGE 3.0.1_CD-LINKS_INDC2030i_1600	2070	C4	19928.5
IMAGE 3.0.1_CD-LINKS_INDC2030i_1600	2080	C4	25501.4
IMAGE 3.0.1_CD-LINKS_INDC2030i_1600	2090	C4	28151.9
IMAGE 3.0.1_CD-LINKS_INDC2030i_1600	2100	C4	29542.5
IMAGE 3.0.1_CD-LINKS_NDC2030i_1000	2020	C3	26317.3
IMAGE 3.0.1_CD-LINKS_NDC2030i_1000	2030	C3	24876.8
IMAGE 3.0.1_CD-LINKS_NDC2030i_1000	2040	C3	16130.7
IMAGE 3.0.1_CD-LINKS_NDC2030i_1000	2050	C3	16836.2
IMAGE 3.0.1_CD-LINKS_NDC2030i_1000	2060	C3	18087.5
IMAGE 3.0.1_CD-LINKS_NDC2030i_1000	2070	C3	20140.3
IMAGE 3.0.1_CD-LINKS_NDC2030i_1000	2080	C3	24800.7
IMAGE 3.0.1_CD-LINKS_NDC2030i_1000	2090	C3	26691.5
IMAGE 3.0.1_CD-LINKS_NDC2030i_1000	2100	C3	26540.9
IMAGE 3.0.1_CD-LINKS_NPi2020_1000	2020	C3	26099.4
IMAGE 3.0.1_CD-LINKS_NPi2020_1000	2030	C3	19630.9
IMAGE 3.0.1_CD-LINKS_NPi2020_1000	2040	C3	17169.5
IMAGE 3.0.1_CD-LINKS_NPi2020_1000	2050	C3	17387.6
IMAGE 3.0.1_CD-LINKS_NPi2020_1000	2060	C3	18768.6
IMAGE 3.0.1_CD-LINKS_NPi2020_1000	2070	C3	22694.9
IMAGE 3.0.1_CD-LINKS_NPi2020_1000	2080	C3	27482.4
IMAGE 3.0.1_CD-LINKS_NPi2020_1000	2090	C3	28659.9
IMAGE 3.0.1_CD-LINKS_NPi2020_1000	2100	C3	27859.4
IMAGE 3.0.1_CD-LINKS_NPi2020_1600	2020	C4	26324.9
IMAGE 3.0.1_CD-LINKS_NPi2020_1600	2030	C4	21690.5
IMAGE 3.0.1_CD-LINKS_NPi2020_1600	2040	C4	18811.6
IMAGE 3.0.1_CD-LINKS_NPi2020_1600	2050	C4	17455.2
IMAGE 3.0.1_CD-LINKS_NPi2020_1600	2060	C4	17435.8
IMAGE 3.0.1_CD-LINKS_NPi2020_1600	2070	C4	20215.6
IMAGE 3.0.1_CD-LINKS_NPi2020_1600	2080	C4	25267.6
IMAGE 3.0.1_CD-LINKS_NPi2020_1600	2090	C4	27209.8
IMAGE 3.0.1_CD-LINKS_NPi2020_1600	2100	C4	28985.3
IMAGE 3.0.1_CD-LINKS_NPi2020_400	2020	C2	25851.1
IMAGE 3.0.1_CD-LINKS_NPi2020_400	2030	C2	17650.8
IMAGE 3.0.1_CD-LINKS_NPi2020_400	2040	C2	20904.8
IMAGE 3.0.1_CD-LINKS_NPi2020_400	2050	C2	24234.7
IMAGE 3.0.1_CD-LINKS_NPi2020_400	2060	C2	26062.9
IMAGE 3.0.1_CD-LINKS_NPi2020_400	2070	C2	28576.4
IMAGE 3.0.1_CD-LINKS_NPi2020_400	2080	C2	31786.9
IMAGE 3.0.1_CD-LINKS_NPi2020_400	2090	C2	33772.2
IMAGE 3.0.1_CD-LINKS_NPi2020_400	2100	C2	34845.1
IMAGE 3.0.1_SSP1-26	2020	C3	26665.6
IMAGE 3.0.1_SSP1-26	2030	C3	25953.8
IMAGE 3.0.1_SSP1-26	2040	C3	22627
IMAGE 3.0.1_SSP1-26	2050	C3	20601.6
IMAGE 3.0.1_SSP1-26	2060	C3	20729.1
IMAGE 3.0.1_SSP1-26	2070	C3	21252
IMAGE 3.0.1_SSP1-26	2080	C3	23547.7
IMAGE 3.0.1_SSP1-26	2090	C3	25890.2
IMAGE 3.0.1_SSP1-26	2100	C3	24270.9
IMAGE 3.0.1_SSP1-34	2020	C5	27531.5
IMAGE 3.0.1_SSP1-34	2030	C5	29458.3
IMAGE 3.0.1_SSP1-34	2040	C5	28775.1
IMAGE 3.0.1_SSP1-34	2050	C5	27264.9
IMAGE 3.0.1_SSP1-34	2060	C5	26240.3
IMAGE 3.0.1_SSP1-34	2070	C5	23638.9
IMAGE 3.0.1_SSP1-34	2080	C5	22299
IMAGE 3.0.1_SSP1-34	2090	C5	24117.9
IMAGE 3.0.1_SSP1-34	2100	C5	25298.9
IMAGE 3.0.1_SSP1-45	2020	C6	27541.9
IMAGE 3.0.1_SSP1-45	2030	C6	30348.4
IMAGE 3.0.1_SSP1-45	2040	C6	31966.2
IMAGE 3.0.1_SSP1-45	2050	C6	32647.9
IMAGE 3.0.1_SSP1-45	2060	C6	32362.5
IMAGE 3.0.1_SSP1-45	2070	C6	28999.7
IMAGE 3.0.1_SSP1-45	2080	C6	24402.7
IMAGE 3.0.1_SSP1-45	2090	C6	20998.7
IMAGE 3.0.1_SSP1-45	2100	C6	19498.3
IMAGE 3.0.1_SSP2-34	2020	C5	27279.8
IMAGE 3.0.1_SSP2-34	2030	C5	25492.7
IMAGE 3.0.1_SSP2-34	2040	C5	22671.3
IMAGE 3.0.1_SSP2-34	2050	C5	18972.4
IMAGE 3.0.1_SSP2-34	2060	C5	18443.2
IMAGE 3.0.1_SSP2-34	2070	C5	19090.8
IMAGE 3.0.1_SSP2-34	2080	C5	21091.9
IMAGE 3.0.1_SSP2-34	2090	C5	25704.6
IMAGE 3.0.1_SSP2-34	2100	C5	29241.4
IMAGE 3.0.1_SSP2-45	2020	C6	27820.4
IMAGE 3.0.1_SSP2-45	2030	C6	29741.2
IMAGE 3.0.1_SSP2-45	2040	C6	28519.2
IMAGE 3.0.1_SSP2-45	2050	C6	26656
IMAGE 3.0.1_SSP2-45	2060	C6	25480
IMAGE 3.0.1_SSP2-45	2070	C6	23910.3
IMAGE 3.0.1_SSP2-45	2080	C6	22087.3
IMAGE 3.0.1_SSP2-45	2090	C6	23515.7
IMAGE 3.0.1_SSP2-45	2100	C6	25624
IMAGE 3.0.1_SSP3-34	2020	C5	27724.5
IMAGE 3.0.1_SSP3-34	2030	C5	24086.4
IMAGE 3.0.1_SSP3-34	2040	C5	19521.2
IMAGE 3.0.1_SSP3-34	2050	C5	16100.1
IMAGE 3.0.1_SSP3-34	2060	C5	17062.5
IMAGE 3.0.1_SSP3-34	2070	C5	20969.6
IMAGE 3.0.1_SSP3-34	2080	C5	23518
IMAGE 3.0.1_SSP3-34	2090	C5	24476.5
IMAGE 3.0.1_SSP3-34	2100	C5	25687.7
IMAGE 3.0.1_SSP3-45	2020	C6	28580.3
IMAGE 3.0.1_SSP3-45	2030	C6	29210.8
IMAGE 3.0.1_SSP3-45	2040	C6	27445.3
IMAGE 3.0.1_SSP3-45	2050	C6	25468
IMAGE 3.0.1_SSP3-45	2060	C6	23093.5
IMAGE 3.0.1_SSP3-45	2070	C6	21340.2
IMAGE 3.0.1_SSP3-45	2080	C6	21107.7
IMAGE 3.0.1_SSP3-45	2090	C6	21750.9
IMAGE 3.0.1_SSP3-45	2100	C6	23104.6
IMAGE 3.0.1_SSP4-34	2020	C5	26013.3
IMAGE 3.0.1_SSP4-34	2030	C5	24867.4
IMAGE 3.0.1_SSP4-34	2040	C5	21239.2
IMAGE 3.0.1_SSP4-34	2050	C5	16114.4
IMAGE 3.0.1_SSP4-34	2060	C5	14385.3
IMAGE 3.0.1_SSP4-34	2070	C5	15023.7
IMAGE 3.0.1_SSP4-34	2080	C5	15841.2
IMAGE 3.0.1_SSP4-34	2090	C5	17434.9
IMAGE 3.0.1_SSP4-34	2100	C5	18262.8
IMAGE 3.0.1_SSP4-45	2020	C6	26503.8
IMAGE 3.0.1_SSP4-45	2030	C6	28597.5
IMAGE 3.0.1_SSP4-45	2040	C6	28573.1
IMAGE 3.0.1_SSP4-45	2050	C6	24690.5
IMAGE 3.0.1_SSP4-45	2060	C6	22138
IMAGE 3.0.1_SSP4-45	2070	C6	20610.9
IMAGE 3.0.1_SSP4-45	2080	C6	15665.4
IMAGE 3.0.1_SSP4-45	2090	C6	15281.8
IMAGE 3.0.1_SSP4-45	2100	C6	18164.9
IMAGE 3.0.1_SSP5-34	2020	C5	28472.4
IMAGE 3.0.1_SSP5-34	2030	C5	29691
IMAGE 3.0.1_SSP5-34	2040	C5	29192.7
IMAGE 3.0.1_SSP5-34	2050	C5	26342.5
IMAGE 3.0.1_SSP5-34	2060	C5	28996.7
IMAGE 3.0.1_SSP5-34	2070	C5	35221.2
IMAGE 3.0.1_SSP5-34	2080	C5	39592.4
IMAGE 3.0.1_SSP5-34	2090	C5	44847.4
IMAGE 3.0.1_SSP5-34	2100	C5	44915.6
IMAGE 3.0.1_SSP5-45	2020	C6	28949.4
IMAGE 3.0.1_SSP5-45	2030	C6	33639
IMAGE 3.0.1_SSP5-45	2040	C6	36833.8
IMAGE 3.0.1_SSP5-45	2050	C6	33666
IMAGE 3.0.1_SSP5-45	2060	C6	33395.8
IMAGE 3.0.1_SSP5-45	2070	C6	37785.6
IMAGE 3.0.1_SSP5-45	2080	C6	37192.9
IMAGE 3.0.1_SSP5-45	2090	C6	43102.1
IMAGE 3.0.1_SSP5-45	2100	C6	48513.7
IMAGE 3.0.2_EMF33_Med2C_cost100	2020	C5	24554.6
IMAGE 3.0.2_EMF33_Med2C_cost100	2030	C5	22392.9
IMAGE 3.0.2_EMF33_Med2C_cost100	2040	C5	17528.7
IMAGE 3.0.2_EMF33_Med2C_cost100	2050	C5	15374.7
IMAGE 3.0.2_EMF33_Med2C_cost100	2060	C5	14970.4
IMAGE 3.0.2_EMF33_Med2C_cost100	2070	C5	18710.4
IMAGE 3.0.2_EMF33_Med2C_cost100	2080	C5	21185
IMAGE 3.0.2_EMF33_Med2C_cost100	2090	C5	22318.9
IMAGE 3.0.2_EMF33_Med2C_cost100	2100	C5	25670.4
IMAGE 3.0.2_EMF33_Med2C_full	2020	C5	24572.7
IMAGE 3.0.2_EMF33_Med2C_full	2030	C5	22856.5
IMAGE 3.0.2_EMF33_Med2C_full	2040	C5	20263.7
IMAGE 3.0.2_EMF33_Med2C_full	2050	C5	19845.3
IMAGE 3.0.2_EMF33_Med2C_full	2060	C5	19484.7
IMAGE 3.0.2_EMF33_Med2C_full	2070	C5	19768.4
IMAGE 3.0.2_EMF33_Med2C_full	2080	C5	21357.7
IMAGE 3.0.2_EMF33_Med2C_full	2090	C5	23160.3
IMAGE 3.0.2_EMF33_Med2C_full	2100	C5	26411.9
IMAGE 3.0.2_EMF33_Med2C_limbio	2020	C5	24780.8
IMAGE 3.0.2_EMF33_Med2C_limbio	2030	C5	21881.4
IMAGE 3.0.2_EMF33_Med2C_limbio	2040	C5	17947.3
IMAGE 3.0.2_EMF33_Med2C_limbio	2050	C5	15640
IMAGE 3.0.2_EMF33_Med2C_limbio	2060	C5	15409.3
IMAGE 3.0.2_EMF33_Med2C_limbio	2070	C5	16927.1
IMAGE 3.0.2_EMF33_Med2C_limbio	2080	C5	20118.7
IMAGE 3.0.2_EMF33_Med2C_limbio	2090	C5	20570.7
IMAGE 3.0.2_EMF33_Med2C_limbio	2100	C5	20325.3
IMAGE 3.0.2_EMF33_Med2C_nobeccs	2020	C4	24503.9
IMAGE 3.0.2_EMF33_Med2C_nobeccs	2030	C4	21154.6
IMAGE 3.0.2_EMF33_Med2C_nobeccs	2040	C4	15632.3
IMAGE 3.0.2_EMF33_Med2C_nobeccs	2050	C4	11224.8
IMAGE 3.0.2_EMF33_Med2C_nobeccs	2060	C4	10462.8
IMAGE 3.0.2_EMF33_Med2C_nobeccs	2070	C4	11744.1
IMAGE 3.0.2_EMF33_Med2C_nobeccs	2080	C4	13833.4
IMAGE 3.0.2_EMF33_Med2C_nobeccs	2090	C4	14415.7
IMAGE 3.0.2_EMF33_Med2C_nobeccs	2100	C4	14865.4
IMAGE 3.0.2_EMF33_Med2C_nofuel	2020	C4	24545.5
IMAGE 3.0.2_EMF33_Med2C_nofuel	2030	C4	22535.2
IMAGE 3.0.2_EMF33_Med2C_nofuel	2040	C4	19133.2
IMAGE 3.0.2_EMF33_Med2C_nofuel	2050	C4	17815.3
IMAGE 3.0.2_EMF33_Med2C_nofuel	2060	C4	17380.9
IMAGE 3.0.2_EMF33_Med2C_nofuel	2070	C4	18746.8
IMAGE 3.0.2_EMF33_Med2C_nofuel	2080	C4	21060.2
IMAGE 3.0.2_EMF33_Med2C_nofuel	2090	C4	22966.4
IMAGE 3.0.2_EMF33_Med2C_nofuel	2100	C4	25747.3
IMAGE 3.0.2_EMF33_Med2C_none	2020	C4	24482.1
IMAGE 3.0.2_EMF33_Med2C_none	2030	C4	21084
IMAGE 3.0.2_EMF33_Med2C_none	2040	C4	15545.2
IMAGE 3.0.2_EMF33_Med2C_none	2050	C4	11157.1
IMAGE 3.0.2_EMF33_Med2C_none	2060	C4	10357.1
IMAGE 3.0.2_EMF33_Med2C_none	2070	C4	11679.9
IMAGE 3.0.2_EMF33_Med2C_none	2080	C4	14034.3
IMAGE 3.0.2_EMF33_Med2C_none	2090	C4	14648.7
IMAGE 3.0.2_EMF33_Med2C_none	2100	C4	14969.2
IMAGE 3.0.2_EMF33_WB2C_cost100	2020	C3	24435.4
IMAGE 3.0.2_EMF33_WB2C_cost100	2030	C3	19968.6
IMAGE 3.0.2_EMF33_WB2C_cost100	2040	C3	16427.6
IMAGE 3.0.2_EMF33_WB2C_cost100	2050	C3	17301.7
IMAGE 3.0.2_EMF33_WB2C_cost100	2060	C3	17763.7
IMAGE 3.0.2_EMF33_WB2C_cost100	2070	C3	19430.1
IMAGE 3.0.2_EMF33_WB2C_cost100	2080	C3	22288.9
IMAGE 3.0.2_EMF33_WB2C_cost100	2090	C3	24614.4
IMAGE 3.0.2_EMF33_WB2C_cost100	2100	C3	25652.5
IMAGE 3.0.2_EMF33_WB2C_full	2020	C3	24431.5
IMAGE 3.0.2_EMF33_WB2C_full	2030	C3	20014.4
IMAGE 3.0.2_EMF33_WB2C_full	2040	C3	18565.7
IMAGE 3.0.2_EMF33_WB2C_full	2050	C3	16889.5
IMAGE 3.0.2_EMF33_WB2C_full	2060	C3	17114.2
IMAGE 3.0.2_EMF33_WB2C_full	2070	C3	19138.8
IMAGE 3.0.2_EMF33_WB2C_full	2080	C3	21982.6
IMAGE 3.0.2_EMF33_WB2C_full	2090	C3	23991.5
IMAGE 3.0.2_EMF33_WB2C_full	2100	C3	24850.3
IMAGE 3.0.2_EMF33_WB2C_nobeccs	2020	C3	24393.9
IMAGE 3.0.2_EMF33_WB2C_nobeccs	2030	C3	18470.3
IMAGE 3.0.2_EMF33_WB2C_nobeccs	2040	C3	11549.5
IMAGE 3.0.2_EMF33_WB2C_nobeccs	2050	C3	9132.3
IMAGE 3.0.2_EMF33_WB2C_nobeccs	2060	C3	8265.85
IMAGE 3.0.2_EMF33_WB2C_nobeccs	2070	C3	10176.6
IMAGE 3.0.2_EMF33_WB2C_nobeccs	2080	C3	13881.1
IMAGE 3.0.2_EMF33_WB2C_nobeccs	2090	C3	14653.5
IMAGE 3.0.2_EMF33_WB2C_nobeccs	2100	C3	14401.5
IMAGE 3.0.2_EMF33_WB2C_nofuel	2020	C3	24410.8
IMAGE 3.0.2_EMF33_WB2C_nofuel	2030	C3	20071.9
IMAGE 3.0.2_EMF33_WB2C_nofuel	2040	C3	17328.3
IMAGE 3.0.2_EMF33_WB2C_nofuel	2050	C3	16069.7
IMAGE 3.0.2_EMF33_WB2C_nofuel	2060	C3	16679.9
IMAGE 3.0.2_EMF33_WB2C_nofuel	2070	C3	19199
IMAGE 3.0.2_EMF33_WB2C_nofuel	2080	C3	22824.8
IMAGE 3.0.2_EMF33_WB2C_nofuel	2090	C3	24628.9
IMAGE 3.0.2_EMF33_WB2C_nofuel	2100	C3	24732.1
IMAGE 3.0.2_EMF33_tax_hi_full	2020	C4	26911.1
IMAGE 3.0.2_EMF33_tax_hi_full	2030	C4	23091.5
IMAGE 3.0.2_EMF33_tax_hi_full	2040	C4	21333.5
IMAGE 3.0.2_EMF33_tax_hi_full	2050	C4	18916.9
IMAGE 3.0.2_EMF33_tax_hi_full	2060	C4	18531.8
IMAGE 3.0.2_EMF33_tax_hi_full	2070	C4	19664.1
IMAGE 3.0.2_EMF33_tax_hi_full	2080	C4	20881.6
IMAGE 3.0.2_EMF33_tax_hi_full	2090	C4	24002.3
IMAGE 3.0.2_EMF33_tax_hi_full	2100	C4	25804.6
IMAGE 3.0.2_EMF33_tax_hi_none	2020	C5	26919.7
IMAGE 3.0.2_EMF33_tax_hi_none	2030	C5	23028.8
IMAGE 3.0.2_EMF33_tax_hi_none	2040	C5	18750.6
IMAGE 3.0.2_EMF33_tax_hi_none	2050	C5	13380.4
IMAGE 3.0.2_EMF33_tax_hi_none	2060	C5	11789.3
IMAGE 3.0.2_EMF33_tax_hi_none	2070	C5	12489.7
IMAGE 3.0.2_EMF33_tax_hi_none	2080	C5	12725.2
IMAGE 3.0.2_EMF33_tax_hi_none	2090	C5	13997.8
IMAGE 3.0.2_EMF33_tax_hi_none	2100	C5	14438.1
IMAGE 3.0.2_EMF33_tax_lo_full	2020	C5	27142.7
IMAGE 3.0.2_EMF33_tax_lo_full	2030	C5	25284.1
IMAGE 3.0.2_EMF33_tax_lo_full	2040	C5	22710
IMAGE 3.0.2_EMF33_tax_lo_full	2050	C5	21161.7
IMAGE 3.0.2_EMF33_tax_lo_full	2060	C5	21084.1
IMAGE 3.0.2_EMF33_tax_lo_full	2070	C5	21482.3
IMAGE 3.0.2_EMF33_tax_lo_full	2080	C5	21845.2
IMAGE 3.0.2_EMF33_tax_lo_full	2090	C5	22845.2
IMAGE 3.0.2_EMF33_tax_lo_full	2100	C5	25863.4
IMAGE 3.0.2_EMF33_tax_lo_none	2020	C5	27151.3
IMAGE 3.0.2_EMF33_tax_lo_none	2030	C5	25296.6
IMAGE 3.0.2_EMF33_tax_lo_none	2040	C5	22553.9
IMAGE 3.0.2_EMF33_tax_lo_none	2050	C5	20058.5
IMAGE 3.0.2_EMF33_tax_lo_none	2060	C5	18317.7
IMAGE 3.0.2_EMF33_tax_lo_none	2070	C5	17486.3
IMAGE 3.0.2_EMF33_tax_lo_none	2080	C5	16427.4
IMAGE 3.0.2_EMF33_tax_lo_none	2090	C5	15970.1
IMAGE 3.0.2_EMF33_tax_lo_none	2100	C5	17510.6
IMAGE 3.0_CO_2Deg2020	2020	C3	27407.4
IMAGE 3.0_CO_2Deg2020	2030	C3	21597
IMAGE 3.0_CO_2Deg2020	2040	C3	17499.8
IMAGE 3.0_CO_2Deg2020	2050	C3	18644.8
IMAGE 3.0_CO_2Deg2020	2060	C3	22793.7
IMAGE 3.0_CO_2Deg2020	2070	C3	27094
IMAGE 3.0_CO_2Deg2020	2080	C3	30141.3
IMAGE 3.0_CO_2Deg2020	2090	C3	32244.8
IMAGE 3.0_CO_2Deg2020	2100	C3	34947.8
IMAGE 3.0_CO_2Deg2030	2020	C3	27347.9
IMAGE 3.0_CO_2Deg2030	2030	C3	26885.8
IMAGE 3.0_CO_2Deg2030	2040	C3	17970.9
IMAGE 3.0_CO_2Deg2030	2050	C3	19178
IMAGE 3.0_CO_2Deg2030	2060	C3	21557.1
IMAGE 3.0_CO_2Deg2030	2070	C3	24567.4
IMAGE 3.0_CO_2Deg2030	2080	C3	28401.1
IMAGE 3.0_CO_2Deg2030	2090	C3	29707.2
IMAGE 3.0_CO_2Deg2030	2100	C3	29433.3
IMAGE 3.0_CO_Bridge	2020	C3	26959.3
IMAGE 3.0_CO_Bridge	2030	C3	24052.1
IMAGE 3.0_CO_Bridge	2040	C3	17617.9
IMAGE 3.0_CO_Bridge	2050	C3	19269.6
IMAGE 3.0_CO_Bridge	2060	C3	22152.1
IMAGE 3.0_CO_Bridge	2070	C3	25172.3
IMAGE 3.0_CO_Bridge	2080	C3	28294.8
IMAGE 3.0_CO_Bridge	2090	C3	27692.1
IMAGE 3.0_CO_Bridge	2100	C3	27548.3
IMAGE 3.0_CO_GPP	2020	C5	26959.9
IMAGE 3.0_CO_GPP	2030	C5	24064.6
IMAGE 3.0_CO_GPP	2040	C5	23322.3
IMAGE 3.0_CO_GPP	2050	C5	23430.6
IMAGE 3.0_CO_GPP	2060	C5	25142.1
IMAGE 3.0_CO_GPP	2070	C5	26725.1
IMAGE 3.0_CO_GPP	2080	C5	27534.7
IMAGE 3.0_CO_GPP	2090	C5	27772.9
IMAGE 3.0_CO_GPP	2100	C5	29021.9
IMAGE 3.0_EN_INDCi2030_1000	2020	C4	27716.5
IMAGE 3.0_EN_INDCi2030_1000	2030	C4	27488.6
IMAGE 3.0_EN_INDCi2030_1000	2040	C4	20718.6
IMAGE 3.0_EN_INDCi2030_1000	2050	C4	24783.1
IMAGE 3.0_EN_INDCi2030_1000	2060	C4	27315.3
IMAGE 3.0_EN_INDCi2030_1000	2070	C4	29311.6
IMAGE 3.0_EN_INDCi2030_1000	2080	C4	32948.8
IMAGE 3.0_EN_INDCi2030_1000	2090	C4	35429.7
IMAGE 3.0_EN_INDCi2030_1000	2100	C4	34100.5
IMAGE 3.0_EN_INDCi2030_1000f	2020	C4	27716.4
IMAGE 3.0_EN_INDCi2030_1000f	2030	C4	27563.4
IMAGE 3.0_EN_INDCi2030_1000f	2040	C4	21653.9
IMAGE 3.0_EN_INDCi2030_1000f	2050	C4	23934.7
IMAGE 3.0_EN_INDCi2030_1000f	2060	C4	26286.9
IMAGE 3.0_EN_INDCi2030_1000f	2070	C4	28269.5
IMAGE 3.0_EN_INDCi2030_1000f	2080	C4	32557.1
IMAGE 3.0_EN_INDCi2030_1000f	2090	C4	33574.4
IMAGE 3.0_EN_INDCi2030_1000f	2100	C4	33142.5
IMAGE 3.0_EN_INDCi2030_1200	2020	C4	27716.5
IMAGE 3.0_EN_INDCi2030_1200	2030	C4	27458.6
IMAGE 3.0_EN_INDCi2030_1200	2040	C4	20972.4
IMAGE 3.0_EN_INDCi2030_1200	2050	C4	24203.5
IMAGE 3.0_EN_INDCi2030_1200	2060	C4	27271.5
IMAGE 3.0_EN_INDCi2030_1200	2070	C4	29078.9
IMAGE 3.0_EN_INDCi2030_1200	2080	C4	33378.4
IMAGE 3.0_EN_INDCi2030_1200	2090	C4	34749.6
IMAGE 3.0_EN_INDCi2030_1200	2100	C4	35393.7
IMAGE 3.0_EN_INDCi2030_1200f	2020	C4	27705.9
IMAGE 3.0_EN_INDCi2030_1200f	2030	C4	27566.8
IMAGE 3.0_EN_INDCi2030_1200f	2040	C4	23654.6
IMAGE 3.0_EN_INDCi2030_1200f	2050	C4	23871.8
IMAGE 3.0_EN_INDCi2030_1200f	2060	C4	27590.8
IMAGE 3.0_EN_INDCi2030_1200f	2070	C4	29893.5
IMAGE 3.0_EN_INDCi2030_1200f	2080	C4	33867.4
IMAGE 3.0_EN_INDCi2030_1200f	2090	C4	37881.9
IMAGE 3.0_EN_INDCi2030_1200f	2100	C4	38645.4
IMAGE 3.0_EN_INDCi2030_1400	2020	C5	27716.5
IMAGE 3.0_EN_INDCi2030_1400	2030	C5	27508.1
IMAGE 3.0_EN_INDCi2030_1400	2040	C5	21833.2
IMAGE 3.0_EN_INDCi2030_1400	2050	C5	26403.7
IMAGE 3.0_EN_INDCi2030_1400	2060	C5	27755.2
IMAGE 3.0_EN_INDCi2030_1400	2070	C5	29487.1
IMAGE 3.0_EN_INDCi2030_1400	2080	C5	33458.3
IMAGE 3.0_EN_INDCi2030_1400	2090	C5	34449.8
IMAGE 3.0_EN_INDCi2030_1400	2100	C5	36016.8
IMAGE 3.0_EN_INDCi2030_1400f	2020	C4	27705.9
IMAGE 3.0_EN_INDCi2030_1400f	2030	C4	27566.8
IMAGE 3.0_EN_INDCi2030_1400f	2040	C4	23702.2
IMAGE 3.0_EN_INDCi2030_1400f	2050	C4	25454.9
IMAGE 3.0_EN_INDCi2030_1400f	2060	C4	28314.2
IMAGE 3.0_EN_INDCi2030_1400f	2070	C4	29104.6
IMAGE 3.0_EN_INDCi2030_1400f	2080	C4	33175.2
IMAGE 3.0_EN_INDCi2030_1400f	2090	C4	37331.1
IMAGE 3.0_EN_INDCi2030_1400f	2100	C4	38263.1
IMAGE 3.0_EN_INDCi2030_3000	2020	C6	27705.9
IMAGE 3.0_EN_INDCi2030_3000	2030	C6	27566.8
IMAGE 3.0_EN_INDCi2030_3000	2040	C6	29276.7
IMAGE 3.0_EN_INDCi2030_3000	2050	C6	31724.2
IMAGE 3.0_EN_INDCi2030_3000	2060	C6	34495.5
IMAGE 3.0_EN_INDCi2030_3000	2070	C6	37062.8
IMAGE 3.0_EN_INDCi2030_3000	2080	C6	37388.6
IMAGE 3.0_EN_INDCi2030_3000	2090	C6	37404.8
IMAGE 3.0_EN_INDCi2030_3000	2100	C6	38569.9
IMAGE 3.0_EN_INDCi2030_3000f	2020	C6	27705.9
IMAGE 3.0_EN_INDCi2030_3000f	2030	C6	27566.8
IMAGE 3.0_EN_INDCi2030_3000f	2040	C6	29276.7
IMAGE 3.0_EN_INDCi2030_3000f	2050	C6	31724.2
IMAGE 3.0_EN_INDCi2030_3000f	2060	C6	34495.5
IMAGE 3.0_EN_INDCi2030_3000f	2070	C6	37062.8
IMAGE 3.0_EN_INDCi2030_3000f	2080	C6	37388.6
IMAGE 3.0_EN_INDCi2030_3000f	2090	C6	37404.8
IMAGE 3.0_EN_INDCi2030_3000f	2100	C6	38569.9
IMAGE 3.0_EN_INDCi2030_800f	2020	C3	27717.5
IMAGE 3.0_EN_INDCi2030_800f	2030	C3	27518
IMAGE 3.0_EN_INDCi2030_800f	2040	C3	20742.5
IMAGE 3.0_EN_INDCi2030_800f	2050	C3	24270.4
IMAGE 3.0_EN_INDCi2030_800f	2060	C3	26065
IMAGE 3.0_EN_INDCi2030_800f	2070	C3	29476.2
IMAGE 3.0_EN_INDCi2030_800f	2080	C3	33336
IMAGE 3.0_EN_INDCi2030_800f	2090	C3	33503.7
IMAGE 3.0_EN_INDCi2030_800f	2100	C3	33074.8
IMAGE 3.0_EN_NPi2020_1000	2020	C3	27695.8
IMAGE 3.0_EN_NPi2020_1000	2030	C3	24809.1
IMAGE 3.0_EN_NPi2020_1000	2040	C3	19717.6
IMAGE 3.0_EN_NPi2020_1000	2050	C3	24140
IMAGE 3.0_EN_NPi2020_1000	2060	C3	26918.2
IMAGE 3.0_EN_NPi2020_1000	2070	C3	29090.4
IMAGE 3.0_EN_NPi2020_1000	2080	C3	33571.9
IMAGE 3.0_EN_NPi2020_1000	2090	C3	34309.2
IMAGE 3.0_EN_NPi2020_1000	2100	C3	34285.9
IMAGE 3.0_EN_NPi2020_1000f	2020	C3	27658.6
IMAGE 3.0_EN_NPi2020_1000f	2030	C3	23453.7
IMAGE 3.0_EN_NPi2020_1000f	2040	C3	20628.9
IMAGE 3.0_EN_NPi2020_1000f	2050	C3	25054
IMAGE 3.0_EN_NPi2020_1000f	2060	C3	27007.1
IMAGE 3.0_EN_NPi2020_1000f	2070	C3	30096.4
IMAGE 3.0_EN_NPi2020_1000f	2080	C3	33866.1
IMAGE 3.0_EN_NPi2020_1000f	2090	C3	35534.7
IMAGE 3.0_EN_NPi2020_1000f	2100	C3	39228.1
IMAGE 3.0_EN_NPi2020_1200	2020	C4	27721.5
IMAGE 3.0_EN_NPi2020_1200	2030	C4	24607.6
IMAGE 3.0_EN_NPi2020_1200	2040	C4	20883.1
IMAGE 3.0_EN_NPi2020_1200	2050	C4	24541.9
IMAGE 3.0_EN_NPi2020_1200	2060	C4	27449
IMAGE 3.0_EN_NPi2020_1200	2070	C4	29952
IMAGE 3.0_EN_NPi2020_1200	2080	C4	32978.9
IMAGE 3.0_EN_NPi2020_1200	2090	C4	34702.7
IMAGE 3.0_EN_NPi2020_1200	2100	C4	36303.2
IMAGE 3.0_EN_NPi2020_1200f	2020	C4	27668.3
IMAGE 3.0_EN_NPi2020_1200f	2030	C4	24160
IMAGE 3.0_EN_NPi2020_1200f	2040	C4	21445.9
IMAGE 3.0_EN_NPi2020_1200f	2050	C4	25321.5
IMAGE 3.0_EN_NPi2020_1200f	2060	C4	25679.7
IMAGE 3.0_EN_NPi2020_1200f	2070	C4	29661.7
IMAGE 3.0_EN_NPi2020_1200f	2080	C4	33879
IMAGE 3.0_EN_NPi2020_1200f	2090	C4	35391.7
IMAGE 3.0_EN_NPi2020_1200f	2100	C4	39347.3
IMAGE 3.0_EN_NPi2020_1400	2020	C4	27729.6
IMAGE 3.0_EN_NPi2020_1400	2030	C4	25336.1
IMAGE 3.0_EN_NPi2020_1400	2040	C4	21766.4
IMAGE 3.0_EN_NPi2020_1400	2050	C4	25650.2
IMAGE 3.0_EN_NPi2020_1400	2060	C4	26632.9
IMAGE 3.0_EN_NPi2020_1400	2070	C4	29644.1
IMAGE 3.0_EN_NPi2020_1400	2080	C4	32968.7
IMAGE 3.0_EN_NPi2020_1400	2090	C4	34896.8
IMAGE 3.0_EN_NPi2020_1400	2100	C4	37107.4
IMAGE 3.0_EN_NPi2020_1400f	2020	C4	27690.4
IMAGE 3.0_EN_NPi2020_1400f	2030	C4	25032.7
IMAGE 3.0_EN_NPi2020_1400f	2040	C4	22304.4
IMAGE 3.0_EN_NPi2020_1400f	2050	C4	25925.4
IMAGE 3.0_EN_NPi2020_1400f	2060	C4	26233.6
IMAGE 3.0_EN_NPi2020_1400f	2070	C4	29348.3
IMAGE 3.0_EN_NPi2020_1400f	2080	C4	33094.9
IMAGE 3.0_EN_NPi2020_1400f	2090	C4	36525
IMAGE 3.0_EN_NPi2020_1400f	2100	C4	39239
IMAGE 3.0_EN_NPi2020_3000	2020	C6	27223.7
IMAGE 3.0_EN_NPi2020_3000	2030	C6	28171.6
IMAGE 3.0_EN_NPi2020_3000	2040	C6	29518.4
IMAGE 3.0_EN_NPi2020_3000	2050	C6	31980.5
IMAGE 3.0_EN_NPi2020_3000	2060	C6	34700.3
IMAGE 3.0_EN_NPi2020_3000	2070	C6	36676.4
IMAGE 3.0_EN_NPi2020_3000	2080	C6	37066.5
IMAGE 3.0_EN_NPi2020_3000	2090	C6	37180
IMAGE 3.0_EN_NPi2020_3000	2100	C6	38072
IMAGE 3.0_EN_NPi2020_3000f	2020	C6	27223.7
IMAGE 3.0_EN_NPi2020_3000f	2030	C6	28171.6
IMAGE 3.0_EN_NPi2020_3000f	2040	C6	29518.4
IMAGE 3.0_EN_NPi2020_3000f	2050	C6	31980.5
IMAGE 3.0_EN_NPi2020_3000f	2060	C6	34700.3
IMAGE 3.0_EN_NPi2020_3000f	2070	C6	36676.4
IMAGE 3.0_EN_NPi2020_3000f	2080	C6	37066.5
IMAGE 3.0_EN_NPi2020_3000f	2090	C6	37180
IMAGE 3.0_EN_NPi2020_3000f	2100	C6	38072
IMAGE 3.0_EN_NPi2020_600f	2020	C3	27635.8
IMAGE 3.0_EN_NPi2020_600f	2030	C3	19480.3
IMAGE 3.0_EN_NPi2020_600f	2040	C3	20040.3
IMAGE 3.0_EN_NPi2020_600f	2050	C3	23271.5
IMAGE 3.0_EN_NPi2020_600f	2060	C3	26539.7
IMAGE 3.0_EN_NPi2020_600f	2070	C3	29844.5
IMAGE 3.0_EN_NPi2020_600f	2080	C3	32596
IMAGE 3.0_EN_NPi2020_600f	2090	C3	32724.5
IMAGE 3.0_EN_NPi2020_600f	2100	C3	33024.2
IMAGE 3.0_EN_NPi2020_800	2020	C3	27655.7
IMAGE 3.0_EN_NPi2020_800	2030	C3	22571.5
IMAGE 3.0_EN_NPi2020_800	2040	C3	20293.2
IMAGE 3.0_EN_NPi2020_800	2050	C3	22940.2
IMAGE 3.0_EN_NPi2020_800	2060	C3	25642
IMAGE 3.0_EN_NPi2020_800	2070	C3	26176.1
IMAGE 3.0_EN_NPi2020_800	2080	C3	31002
IMAGE 3.0_EN_NPi2020_800	2090	C3	32396.6
IMAGE 3.0_EN_NPi2020_800	2100	C3	33207.9
IMAGE 3.0_EN_NPi2020_800f	2020	C3	27665.5
IMAGE 3.0_EN_NPi2020_800f	2030	C3	23417.7
IMAGE 3.0_EN_NPi2020_800f	2040	C3	20075.8
IMAGE 3.0_EN_NPi2020_800f	2050	C3	23886.6
IMAGE 3.0_EN_NPi2020_800f	2060	C3	26788.5
IMAGE 3.0_EN_NPi2020_800f	2070	C3	30703.9
IMAGE 3.0_EN_NPi2020_800f	2080	C3	34772
IMAGE 3.0_EN_NPi2020_800f	2090	C3	36446.1
IMAGE 3.0_EN_NPi2020_800f	2100	C3	38586.1
IMAGE 3.2_SSP1_SPA1_19I_D	2020	C2	27869.8
IMAGE 3.2_SSP1_SPA1_19I_D	2030	C2	24867.7
IMAGE 3.2_SSP1_SPA1_19I_D	2040	C2	34214.4
IMAGE 3.2_SSP1_SPA1_19I_D	2050	C2	41607.5
IMAGE 3.2_SSP1_SPA1_19I_D	2060	C2	49650.3
IMAGE 3.2_SSP1_SPA1_19I_D	2070	C2	51886.6
IMAGE 3.2_SSP1_SPA1_19I_D	2080	C2	49849
IMAGE 3.2_SSP1_SPA1_19I_D	2090	C2	47190.7
IMAGE 3.2_SSP1_SPA1_19I_D	2100	C2	43243
IMAGE 3.2_SSP1_SPA1_19I_D_LB	2020	C1	27869.8
IMAGE 3.2_SSP1_SPA1_19I_D_LB	2030	C1	19087.4
IMAGE 3.2_SSP1_SPA1_19I_D_LB	2040	C1	20997.4
IMAGE 3.2_SSP1_SPA1_19I_D_LB	2050	C1	24642.1
IMAGE 3.2_SSP1_SPA1_19I_D_LB	2060	C1	29143.7
IMAGE 3.2_SSP1_SPA1_19I_D_LB	2070	C1	28628.9
IMAGE 3.2_SSP1_SPA1_19I_D_LB	2080	C1	26009.8
IMAGE 3.2_SSP1_SPA1_19I_D_LB	2090	C1	23569.1
IMAGE 3.2_SSP1_SPA1_19I_D_LB	2100	C1	22044.5
IMAGE 3.2_SSP1_SPA1_19I_LI	2020	C2	27807.6
IMAGE 3.2_SSP1_SPA1_19I_LI	2030	C2	25744.8
IMAGE 3.2_SSP1_SPA1_19I_LI	2040	C2	32085
IMAGE 3.2_SSP1_SPA1_19I_LI	2050	C2	38268.7
IMAGE 3.2_SSP1_SPA1_19I_LI	2060	C2	45834.6
IMAGE 3.2_SSP1_SPA1_19I_LI	2070	C2	45345.5
IMAGE 3.2_SSP1_SPA1_19I_LI	2080	C2	40191
IMAGE 3.2_SSP1_SPA1_19I_LI	2090	C2	37920.7
IMAGE 3.2_SSP1_SPA1_19I_LI	2100	C2	33246.3
IMAGE 3.2_SSP1_SPA1_19I_LIRE	2020	C2	27812.2
IMAGE 3.2_SSP1_SPA1_19I_LIRE	2030	C2	26772.3
IMAGE 3.2_SSP1_SPA1_19I_LIRE	2040	C2	39160.4
IMAGE 3.2_SSP1_SPA1_19I_LIRE	2050	C2	51278.3
IMAGE 3.2_SSP1_SPA1_19I_LIRE	2060	C2	57181.6
IMAGE 3.2_SSP1_SPA1_19I_LIRE	2070	C2	60702.6
IMAGE 3.2_SSP1_SPA1_19I_LIRE	2080	C2	51489.6
IMAGE 3.2_SSP1_SPA1_19I_LIRE	2090	C2	50944.1
IMAGE 3.2_SSP1_SPA1_19I_LIRE	2100	C2	45645.6
IMAGE 3.2_SSP1_SPA1_19I_LIRE_LB	2020	C1	27812.2
IMAGE 3.2_SSP1_SPA1_19I_LIRE_LB	2030	C1	22505.8
IMAGE 3.2_SSP1_SPA1_19I_LIRE_LB	2040	C1	27752.4
IMAGE 3.2_SSP1_SPA1_19I_LIRE_LB	2050	C1	32041.5
IMAGE 3.2_SSP1_SPA1_19I_LIRE_LB	2060	C1	34431.8
IMAGE 3.2_SSP1_SPA1_19I_LIRE_LB	2070	C1	30293.5
IMAGE 3.2_SSP1_SPA1_19I_LIRE_LB	2080	C1	28775.6
IMAGE 3.2_SSP1_SPA1_19I_LIRE_LB	2090	C1	28318.5
IMAGE 3.2_SSP1_SPA1_19I_LIRE_LB	2100	C1	27552.6
IMAGE 3.2_SSP1_SPA1_19I_RE	2020	C2	27912
IMAGE 3.2_SSP1_SPA1_19I_RE	2030	C2	24945.6
IMAGE 3.2_SSP1_SPA1_19I_RE	2040	C2	31132.4
IMAGE 3.2_SSP1_SPA1_19I_RE	2050	C2	38857.1
IMAGE 3.2_SSP1_SPA1_19I_RE	2060	C2	44471.8
IMAGE 3.2_SSP1_SPA1_19I_RE	2070	C2	48940.6
IMAGE 3.2_SSP1_SPA1_19I_RE	2080	C2	43605.6
IMAGE 3.2_SSP1_SPA1_19I_RE	2090	C2	44372.4
IMAGE 3.2_SSP1_SPA1_19I_RE	2100	C2	41662.5
IMAGE 3.2_SSP1_SPA1_19I_RE_LB	2020	C1	27912
IMAGE 3.2_SSP1_SPA1_19I_RE_LB	2030	C1	18861.4
IMAGE 3.2_SSP1_SPA1_19I_RE_LB	2040	C1	22047.4
IMAGE 3.2_SSP1_SPA1_19I_RE_LB	2050	C1	27121.2
IMAGE 3.2_SSP1_SPA1_19I_RE_LB	2060	C1	30452.8
IMAGE 3.2_SSP1_SPA1_19I_RE_LB	2070	C1	30756.9
IMAGE 3.2_SSP1_SPA1_19I_RE_LB	2080	C1	29028.1
IMAGE 3.2_SSP1_SPA1_19I_RE_LB	2090	C1	25735.7
IMAGE 3.2_SSP1_SPA1_19I_RE_LB	2100	C1	23319.6
IMAGE 3.2_SSP1_SPA1_26I_D	2020	C3	27869.8
IMAGE 3.2_SSP1_SPA1_26I_D	2030	C3	26316.2
IMAGE 3.2_SSP1_SPA1_26I_D	2040	C3	26482.5
IMAGE 3.2_SSP1_SPA1_26I_D	2050	C3	32015.2
IMAGE 3.2_SSP1_SPA1_26I_D	2060	C3	38862.6
IMAGE 3.2_SSP1_SPA1_26I_D	2070	C3	45243.5
IMAGE 3.2_SSP1_SPA1_26I_D	2080	C3	47888.6
IMAGE 3.2_SSP1_SPA1_26I_D	2090	C3	43832.6
IMAGE 3.2_SSP1_SPA1_26I_D	2100	C3	37234.5
IMAGE 3.2_SSP1_SPA1_26I_LI	2020	C3	27807.6
IMAGE 3.2_SSP1_SPA1_26I_LI	2030	C3	29581.4
IMAGE 3.2_SSP1_SPA1_26I_LI	2040	C3	28093.7
IMAGE 3.2_SSP1_SPA1_26I_LI	2050	C3	29683.4
IMAGE 3.2_SSP1_SPA1_26I_LI	2060	C3	32737.6
IMAGE 3.2_SSP1_SPA1_26I_LI	2070	C3	34848.1
IMAGE 3.2_SSP1_SPA1_26I_LI	2080	C3	33563.2
IMAGE 3.2_SSP1_SPA1_26I_LI	2090	C3	31368.8
IMAGE 3.2_SSP1_SPA1_26I_LI	2100	C3	26778.2
IMAGE 3.2_SSP1_SPA1_26I_LIRE	2020	C3	27812.2
IMAGE 3.2_SSP1_SPA1_26I_LIRE	2030	C3	29931
IMAGE 3.2_SSP1_SPA1_26I_LIRE	2040	C3	28555.2
IMAGE 3.2_SSP1_SPA1_26I_LIRE	2050	C3	32841.9
IMAGE 3.2_SSP1_SPA1_26I_LIRE	2060	C3	43470.4
IMAGE 3.2_SSP1_SPA1_26I_LIRE	2070	C3	49936.8
IMAGE 3.2_SSP1_SPA1_26I_LIRE	2080	C3	51396.3
IMAGE 3.2_SSP1_SPA1_26I_LIRE	2090	C3	44772.5
IMAGE 3.2_SSP1_SPA1_26I_LIRE	2100	C3	36107.3
IMAGE 3.2_SSP1_SPA1_26I_RE	2020	C3	27912
IMAGE 3.2_SSP1_SPA1_26I_RE	2030	C3	25830
IMAGE 3.2_SSP1_SPA1_26I_RE	2040	C3	24685.9
IMAGE 3.2_SSP1_SPA1_26I_RE	2050	C3	29080.1
IMAGE 3.2_SSP1_SPA1_26I_RE	2060	C3	36175.1
IMAGE 3.2_SSP1_SPA1_26I_RE	2070	C3	39373.9
IMAGE 3.2_SSP1_SPA1_26I_RE	2080	C3	38937.6
IMAGE 3.2_SSP1_SPA1_26I_RE	2090	C3	37511.7
IMAGE 3.2_SSP1_SPA1_26I_RE	2100	C3	35434.2
IMAGE 3.2_SSP1_SPA1_34I_D	2020	C5	27869.8
IMAGE 3.2_SSP1_SPA1_34I_D	2030	C5	27748.3
IMAGE 3.2_SSP1_SPA1_34I_D	2040	C5	26743.7
IMAGE 3.2_SSP1_SPA1_34I_D	2050	C5	24160
IMAGE 3.2_SSP1_SPA1_34I_D	2060	C5	23765.8
IMAGE 3.2_SSP1_SPA1_34I_D	2070	C5	23126.4
IMAGE 3.2_SSP1_SPA1_34I_D	2080	C5	23215.2
IMAGE 3.2_SSP1_SPA1_34I_D	2090	C5	23794.7
IMAGE 3.2_SSP1_SPA1_34I_D	2100	C5	23130.9
IMAGE 3.2_SSP1_SPA1_34I_LI	2020	C5	27807.6
IMAGE 3.2_SSP1_SPA1_34I_LI	2030	C5	30584.7
IMAGE 3.2_SSP1_SPA1_34I_LI	2040	C5	34848.3
IMAGE 3.2_SSP1_SPA1_34I_LI	2050	C5	34395.8
IMAGE 3.2_SSP1_SPA1_34I_LI	2060	C5	32103.5
IMAGE 3.2_SSP1_SPA1_34I_LI	2070	C5	25877
IMAGE 3.2_SSP1_SPA1_34I_LI	2080	C5	21730.8
IMAGE 3.2_SSP1_SPA1_34I_LI	2090	C5	20743.5
IMAGE 3.2_SSP1_SPA1_34I_LI	2100	C5	19577.8
IMAGE 3.2_SSP1_SPA1_34I_LIRE	2020	C5	27908.5
IMAGE 3.2_SSP1_SPA1_34I_LIRE	2030	C5	31458.8
IMAGE 3.2_SSP1_SPA1_34I_LIRE	2040	C5	36969.1
IMAGE 3.2_SSP1_SPA1_34I_LIRE	2050	C5	38152.2
IMAGE 3.2_SSP1_SPA1_34I_LIRE	2060	C5	38179.5
IMAGE 3.2_SSP1_SPA1_34I_LIRE	2070	C5	31576.4
IMAGE 3.2_SSP1_SPA1_34I_LIRE	2080	C5	28602.6
IMAGE 3.2_SSP1_SPA1_34I_LIRE	2090	C5	26569.7
IMAGE 3.2_SSP1_SPA1_34I_LIRE	2100	C5	23102.6
IMAGE 3.2_SSP1_SPA1_34I_RE	2020	C5	27912
IMAGE 3.2_SSP1_SPA1_34I_RE	2030	C5	27187.5
IMAGE 3.2_SSP1_SPA1_34I_RE	2040	C5	25705
IMAGE 3.2_SSP1_SPA1_34I_RE	2050	C5	23861.1
IMAGE 3.2_SSP1_SPA1_34I_RE	2060	C5	23212.4
IMAGE 3.2_SSP1_SPA1_34I_RE	2070	C5	24684.9
IMAGE 3.2_SSP1_SPA1_34I_RE	2080	C5	27056.7
IMAGE 3.2_SSP1_SPA1_34I_RE	2090	C5	26631.3
IMAGE 3.2_SSP1_SPA1_34I_RE	2100	C5	24474.4
IMAGE 3.2_SSP2_SPA0_26I_D	2020	C3	27212.6
IMAGE 3.2_SSP2_SPA0_26I_D	2030	C3	26618.3
IMAGE 3.2_SSP2_SPA0_26I_D	2040	C3	25233.1
IMAGE 3.2_SSP2_SPA0_26I_D	2050	C3	28647.8
IMAGE 3.2_SSP2_SPA0_26I_D	2060	C3	33014.9
IMAGE 3.2_SSP2_SPA0_26I_D	2070	C3	36218.3
IMAGE 3.2_SSP2_SPA0_26I_D	2080	C3	33256.1
IMAGE 3.2_SSP2_SPA0_26I_D	2090	C3	31687.9
IMAGE 3.2_SSP2_SPA0_26I_D	2100	C3	32857.9
IMAGE 3.2_SSP2_SPA1_19I_D_LB	2020	C1	27905.1
IMAGE 3.2_SSP2_SPA1_19I_D_LB	2030	C1	22153
IMAGE 3.2_SSP2_SPA1_19I_D_LB	2040	C1	25545
IMAGE 3.2_SSP2_SPA1_19I_D_LB	2050	C1	32444.6
IMAGE 3.2_SSP2_SPA1_19I_D_LB	2060	C1	38815.5
IMAGE 3.2_SSP2_SPA1_19I_D_LB	2070	C1	38319
IMAGE 3.2_SSP2_SPA1_19I_D_LB	2080	C1	36177.5
IMAGE 3.2_SSP2_SPA1_19I_D_LB	2090	C1	34925.3
IMAGE 3.2_SSP2_SPA1_19I_D_LB	2100	C1	32628.2
IMAGE 3.2_SSP2_SPA1_19I_LIRE_LB	2020	C1	27817.3
IMAGE 3.2_SSP2_SPA1_19I_LIRE_LB	2030	C1	21823.5
IMAGE 3.2_SSP2_SPA1_19I_LIRE_LB	2040	C1	26811.2
IMAGE 3.2_SSP2_SPA1_19I_LIRE_LB	2050	C1	30713.8
IMAGE 3.2_SSP2_SPA1_19I_LIRE_LB	2060	C1	32175.6
IMAGE 3.2_SSP2_SPA1_19I_LIRE_LB	2070	C1	27362.6
IMAGE 3.2_SSP2_SPA1_19I_LIRE_LB	2080	C1	26394.2
IMAGE 3.2_SSP2_SPA1_19I_LIRE_LB	2090	C1	25542.5
IMAGE 3.2_SSP2_SPA1_19I_LIRE_LB	2100	C1	23786.8
IMAGE 3.2_SSP2_SPA1_19I_RE_LB	2020	C1	27930.5
IMAGE 3.2_SSP2_SPA1_19I_RE_LB	2030	C1	21199
IMAGE 3.2_SSP2_SPA1_19I_RE_LB	2040	C1	25048.9
IMAGE 3.2_SSP2_SPA1_19I_RE_LB	2050	C1	29977.1
IMAGE 3.2_SSP2_SPA1_19I_RE_LB	2060	C1	34167.6
IMAGE 3.2_SSP2_SPA1_19I_RE_LB	2070	C1	34092.3
IMAGE 3.2_SSP2_SPA1_19I_RE_LB	2080	C1	34693.8
IMAGE 3.2_SSP2_SPA1_19I_RE_LB	2090	C1	34720
IMAGE 3.2_SSP2_SPA1_19I_RE_LB	2100	C1	32859
IMAGE 3.2_SSP2_SPA2_19I_D	2020	C2	27905.1
IMAGE 3.2_SSP2_SPA2_19I_D	2030	C2	24879.1
IMAGE 3.2_SSP2_SPA2_19I_D	2040	C2	30569.5
IMAGE 3.2_SSP2_SPA2_19I_D	2050	C2	42951.3
IMAGE 3.2_SSP2_SPA2_19I_D	2060	C2	55241.4
IMAGE 3.2_SSP2_SPA2_19I_D	2070	C2	62580.9
IMAGE 3.2_SSP2_SPA2_19I_D	2080	C2	65126.6
IMAGE 3.2_SSP2_SPA2_19I_D	2090	C2	66408.5
IMAGE 3.2_SSP2_SPA2_19I_D	2100	C2	64428.2
IMAGE 3.2_SSP2_SPA2_19I_LI	2020	C1	27817.3
[truncated: 5,579 more rows]
