# Supplementary material for: Feasible deployment of carbon capture and storage and the requirements of climate targets
Source: Nat Clim Chang. 2024 Sep 25;14(10):1047–55. doi: 10.1038/s41558-024-02104-0 (PMC11458486; doi:10.1038/s41558-024-02104-0)
Supplement: Supplementary file 7 — Statistical Source Data [file 41558_2024_2104_MOESM7_ESM.xlsx]

## Sheet: Sheet1
model_scenario	temp	G_Tmax, %	G_2022, %	TMax	L, Gt/yr
AIM/CGE 2.0_SSP1-26	2.0°C	2.26496	1.84067	2048.31	9
AIM/CGE 2.0_SSP1-34	2.5°C	1.30868	1.0117	2073.12	6
AIM/CGE 2.0_SSP4-26	2.0°C	3.34149	3.72214	2045.47	21
AIM/CGE 2.0_SSP4-34	2.5°C	1.56963	1.7722	2061.91	16
AIM/CGE 2.1_CD-LINKS_INDC2030i_1600	2.5°C	3.47838	2.34482	2052.2	17.5
AIM/CGE 2.1_CD-LINKS_NDC2030i_1000	2.0°C	5.63544	3.82937	2049.61	22.5
AIM/CGE 2.1_CD-LINKS_NPi2020_1000	2.0°C	4.23207	3.11446	2048.88	24.5
AIM/CGE 2.1_CD-LINKS_NPi2020_1600	2.5°C	2.42257	1.63841	2055.57	17
AIM/CGE 2.1_CD-LINKS_NPi2020_400	1.5°C	7.60662	4.02083	2040.66	15
AIM/CGE 2.1_CO_Bridge	2.0°C	4.02424	3.25151	2044.12	16
AIM/CGE 2.2_EN_INDCi2030_1000f	2.0°C	3.02495	2.97269	2048.49	20
AIM/CGE 2.2_EN_INDCi2030_1200	2.0°C	3.05746	3.05531	2047.08	19
AIM/CGE 2.2_EN_INDCi2030_1200f	2.0°C	2.51321	2.73233	2051.73	23.5
AIM/CGE 2.2_EN_INDCi2030_1400	2.0°C	2.57897	2.96044	2048.45	21
AIM/CGE 2.2_EN_INDCi2030_1400f	2.0°C	2.19139	2.5518	2053.73	24.5
AIM/CGE 2.2_EN_INDCi2030_1600	2.5°C	2.04359	2.35571	2056.76	26
AIM/CGE 2.2_EN_INDCi2030_1600f	2.5°C	1.9637	2.26047	2057.2	24.5
AIM/CGE 2.2_EN_INDCi2030_1800	2.5°C	1.94833	2.22541	2058.99	23
AIM/CGE 2.2_EN_INDCi2030_1800f	2.5°C	1.94833	2.22541	2058.99	23
AIM/CGE 2.2_EN_INDCi2030_800f	2.0°C	4.45867	4.22371	2045.54	19.5
AIM/CGE 2.2_EN_INDCi2030_900f	2.0°C	3.50879	3.38357	2047.22	20
AIM/CGE 2.2_EN_NPi2020_1000	2.0°C	2.59541	2.85933	2038.53	18.5
AIM/CGE 2.2_EN_NPi2020_1000f	2.0°C	1.96011	2.2834	2045.98	23
AIM/CGE 2.2_EN_NPi2020_1200	2.0°C	2.0029	2.38036	2042.7	21
AIM/CGE 2.2_EN_NPi2020_1200f	2.0°C	1.84097	2.11143	2049.92	24.5
AIM/CGE 2.2_EN_NPi2020_1400	2.0°C	1.83084	2.09718	2050.22	24
AIM/CGE 2.2_EN_NPi2020_1400f	2.0°C	1.79544	2.04891	2052.93	24
AIM/CGE 2.2_EN_NPi2020_1600	2.5°C	1.74478	1.98567	2055.15	23
AIM/CGE 2.2_EN_NPi2020_1600f	2.5°C	1.74683	1.98602	2056.04	24
AIM/CGE 2.2_EN_NPi2020_1800	2.5°C	1.79165	2.04024	2056.42	21.5
AIM/CGE 2.2_EN_NPi2020_1800f	2.5°C	1.79165	2.04024	2056.42	21.5
AIM/CGE 2.2_EN_NPi2020_300f	1.5°C	3.79385	3.55697	2037.42	19
AIM/CGE 2.2_EN_NPi2020_400f	1.5°C	3.00212	2.90279	2038.76	19
AIM/CGE 2.2_EN_NPi2020_500f	1.5°C	2.76912	2.71867	2040.3	19.5
AIM/CGE 2.2_EN_NPi2020_600	1.5°C	5.09716	4.6135	2035.8	18
AIM/CGE 2.2_EN_NPi2020_600f	1.5°C	2.53319	2.64494	2040.91	20.5
AIM/CGE 2.2_EN_NPi2020_700	2.0°C	4.29437	3.93641	2035.07	15.5
AIM/CGE 2.2_EN_NPi2020_700f	2.0°C	2.44052	2.6758	2041.1	21
AIM/CGE 2.2_EN_NPi2020_800	2.0°C	2.96026	2.8795	2037.3	17
AIM/CGE 2.2_EN_NPi2020_800f	2.0°C	2.34657	2.72639	2041.22	22
AIM/CGE 2.2_EN_NPi2020_900	2.0°C	2.83525	2.92456	2037.52	17.5
AIM/CGE 2.2_EN_NPi2020_900f	2.0°C	2.06396	2.43111	2043.78	23
AIM/Hub-Global 2.0_1.5C	1.5°C	6.05265	3.82684	2039.61	17
AIM/Hub-Global 2.0_2C	2.5°C	2.2661	1.90012	2066.16	16.5
AIM/Hub-Global 2.0_WB2C	2.0°C	2.38685	1.95984	2045.96	17.5
COFFEE 1.1_CO_2Deg2020	2.0°C	2.50102	2.27487	2062.02	25.5
COFFEE 1.1_CO_2Deg2030	2.0°C	2.50023	2.2362	2061.92	25
COFFEE 1.1_CO_Bridge	2.0°C	2.46625	2.13321	2066.74	28
COFFEE 1.1_CO_GPP	2.5°C	0.914825	0.81438	2047.6	7
COFFEE 1.1_EN_INDCi2030_1000	2.0°C	2.09381	2.0565	2051.1	15.5
COFFEE 1.1_EN_INDCi2030_1000_NDCp	2.0°C	2.90576	2.05174	2050.44	15.5
COFFEE 1.1_EN_INDCi2030_1000f	2.5°C	2.1024	2.41232	2067.1	26.5
COFFEE 1.1_EN_INDCi2030_1200	2.0°C	2.01114	2.00961	2055.48	16.5
COFFEE 1.1_EN_INDCi2030_1200f	2.5°C	2.05297	2.48083	2071.2	28
COFFEE 1.1_EN_INDCi2030_1400	2.5°C	1.96298	2.33165	2058.75	16.5
COFFEE 1.1_EN_INDCi2030_1400f	2.5°C	2.05702	2.52211	2074.2	27.5
COFFEE 1.1_EN_INDCi2030_1600	2.5°C	1.97986	2.47316	2064.16	17.5
COFFEE 1.1_EN_INDCi2030_1600f	2.5°C	2.07461	2.57545	2077.16	27.5
COFFEE 1.1_EN_INDCi2030_1800	2.5°C	1.75291	2.27542	2072.03	19.5
COFFEE 1.1_EN_INDCi2030_1800f	2.5°C	2.13725	2.79359	2078.28	26
COFFEE 1.1_EN_INDCi2030_2000	2.5°C	1.86916	2.49619	2078.78	22.5
COFFEE 1.1_EN_INDCi2030_2000f	2.5°C	2.03091	2.77554	2079.89	24
COFFEE 1.1_EN_INDCi2030_400f	1.5°C	2.33651	2.08483	2065.34	29
COFFEE 1.1_EN_INDCi2030_500	2.0°C	2.73653	1.70373	2051.88	16.5
COFFEE 1.1_EN_INDCi2030_500f	1.5°C	2.27247	2.14333	2065.52	28.5
COFFEE 1.1_EN_INDCi2030_600	2.0°C	2.65185	1.74528	2048.54	15.5
COFFEE 1.1_EN_INDCi2030_600_NDCp	2.0°C	3.38742	1.6921	2049.64	15.5
COFFEE 1.1_EN_INDCi2030_600f	2.0°C	2.22135	2.22754	2061.91	25
COFFEE 1.1_EN_INDCi2030_700	2.0°C	2.61046	1.92956	2048.1	15.5
COFFEE 1.1_EN_INDCi2030_700f	2.0°C	2.20939	2.29802	2062.95	25.5
COFFEE 1.1_EN_INDCi2030_800	2.0°C	2.75413	2.0565	2051.1	15.5
COFFEE 1.1_EN_INDCi2030_800f	2.0°C	2.20859	2.37712	2064.65	26
COFFEE 1.1_EN_INDCi2030_900	2.0°C	2.47659	2.02323	2049.58	15.5
COFFEE 1.1_EN_INDCi2030_900f	2.0°C	2.17535	2.41794	2065.42	26
COFFEE 1.1_EN_NPi2020_1000	2.0°C	2.1271	2.11994	2050.9	15.5
COFFEE 1.1_EN_NPi2020_1000f	2.5°C	2.25284	2.57144	2065.09	25.5
COFFEE 1.1_EN_NPi2020_1200	2.0°C	2.23589	2.41786	2053.52	15.5
COFFEE 1.1_EN_NPi2020_1200f	2.5°C	2.21453	2.64897	2069.04	26
COFFEE 1.1_EN_NPi2020_1400	2.5°C	2.45763	2.80708	2058.05	16
COFFEE 1.1_EN_NPi2020_1400f	2.5°C	2.34581	2.86282	2071.06	25
COFFEE 1.1_EN_NPi2020_1600	2.5°C	2.50233	2.93489	2062.87	16.5
COFFEE 1.1_EN_NPi2020_1600f	2.5°C	2.35407	2.83622	2074.9	25
COFFEE 1.1_EN_NPi2020_1800	2.5°C	2.12978	2.59058	2070.67	19
COFFEE 1.1_EN_NPi2020_1800f	2.5°C	2.52231	3.12709	2076.72	24
COFFEE 1.1_EN_NPi2020_2000	2.5°C	2.27355	2.81003	2077.17	21
COFFEE 1.1_EN_NPi2020_2000f	2.5°C	2.53289	3.19442	2078.25	22
COFFEE 1.1_EN_NPi2020_400	1.5°C	2.56166	1.64232	2049.13	15.5
COFFEE 1.1_EN_NPi2020_400_lowBECCS	2.0°C	2.77493	1.29908	2047.6	11
COFFEE 1.1_EN_NPi2020_400f	1.5°C	2.24892	2.08593	2065.73	29.5
COFFEE 1.1_EN_NPi2020_400f_lowBECCS	2.0°C	2.61623	1.582	2045.1	10.5
COFFEE 1.1_EN_NPi2020_500	2.0°C	2.4654	1.72037	2048	15.5
COFFEE 1.1_EN_NPi2020_500f	1.5°C	2.21458	2.15944	2065.37	29
COFFEE 1.1_EN_NPi2020_600	2.0°C	2.47663	1.8888	2047.4	15.5
COFFEE 1.1_EN_NPi2020_600f	2.0°C	2.2148	2.26601	2062.01	25.5
COFFEE 1.1_EN_NPi2020_700	2.0°C	2.28264	1.91923	2048.11	15.5
COFFEE 1.1_EN_NPi2020_700f	2.0°C	2.18161	2.32807	2062.59	25.5
COFFEE 1.1_EN_NPi2020_800	2.0°C	2.19101	1.95966	2048.71	15.5
COFFEE 1.1_EN_NPi2020_800f	2.0°C	2.19271	2.38678	2064.19	25.5
COFFEE 1.1_EN_NPi2020_900	2.0°C	2.15316	2.04223	2049.43	15.5
COFFEE 1.1_EN_NPi2020_900f	2.0°C	2.21281	2.45939	2064.99	25.5
GCAM 5.2_NGFS1_Immediate 2C with CDR (Orderly, Rep)	2.0°C	4.33861	3.44742	2041.89	19.5
GCAM 5.3_NGFS2_Below 2°C	2.0°C	3.03214	2.31786	2047.69	12
GCAM 5.3_NGFS2_Delayed Transition	2.0°C	3.22954	2.76354	2042.8	11.5
GCAM 5.3_NGFS2_Divergent Net Zero Policies	1.5°C	3.45511	2.72879	2038.28	11
GCAM 5.3_NGFS2_Nationally Determined Contributions (NDCs)	2.5°C	0.970374	1.45152	2049.98	12.5
GCAM 5.3_NGFS2_Net-Zero 2050	1.5°C	3.8356	3.23882	2040.53	12.5
GCAM 5.3_R_MAC_30_n0	1.5°C	15.9878	19.9258	2025.58	22
GCAM 5.3_R_MAC_35_n0	2.0°C	7.51631	8.37713	2028.43	23
GCAM 5.3_R_MAC_35_n8	1.5°C	13.759	15.9407	2027.56	22.5
GCAM 5.3_R_MAC_40_n0	2.0°C	8.32479	9.27753	2030.59	23
GCAM 5.3_R_MAC_40_n8	1.5°C	12.647	13.7251	2029.56	24
GCAM 5.3_R_MAC_45_n0	2.0°C	4.89603	5.67414	2033.04	23.5
GCAM 5.3_R_MAC_45_n8	1.5°C	8.04853	9.00763	2030.66	23
GCAM 5.3_R_MAC_50_n0	2.0°C	4.22816	4.96082	2035.59	25
GCAM 5.3_R_MAC_50_n8	1.5°C	4.8515	5.6309	2033.37	25
GCAM 5.3_R_MAC_55_n0	2.0°C	3.71197	4.40546	2037.14	24.5
GCAM 5.3_R_MAC_55_n8	1.5°C	4.17169	4.88603	2037.01	28.5
GCAM 5.3_R_MAC_60_n0	2.0°C	3.22636	3.8893	2039.4	25
GCAM 5.3_R_MAC_60_n8	1.5°C	3.84679	4.54421	2036.56	24.5
GCAM 5.3_R_MAC_65_n0	2.0°C	2.85397	3.47467	2041.62	25.5
GCAM 5.3_R_MAC_65_n8	2.0°C	3.34973	4.00092	2039.42	26.5
GCAM 5.3_R_MAC_70_n0	2.0°C	2.57187	3.16192	2044.22	26.5
GCAM 5.3_R_MAC_70_n8	2.0°C	3.01705	3.65166	2042	28
GCAM 5.3_R_MAC_75_n0	2.0°C	2.41836	3.01433	2044.42	25
GCAM 5.3_R_MAC_75_n8	2.0°C	2.8169	3.4317	2041.94	25.5
GCAM 5.3_R_MAC_80_n0	2.0°C	2.21981	2.80352	2046.19	25.5
GCAM 5.3_R_MAC_80_n8	2.0°C	2.58584	3.17659	2044.1	26.5
GCAM 5.3_R_MAC_85_n0	2.5°C	2.05765	2.63179	2048.01	26
GCAM 5.3_R_MAC_85_n8	2.0°C	2.40994	2.9919	2045.75	27
GCAM 5.3_R_MAC_90_n0	2.5°C	1.96059	2.53806	2048.15	25
GCAM 5.3_R_MAC_90_n8	2.0°C	2.29631	2.88514	2045.42	25
GCAM 5.3_R_MAC_95_n0	2.5°C	1.8376	2.4029	2049.7	25
GCAM 5.3_R_MAC_95_n8	2.0°C	2.14594	2.72497	2047	25.5
GCAM 5.3_R_MAC_99_n0	2.5°C	1.73694	2.29287	2050.94	25.5
GCAM 5.3_R_MAC_99_n8	2.5°C	2.02253	2.59478	2048.41	26
GEM-E3_V2021_EN_INDCi2030_1000	2.0°C		1.33677	2059.99	17
GEM-E3_V2021_EN_INDCi2030_1000_COV	2.0°C		1.24707	2060.87	16
GEM-E3_V2021_EN_INDCi2030_1000_COV_NDCp	2.0°C		1.27116	2061.66	16.5
GEM-E3_V2021_EN_INDCi2030_1000_NDCp	2.0°C		1.35291	2060.52	17.5
GEM-E3_V2021_EN_INDCi2030_1000f	2.0°C		1.32579	2064.95	18.5
GEM-E3_V2021_EN_INDCi2030_1000f_COV	2.0°C		1.23904	2065.17	17.5
GEM-E3_V2021_EN_INDCi2030_1000f_COV_NDCp	2.0°C		1.25113	2064.77	17.5
GEM-E3_V2021_EN_INDCi2030_1000f_NDCp	2.0°C		1.33332	2065.07	19
GEM-E3_V2021_EN_INDCi2030_1400	2.0°C		1.39961	2067.89	19.5
GEM-E3_V2021_EN_INDCi2030_1400f	2.0°C		1.40467	2069.87	20.5
GEM-E3_V2021_EN_INDCi2030_1800	2.5°C		1.39236	2083.38	27
GEM-E3_V2021_EN_INDCi2030_1800f	2.5°C		1.39236	2083.38	27
GEM-E3_V2021_EN_INDCi2030_600f	1.5°C		1.09139	2067.48	19
GEM-E3_V2021_EN_INDCi2030_600f_COV	1.5°C		1.02196	2067.7	17
GEM-E3_V2021_EN_INDCi2030_600f_COV_NDCp	1.5°C		1.02163	2067.62	17
GEM-E3_V2021_EN_INDCi2030_600f_NDCp	1.5°C		1.09491	2067.56	19
GEM-E3_V2021_EN_INDCi2030_800	2.0°C		1.14018	2060.33	16.5
GEM-E3_V2021_EN_INDCi2030_800f	1.5°C		1.15908	2066.87	19
GEM-E3_V2021_EN_NPi2020_1000	2.0°C		1.43847	2061.36	17.5
GEM-E3_V2021_EN_NPi2020_1000_COV	2.0°C		1.29659	2062.51	16.5
GEM-E3_V2021_EN_NPi2020_1000f	2.0°C		1.3604	2066.02	19
GEM-E3_V2021_EN_NPi2020_1000f_COV	2.0°C		1.27117	2066.54	18
GEM-E3_V2021_EN_NPi2020_1400	2.5°C		1.34295	2073.45	22
GEM-E3_V2021_EN_NPi2020_1400f	2.0°C		1.36884	2076.02	24
GEM-E3_V2021_EN_NPi2020_1800	2.5°C		1.37132	2085.68	28.5
GEM-E3_V2021_EN_NPi2020_1800f	2.5°C		1.37132	2085.68	28.5
GEM-E3_V2021_EN_NPi2020_400f	1.5°C		1.1957	2066.34	19
GEM-E3_V2021_EN_NPi2020_500	1.5°C		1.1153	2062.04	16.5
GEM-E3_V2021_EN_NPi2020_500f	1.5°C		1.21998	2065.42	18.5
GEM-E3_V2021_EN_NPi2020_600	1.5°C		1.24838	2058.83	17
GEM-E3_V2021_EN_NPi2020_600_COV	1.5°C		1.037	2060.97	15
GEM-E3_V2021_EN_NPi2020_600f	1.5°C		1.2478	2063.99	18
GEM-E3_V2021_EN_NPi2020_600f_COV	1.5°C		1.08209	2066.85	17
GEM-E3_V2021_EN_NPi2020_800	2.0°C		1.33305	2059.8	17
GEM-E3_V2021_EN_NPi2020_800f	2.0°C		1.30973	2064.81	18.5
IMAGE 3.0.1_CD-LINKS_INDC2030i_1600	2.0°C	2.67962	2.26306	2062.78	26
IMAGE 3.0.1_CD-LINKS_NDC2030i_1000	2.0°C	2.79944	2.30499	2054.17	20.5
IMAGE 3.0.1_CD-LINKS_NPi2020_1000	2.0°C	2.52436	2.16209	2054.77	24
IMAGE 3.0.1_CD-LINKS_NPi2020_1600	2.0°C	2.24753	1.92433	2061.86	26
IMAGE 3.0.1_CD-LINKS_NPi2020_400	1.5°C	2.97678	3.16251	2044.59	27.5
IMAGE 3.0.1_SSP1-26	2.0°C	1.65962	1.65952	2066.67	24.5
IMAGE 3.0.1_SSP1-34	2.5°C	2.34527	2.52695	2082.23	19
IMAGE 3.0.1_SSP2-34	2.5°C	1.97867	1.98477	2079.57	35
IMAGE 3.0.1_SSP3-34	2.5°C	3.18158	2.47946	2052.54	22
IMAGE 3.0.1_SSP4-34	2.5°C	1.68369	1.16249	2062.17	15.5
IMAGE 3.0.1_SSP5-34	2.5°C	2.80273	3.78482	2057.68	37
IMAGE 3.0.2_EMF33_Med2C_cost100	2.5°C	2.01027	1.7106	2067.9	26.5
IMAGE 3.0.2_EMF33_Med2C_full	2.5°C	1.71613	1.59399	2059.78	24
IMAGE 3.0.2_EMF33_Med2C_limbio	2.5°C	17.9125	16.4116	2069.46	16.5
IMAGE 3.0.2_EMF33_Med2C_nobeccs	2.0°C	2.02665	1.0305	2059.8	14.5
IMAGE 3.0.2_EMF33_Med2C_nofuel	2.0°C	1.87554	1.58166	2062.83	24.5
IMAGE 3.0.2_EMF33_Med2C_none	2.0°C	2.07693	1.04576	2059.16	14.5
IMAGE 3.0.2_EMF33_WB2C_cost100	2.0°C	2.5631	2.10217	2050.75	22.5
IMAGE 3.0.2_EMF33_WB2C_full	2.0°C	2.2946	1.86529	2051.1	22.5
IMAGE 3.0.2_EMF33_WB2C_nobeccs	2.0°C	2.81385	1.16335	2062.32	16.5
IMAGE 3.0.2_EMF33_WB2C_nofuel	2.0°C	2.56806	1.98855	2051.92	23
IMAGE 3.0.2_EMF33_tax_hi_full	2.0°C	2.01047	1.77911	2056.98	24.5
IMAGE 3.0.2_EMF33_tax_hi_none	2.5°C	1.63257	0.939093	2059.17	13.5
IMAGE 3.0.2_EMF33_tax_lo_full	2.5°C	1.67947	1.71052	2069.64	25
IMAGE 3.0.2_EMF33_tax_lo_none	2.5°C	1.20358	1.01192	2067.07	15
IMAGE 3.0_CO_2Deg2020	2.0°C	2.90683	2.65999	2050.74	27
IMAGE 3.0_CO_2Deg2030	2.0°C	3.29806	3.0118	2049.59	23.5
IMAGE 3.0_CO_Bridge	2.0°C	3.69706	3.32526	2048.01	22
IMAGE 3.0_CO_GPP	2.5°C	1.67807	1.97551	2058.06	19
IMAGE 3.0_EN_INDCi2030_1000	2.0°C	3.77936	4.13828	2045.85	24.5
IMAGE 3.0_EN_INDCi2030_1000f	2.0°C	3.35395	3.8377	2050.8	25.5
IMAGE 3.0_EN_INDCi2030_1200	2.0°C	3.29164	3.7459	2049.46	24.5
IMAGE 3.0_EN_INDCi2030_1200f	2.0°C	2.86511	3.52153	2055.53	30.5
IMAGE 3.0_EN_INDCi2030_1400	2.5°C	2.40961	3.03285	2051.96	25.5
IMAGE 3.0_EN_INDCi2030_1400f	2.0°C	2.21226	2.91178	2058.54	31
IMAGE 3.0_EN_INDCi2030_800f	2.0°C	3.59728	3.96512	2047.07	26
IMAGE 3.0_EN_NPi2020_1000	2.0°C	3.70612	3.8726	2045.26	23.5
IMAGE 3.0_EN_NPi2020_1000f	2.0°C	2.35796	2.8102	2051.47	30
IMAGE 3.0_EN_NPi2020_1200	2.0°C	2.92915	3.31809	2048.33	24.5
IMAGE 3.0_EN_NPi2020_1200f	2.0°C	2.09493	2.53914	2056.24	31.5
IMAGE 3.0_EN_NPi2020_1400	2.0°C	2.31102	2.82691	2052.28	26
IMAGE 3.0_EN_NPi2020_1400f	2.0°C	1.95879	2.50033	2061.69	33.5
IMAGE 3.0_EN_NPi2020_600f	2.0°C	3.97033	3.95588	2043.02	24.5
IMAGE 3.0_EN_NPi2020_800	2.0°C	3.64725	3.63201	2042.67	22.5
IMAGE 3.0_EN_NPi2020_800f	2.0°C	2.90155	3.2333	2049.3	29.5
IMAGE 3.2_SSP1_SPA1_19I_D	1.5°C	3.57888	5.61718	2038.92	27.5
IMAGE 3.2_SSP1_SPA1_19I_D_LB	1.5°C	2.9911	2.9315	2038.18	19.5
IMAGE 3.2_SSP1_SPA1_19I_LI	1.5°C	2.67795	4.20853	2041.73	24.5
IMAGE 3.2_SSP1_SPA1_19I_LIRE	1.5°C	3.49189	6.64256	2040.85	35
IMAGE 3.2_SSP1_SPA1_19I_LIRE_LB	1.5°C	3.24953	3.92092	2035.58	21.5
IMAGE 3.2_SSP1_SPA1_19I_RE	1.5°C	3.06433	4.63677	2040.94	27
IMAGE 3.2_SSP1_SPA1_19I_RE_LB	1.5°C	3.91339	3.92427	2037.15	20.5
IMAGE 3.2_SSP1_SPA1_26I_D	2.0°C	1.8629	2.95551	2052.07	26
IMAGE 3.2_SSP1_SPA1_26I_LI	2.0°C	1.25154	1.84941	2054.73	16.5
IMAGE 3.2_SSP1_SPA1_26I_LIRE	2.0°C	2.73038	5.26187	2057.35	27
IMAGE 3.2_SSP1_SPA1_26I_RE	2.0°C	1.80597	2.54709	2050.64	20
IMAGE 3.2_SSP1_SPA1_34I_D	2.5°C	0.715079	0.793591	2082.7	14.5
IMAGE 3.2_SSP1_SPA1_34I_LI	2.5°C	0.828015	1.00102	2070.98	5
IMAGE 3.2_SSP1_SPA1_34I_LIRE	2.5°C	0.864814	1.18466	2079.06	6
IMAGE 3.2_SSP1_SPA1_34I_RE	2.5°C	0.687999	0.866991	2077.92	10
IMAGE 3.2_SSP2_SPA0_26I_D	2.0°C	2.90248	3.75367	2045.99	22
IMAGE 3.2_SSP2_SPA1_19I_D_LB	1.5°C	3.70845	4.36541	2037.8	29
IMAGE 3.2_SSP2_SPA1_19I_LIRE_LB	1.5°C	3.76635	4.28377	2034.32	21
IMAGE 3.2_SSP2_SPA1_19I_RE_LB	1.5°C	4.05419	4.43637	2034.9	22
IMAGE 3.2_SSP2_SPA2_19I_D	1.5°C	3.7857	5.86262	2041.62	38.5
IMAGE 3.2_SSP2_SPA2_19I_LI	1.5°C	3.81434	5.21823	2043.43	29
IMAGE 3.2_SSP2_SPA2_19I_LIRE	1.5°C	2.90758	4.35003	2040.2	33
IMAGE 3.2_SSP2_SPA2_19I_RE	1.5°C	3.67496	5.07179	2037.87	31.5
IMAGE 3.2_SSP2_SPA2_26I_D	2.0°C	3.2997	6.24194	2048.71	40
IMAGE 3.2_SSP2_SPA2_26I_LI	2.0°C	2.36072	4.59445	2054.45	34.5
IMAGE 3.2_SSP2_SPA2_26I_LIRE	2.0°C	2.67084	4.95011	2054.46	31.5
IMAGE 3.2_SSP2_SPA2_26I_RE	2.0°C	2.96189	5.403	2046.12	37
IMAGE 3.2_SSP2_SPA2_34I_D	2.5°C	2.05077	3.7832	2063	32.5
IMAGE 3.2_SSP2_SPA2_34I_LI	2.5°C	1.4234	2.22551	2073.09	20.5
IMAGE 3.2_SSP2_SPA2_34I_LIRE	2.5°C	1.5857	3.02617	2064.47	17.5
IMAGE 3.2_SSP2_SPA2_34I_RE	2.5°C	1.9474	3.21601	2058.29	25
MESSAGE-GLOBIOM 1.0_ADVANCE_2020_1.5C-2100	1.5°C	3.35821	2.83913	2039.54	24.5
MESSAGE-GLOBIOM 1.0_ADVANCE_2020_Med2C	2.0°C	3.46492	5.9358	2049.86	45
MESSAGE-GLOBIOM 1.0_ADVANCE_2020_WB2C	2.0°C	4.04397	5.32708	2042.92	38
MESSAGE-GLOBIOM 1.0_ADVANCE_2030_Med2C	2.0°C	3.98385	5.83318	2051.96	42
MESSAGE-GLOBIOM 1.0_ADVANCE_2030_Price1.5C	1.5°C	2.86609	2.37442	2049.74	26
MESSAGE-GLOBIOM 1.0_ADVANCE_2030_WB2C	2.0°C	4.23643	4.01543	2045.65	26.5
MESSAGE-GLOBIOM 1.0_ADVANCE_INDC	2.5°C	2.35887	4.84086	2064.25	54
MESSAGE-GLOBIOM 1.0_EMF33_1.5C_cost100	1.5°C	5.32754	2.59699	2033.5	13
MESSAGE-GLOBIOM 1.0_EMF33_1.5C_full	1.5°C	5.23736	2.55735	2034.54	13.5
MESSAGE-GLOBIOM 1.0_EMF33_Med2C_cost100	2.0°C	3.77182	3.6019	2055.43	30.5
MESSAGE-GLOBIOM 1.0_EMF33_Med2C_full	2.0°C	3.91579	3.99691	2052.67	29.5
MESSAGE-GLOBIOM 1.0_EMF33_Med2C_limbio	2.0°C	4.17098	3.80194	2048.67	26
MESSAGE-GLOBIOM 1.0_EMF33_Med2C_nobeccs	2.0°C	3.72463	2.62667	2041.73	16.5
MESSAGE-GLOBIOM 1.0_EMF33_Med2C_nofuel	2.0°C	4.11964	3.84756	2048.69	23.5
MESSAGE-GLOBIOM 1.0_EMF33_Med2C_none	2.0°C	3.90995	2.75107	2037.85	14.5
MESSAGE-GLOBIOM 1.0_EMF33_WB2C_cost100	1.5°C	4.60052	3.6093	2043.9	25.5
MESSAGE-GLOBIOM 1.0_EMF33_WB2C_full	1.5°C	4.72955	3.77	2043.89	25.5
MESSAGE-GLOBIOM 1.0_EMF33_WB2C_limbio	1.5°C	5.11969	3.5218	2039.01	21
MESSAGE-GLOBIOM 1.0_EMF33_WB2C_nofuel	1.5°C	4.55452	3.44012	2041.54	22.5
MESSAGE-GLOBIOM 1.0_EMF33_tax_hi_full	2.0°C	4.50816	3.98878	2046.69	26.5
MESSAGE-GLOBIOM 1.0_EMF33_tax_hi_none	2.0°C	3.2643	2.44834	2044.7	17.5
MESSAGE-GLOBIOM 1.0_EMF33_tax_lo_full	2.5°C	2.68451	3.12075	2064.09	32.5
MESSAGE-GLOBIOM 1.0_EMF33_tax_lo_none	2.5°C	2.29658	2.23147	2064.35	24
MESSAGE-GLOBIOM 1.0_SSP1-26	2.0°C	2.31444	3.14733	2052.84	22.5
MESSAGE-GLOBIOM 1.0_SSP1-34	2.5°C	1.74594	2.82544	2066.68	22
MESSAGE-GLOBIOM 1.0_SSP2-19	1.5°C	1.98323	1.37469	2042.96	12.5
MESSAGE-GLOBIOM 1.0_SSP2-26	2.0°C	2.89605	3.33846	2051.71	27
MESSAGE-GLOBIOM 1.0_SSP2-34	2.5°C	2.7529	4.13207	2064.43	31
MESSAGEix-GLOBIOM 1.0_CD-LINKS_INDC2030i_1600	2.0°C	3.46973	4.15568	2056.34	30.5
MESSAGEix-GLOBIOM 1.0_CD-LINKS_NDC2030i_1000	1.5°C	3.94625	3.71284	2047.49	23
MESSAGEix-GLOBIOM 1.0_CD-LINKS_NPi2020_1000	1.5°C	3.71202	3.91907	2047.25	28
MESSAGEix-GLOBIOM 1.0_CD-LINKS_NPi2020_1600	2.0°C	3.31553	4.16891	2055.68	30
MESSAGEix-GLOBIOM 1.0_CD-LINKS_NPi2020_400	1.5°C	4.13162	3.09118	2037.05	17.5
MESSAGEix-GLOBIOM 1.0_LowEnergyDemand_1.3_IPCC	1.5°C		0.00380976	2009.74	0
MESSAGEix-GLOBIOM_1.1_EN_INDCi2030_1000	2.0°C	1.9799	1.66852	2072.94	23
MESSAGEix-GLOBIOM_1.1_EN_INDCi2030_1000_COV	2.0°C	1.99138	1.57089	2071.2	21
MESSAGEix-GLOBIOM_1.1_EN_INDCi2030_1000_COV_NDCp	2.0°C	2.02817	1.55648	2070.59	20.5
MESSAGEix-GLOBIOM_1.1_EN_INDCi2030_1000_NDCp	2.0°C	1.97309	1.62524	2072.21	22
MESSAGEix-GLOBIOM_1.1_EN_INDCi2030_1000f	2.0°C	2.10014	1.34123	2051.09	9
MESSAGEix-GLOBIOM_1.1_EN_INDCi2030_1000f_COV	2.0°C	2.62902	1.63828	2051.34	9
MESSAGEix-GLOBIOM_1.1_EN_INDCi2030_1000f_COV_NDCp	2.0°C	2.53232	1.58003	2051.8	9
MESSAGEix-GLOBIOM_1.1_EN_INDCi2030_1000f_NDCp	2.0°C	2.11069	1.36122	2050.72	9
MESSAGEix-GLOBIOM_1.1_EN_INDCi2030_1200	2.0°C	2.10833	1.53087	2061.63	16.5
MESSAGEix-GLOBIOM_1.1_EN_INDCi2030_1200_COV	2.0°C	2.52252	1.76968	2058.21	14.5
MESSAGEix-GLOBIOM_1.1_EN_INDCi2030_1200_COV_NDCp	2.0°C	2.51921	1.73931	2057.56	13.5
MESSAGEix-GLOBIOM_1.1_EN_INDCi2030_1200_NDCp	2.0°C	2.19397	1.55885	2059.6	15
MESSAGEix-GLOBIOM_1.1_EN_INDCi2030_1200f	2.0°C	18.1417	13.7305	2056.71	9
MESSAGEix-GLOBIOM_1.1_EN_INDCi2030_1200f_COV	2.0°C	2.62016	2.02373	2060.25	15.5
MESSAGEix-GLOBIOM_1.1_EN_INDCi2030_1200f_COV_NDCp	2.0°C	2.75235	2.02787	2055.3	11
MESSAGEix-GLOBIOM_1.1_EN_INDCi2030_1200f_NDCp	2.0°C	18.6365	14.2543	2056.66	9
MESSAGEix-GLOBIOM_1.1_EN_INDCi2030_1400	2.0°C	2.62171	2.00203	2056.06	12.5
MESSAGEix-GLOBIOM_1.1_EN_INDCi2030_1400_COV	2.0°C	2.83318	2.2091	2058.01	13.5
MESSAGEix-GLOBIOM_1.1_EN_INDCi2030_1400_COV_NDCp	2.0°C	2.76198	2.16248	2058.57	13.5
MESSAGEix-GLOBIOM_1.1_EN_INDCi2030_1400_NDCp	2.0°C	2.63244	2.01391	2055.87	12.5
MESSAGEix-GLOBIOM_1.1_EN_INDCi2030_1400f	2.0°C	2.42676	2.02671	2056.59	11.5
MESSAGEix-GLOBIOM_1.1_EN_INDCi2030_1400f_COV	2.0°C	2.40637	2.01036	2061.41	14.5
MESSAGEix-GLOBIOM_1.1_EN_INDCi2030_1400f_COV_NDCp	2.0°C	2.35382	2.0007	2062.44	15
MESSAGEix-GLOBIOM_1.1_EN_INDCi2030_1400f_NDCp	2.0°C	2.42657	2.01756	2056.63	11.5
MESSAGEix-GLOBIOM_1.1_EN_INDCi2030_1600	2.5°C	2.47481	2.19698	2059.54	13.5
MESSAGEix-GLOBIOM_1.1_EN_INDCi2030_1600_COV	2.0°C	2.38579	2.19647	2065.36	17.5
MESSAGEix-GLOBIOM_1.1_EN_INDCi2030_1600_COV_NDCp	2.0°C	2.42502	2.23041	2065.26	17.5
MESSAGEix-GLOBIOM_1.1_EN_INDCi2030_1600_NDCp	2.5°C	2.50548	2.2154	2059.43	13.5
MESSAGEix-GLOBIOM_1.1_EN_INDCi2030_1600f	2.5°C	2.31215	2.17922	2064.62	16.5
MESSAGEix-GLOBIOM_1.1_EN_INDCi2030_1600f_COV	2.5°C	2.39425	2.22456	2065.4	16.5
MESSAGEix-GLOBIOM_1.1_EN_INDCi2030_1600f_COV_NDCp	2.5°C	2.37125	2.1954	2064.91	15.5
MESSAGEix-GLOBIOM_1.1_EN_INDCi2030_1600f_NDCp	2.5°C	2.30486	2.15669	2064.66	16.5
MESSAGEix-GLOBIOM_1.1_EN_INDCi2030_1800	2.5°C	2.44378	2.43645	2062.14	13
MESSAGEix-GLOBIOM_1.1_EN_INDCi2030_1800_COV	2.5°C	2.55149	2.47127	2063.57	13.5
MESSAGEix-GLOBIOM_1.1_EN_INDCi2030_1800_COV_NDCp	2.5°C	2.56042	2.48477	2063.83	13.5
MESSAGEix-GLOBIOM_1.1_EN_INDCi2030_1800_NDCp	2.5°C	5.9894	5.90016	2065.63	12.5
MESSAGEix-GLOBIOM_1.1_EN_INDCi2030_1800f	2.5°C	2.13957	2.15511	2063.72	14
MESSAGEix-GLOBIOM_1.1_EN_INDCi2030_1800f_COV	2.5°C	2.29171	2.21439	2064.25	12.5
MESSAGEix-GLOBIOM_1.1_EN_INDCi2030_1800f_COV_NDCp	2.5°C	2.26743	2.20749	2064.16	12.5
MESSAGEix-GLOBIOM_1.1_EN_INDCi2030_1800f_NDCp	2.5°C	2.13772	2.14204	2063.88	14.5
MESSAGEix-GLOBIOM_1.1_EN_INDCi2030_2000	2.5°C	2.12976	2.22037	2065.26	13.5
MESSAGEix-GLOBIOM_1.1_EN_INDCi2030_2000_COV	2.5°C	2.25203	2.30098	2070.16	14.5
MESSAGEix-GLOBIOM_1.1_EN_INDCi2030_2000_COV_NDCp	2.5°C	2.23949	2.28769	2070.2	14
MESSAGEix-GLOBIOM_1.1_EN_INDCi2030_2000_NDCp	2.5°C	2.13218	2.21683	2065.23	13.5
MESSAGEix-GLOBIOM_1.1_EN_INDCi2030_2000f	2.5°C	1.91236	1.99937	2066.96	13.5
MESSAGEix-GLOBIOM_1.1_EN_INDCi2030_2000f_COV	2.5°C	2.26715	2.41254	2072.5	15.5
MESSAGEix-GLOBIOM_1.1_EN_INDCi2030_2000f_COV_NDCp	2.5°C	2.1994	2.33216	2072.84	15.5
MESSAGEix-GLOBIOM_1.1_EN_INDCi2030_2000f_NDCp	2.5°C	1.89403	1.96621	2066.98	13
MESSAGEix-GLOBIOM_1.1_EN_INDCi2030_2500	2.5°C	1.56158	1.63056	2083.37	16
MESSAGEix-GLOBIOM_1.1_EN_INDCi2030_2500_COV	2.5°C	1.90463	1.99325	2088.19	18
MESSAGEix-GLOBIOM_1.1_EN_INDCi2030_2500_COV_NDCp	2.5°C	1.88072	1.9837	2087.74	17.5
MESSAGEix-GLOBIOM_1.1_EN_INDCi2030_2500_NDCp	2.5°C	1.53736	1.61614	2082.58	15.5
MESSAGEix-GLOBIOM_1.1_EN_INDCi2030_2500f	2.5°C	1.65227	1.70724	2087.85	19
MESSAGEix-GLOBIOM_1.1_EN_INDCi2030_2500f_COV	2.5°C	1.7948	1.89679	2086.38	16
MESSAGEix-GLOBIOM_1.1_EN_INDCi2030_2500f_COV_NDCp	2.5°C	1.73867	1.84504	2086.01	15.5
MESSAGEix-GLOBIOM_1.1_EN_INDCi2030_2500f_NDCp	2.5°C	1.61664	1.67449	2087.23	18.5
MESSAGEix-GLOBIOM_1.1_EN_INDCi2030_600f_COV	1.5°C	1.55877	1.1294	2079.31	19
MESSAGEix-GLOBIOM_1.1_EN_INDCi2030_600f_COV_NDCp	1.5°C	1.42249	1.11865	2084.46	21
MESSAGEix-GLOBIOM_1.1_EN_INDCi2030_700f	1.5°C	1.49593	1.04087	2077	18.5
MESSAGEix-GLOBIOM_1.1_EN_INDCi2030_700f_COV	1.5°C	1.50179	0.956502	2072.96	15.5
MESSAGEix-GLOBIOM_1.1_EN_INDCi2030_700f_COV_NDCp	1.5°C	1.47199	0.925717	2073.05	15.5
MESSAGEix-GLOBIOM_1.1_EN_INDCi2030_700f_NDCp	1.5°C	1.49917	1.02272	2076.04	17.5
MESSAGEix-GLOBIOM_1.1_EN_INDCi2030_800f	2.0°C	1.51991	0.928402	2066.03	13.5
MESSAGEix-GLOBIOM_1.1_EN_INDCi2030_800f_COV	2.0°C	1.57596	0.943583	2060.68	11.5
MESSAGEix-GLOBIOM_1.1_EN_INDCi2030_800f_COV_NDCp	2.0°C	1.51657	0.917387	2061.97	12
MESSAGEix-GLOBIOM_1.1_EN_INDCi2030_800f_NDCp	2.0°C	1.50583	0.921776	2064.65	13
MESSAGEix-GLOBIOM_1.1_EN_INDCi2030_900f	2.0°C	1.67847	1.04177	2055.87	10.5
MESSAGEix-GLOBIOM_1.1_EN_INDCi2030_900f_COV	2.0°C	2.03513	1.19433	2053.15	9.5
MESSAGEix-GLOBIOM_1.1_EN_INDCi2030_900f_COV_NDCp	2.0°C	1.98215	1.17842	2053.13	9.5
MESSAGEix-GLOBIOM_1.1_EN_INDCi2030_900f_NDCp	2.0°C	1.68664	1.04273	2055.38	10.5
MESSAGEix-GLOBIOM_1.1_EN_INDCi2030_950_COV	2.0°C	2.01676	1.65868	2072.69	21.5
MESSAGEix-GLOBIOM_1.1_EN_INDCi2030_950_COV_NDCp	2.0°C	1.914	1.62178	2074.1	22.5
MESSAGEix-GLOBIOM_1.1_EN_INDCi2030_950f_COV	2.0°C	2.31175	1.42129	2051.29	9
MESSAGEix-GLOBIOM_1.1_EN_INDCi2030_950f_COV_NDCp	2.0°C	2.26529	1.39831	2051.63	9
MESSAGEix-GLOBIOM_1.1_EN_NPi2020_1000	2.0°C	2.3603	1.73392	2054.03	14
MESSAGEix-GLOBIOM_1.1_EN_NPi2020_1000_COV	2.0°C	2.58748	1.89493	2055.88	14.5
MESSAGEix-GLOBIOM_1.1_EN_NPi2020_1000_DR10p	2.0°C	2.58804	2.42732	2064.37	27
MESSAGEix-GLOBIOM_1.1_EN_NPi2020_1000_DR1p	2.0°C	1.43483	0.911973	2055.11	10
MESSAGEix-GLOBIOM_1.1_EN_NPi2020_1000_DR2p	2.0°C	1.78885	1.1767	2054.11	10.5
MESSAGEix-GLOBIOM_1.1_EN_NPi2020_1000_DR3p	2.0°C	1.99507	1.32345	2052.38	10.5
MESSAGEix-GLOBIOM_1.1_EN_NPi2020_1000_DR4p	2.0°C	2.45049	1.66793	2050.78	11
MESSAGEix-GLOBIOM_1.1_EN_NPi2020_1000f	2.0°C	2.41437	1.94334	2055.24	14
MESSAGEix-GLOBIOM_1.1_EN_NPi2020_1000f_COV	2.0°C	2.58674	2.00715	2054.06	11.5
MESSAGEix-GLOBIOM_1.1_EN_NPi2020_1000f_DR10p	2.0°C	3.13958	2.74894	2052.4	11
MESSAGEix-GLOBIOM_1.1_EN_NPi2020_1000f_DR1p	2.0°C	1.39065	0.897472	2056.11	10.5
MESSAGEix-GLOBIOM_1.1_EN_NPi2020_1000f_DR2p	2.0°C	1.86946	1.2343	2053.72	10.5
MESSAGEix-GLOBIOM_1.1_EN_NPi2020_1000f_DR3p	2.0°C	2.03038	1.41359	2052.9	10.5
MESSAGEix-GLOBIOM_1.1_EN_NPi2020_1000f_DR4p	2.0°C	2.31203	1.69294	2052.49	10.5
MESSAGEix-GLOBIOM_1.1_EN_NPi2020_1200	2.0°C	2.50219	2.06018	2054.72	13.5
MESSAGEix-GLOBIOM_1.1_EN_NPi2020_1200_COV	2.0°C	2.5296	2.05546	2056.66	13.5
MESSAGEix-GLOBIOM_1.1_EN_NPi2020_1200f	2.0°C	2.23072	1.93962	2055.66	12
MESSAGEix-GLOBIOM_1.1_EN_NPi2020_1200f_COV	2.0°C	2.25237	1.93003	2060.2	14.5
MESSAGEix-GLOBIOM_1.1_EN_NPi2020_1400	2.0°C	2.32363	2.09996	2058.07	13.5
MESSAGEix-GLOBIOM_1.1_EN_NPi2020_1400_COV	2.0°C	2.4244	2.12632	2060.26	14
MESSAGEix-GLOBIOM_1.1_EN_NPi2020_1400f	2.0°C	2.14496	2.04673	2062.77	16
MESSAGEix-GLOBIOM_1.1_EN_NPi2020_1400f_COV	2.0°C	2.35722	2.18096	2062.91	14.5
MESSAGEix-GLOBIOM_1.1_EN_NPi2020_1600	2.0°C	2.43776	2.42954	2061.13	13.5
MESSAGEix-GLOBIOM_1.1_EN_NPi2020_1600_COV	2.0°C	2.44692	2.38383	2063.07	14.5
MESSAGEix-GLOBIOM_1.1_EN_NPi2020_1600f	2.5°C	2.07077	2.08749	2062.01	13
MESSAGEix-GLOBIOM_1.1_EN_NPi2020_1600f_COV	2.0°C	2.36347	2.28902	2062.8	12.5
MESSAGEix-GLOBIOM_1.1_EN_NPi2020_1800	2.5°C	2.20178	2.29391	2063.58	13.5
MESSAGEix-GLOBIOM_1.1_EN_NPi2020_1800_COV	2.5°C	2.3144	2.31068	2065.58	13.5
MESSAGEix-GLOBIOM_1.1_EN_NPi2020_1800f	2.5°C	1.9963	2.06422	2064.85	13.5
MESSAGEix-GLOBIOM_1.1_EN_NPi2020_1800f_COV	2.5°C	2.0902	2.14728	2069.39	14.5
MESSAGEix-GLOBIOM_1.1_EN_NPi2020_2000	2.5°C	2.03647	2.13653	2069.47	13.5
MESSAGEix-GLOBIOM_1.1_EN_NPi2020_2000_COV	2.5°C	2.26148	2.40433	2071.56	13.5
MESSAGEix-GLOBIOM_1.1_EN_NPi2020_2000f	2.5°C	2.12864	2.29129	2071.94	14.5
MESSAGEix-GLOBIOM_1.1_EN_NPi2020_2000f_COV	2.5°C	2.1455	2.32041	2071.3	13.5
MESSAGEix-GLOBIOM_1.1_EN_NPi2020_200f	1.5°C	1.59836	1.00169	2069.97	16.5
MESSAGEix-GLOBIOM_1.1_EN_NPi2020_2500	2.5°C	1.77222	1.84582	2091.74	21.5
MESSAGEix-GLOBIOM_1.1_EN_NPi2020_2500_COV	2.5°C	1.82092	1.89163	2087.7	16
MESSAGEix-GLOBIOM_1.1_EN_NPi2020_2500f	2.5°C	1.80778	1.89949	2093.29	23
MESSAGEix-GLOBIOM_1.1_EN_NPi2020_2500f_COV	2.5°C	1.64408	1.79895	2084.64	13.5
MESSAGEix-GLOBIOM_1.1_EN_NPi2020_300f	1.5°C	1.54728	0.916721	2062.69	13.5
MESSAGEix-GLOBIOM_1.1_EN_NPi2020_400f	1.5°C	1.62009	0.969531	2055.33	11.5
MESSAGEix-GLOBIOM_1.1_EN_NPi2020_450	1.5°C	3.06928	1.89182	2060.82	14.5
MESSAGEix-GLOBIOM_1.1_EN_NPi2020_450f	1.5°C	1.69837	1.02173	2053.32	11.5
MESSAGEix-GLOBIOM_1.1_EN_NPi2020_500	1.5°C	2.75356	1.76174	2060.42	16.5
MESSAGEix-GLOBIOM_1.1_EN_NPi2020_500f	1.5°C	1.82606	1.10267	2050.3	10.5
MESSAGEix-GLOBIOM_1.1_EN_NPi2020_600	1.5°C	2.17814	1.57928	2063.96	19
MESSAGEix-GLOBIOM_1.1_EN_NPi2020_600_COV	1.5°C	2.22005	1.54028	2063.41	18.5
MESSAGEix-GLOBIOM_1.1_EN_NPi2020_600_DR10p	1.5°C	3.46621	3.01858	2064.77	26.5
MESSAGEix-GLOBIOM_1.1_EN_NPi2020_600_DR1p	1.5°C	1.39765	0.822963	2061.45	12
MESSAGEix-GLOBIOM_1.1_EN_NPi2020_600_DR2p	1.5°C	1.62508	0.915116	2058.24	12
MESSAGEix-GLOBIOM_1.1_EN_NPi2020_600_DR3p	1.5°C	1.85491	1.01003	2056.56	11.5
MESSAGEix-GLOBIOM_1.1_EN_NPi2020_600_DR4p	1.5°C	2.20239	1.19084	2055.88	12.5
MESSAGEix-GLOBIOM_1.1_EN_NPi2020_600f	1.5°C	2.35583	1.46827	2047.04	9.5
MESSAGEix-GLOBIOM_1.1_EN_NPi2020_600f_COV	1.5°C	2.48936	1.54613	2047.93	9.5
MESSAGEix-GLOBIOM_1.1_EN_NPi2020_600f_DR10p	1.5°C	1.81543	1.28793	2053.48	11.5
MESSAGEix-GLOBIOM_1.1_EN_NPi2020_600f_DR1p	1.5°C	1.92501	1.03375	2049.68	9.5
MESSAGEix-GLOBIOM_1.1_EN_NPi2020_600f_DR2p	1.5°C	2.1778	1.20007	2046.94	9
MESSAGEix-GLOBIOM_1.1_EN_NPi2020_600f_DR3p	1.5°C	2.26794	1.30303	2046.47	9
MESSAGEix-GLOBIOM_1.1_EN_NPi2020_600f_DR4p	1.5°C	2.40304	1.43763	2046.57	9
MESSAGEix-GLOBIOM_1.1_EN_NPi2020_700	1.5°C	2.31202	1.5461	2058.91	16.5
MESSAGEix-GLOBIOM_1.1_EN_NPi2020_700_COV	1.5°C	2.4582	1.62609	2057.79	16.5
MESSAGEix-GLOBIOM_1.1_EN_NPi2020_700f	1.5°C	2.52368	1.67914	2047.47	9.5
MESSAGEix-GLOBIOM_1.1_EN_NPi2020_700f_COV	1.5°C	15.3859	11.3001	2054.4	9
MESSAGEix-GLOBIOM_1.1_EN_NPi2020_800	2.0°C	2.26863	1.51784	2055.03	14.5
MESSAGEix-GLOBIOM_1.1_EN_NPi2020_800_COV	2.0°C	2.29661	1.59515	2056.03	15
MESSAGEix-GLOBIOM_1.1_EN_NPi2020_800f	2.0°C	14.6049	11.2824	2054.25	9
MESSAGEix-GLOBIOM_1.1_EN_NPi2020_800f_COV	2.0°C	2.40802	1.72699	2055.93	14
MESSAGEix-GLOBIOM_1.1_EN_NPi2020_900	2.0°C	2.25435	1.58076	2053.3	13.5
MESSAGEix-GLOBIOM_1.1_EN_NPi2020_900_COV	2.0°C	2.3351	1.67233	2055.99	15
MESSAGEix-GLOBIOM_1.1_EN_NPi2020_900f	2.0°C	2.37631	1.80718	2053.92	12.5
MESSAGEix-GLOBIOM_1.1_EN_NPi2020_900f_COV	2.0°C	2.48746	1.9145	2056.56	14.5
MESSAGEix-GLOBIOM_1.1_NGFS2_Below 2°C	2.0°C	2.53225	1.85968	2056.37	15
MESSAGEix-GLOBIOM_1.1_NGFS2_Delayed Transition	2.0°C	1.87013	1.33684	2072.66	18.5
MESSAGEix-GLOBIOM_1.1_NGFS2_Divergent Net Zero Policies	1.5°C	1.62917	1.02276	2063.6	13
MESSAGEix-GLOBIOM_1.1_NGFS2_Nationally Determined Contributions (NDCs)	2.5°C	0.685721	0.776842	2067.86	7.5
MESSAGEix-GLOBIOM_1.1_NGFS2_Net-Zero 2050	1.5°C	2.3929	1.4134	2058.66	14.5
MESSAGEix-GLOBIOM_1.2_COV_GreenPush_1000	2.0°C		2.23251	2050.18	12.5
MESSAGEix-GLOBIOM_1.2_COV_GreenPush_550	1.5°C		1.81302	2050.57	14
MESSAGEix-GLOBIOM_1.2_COV_NoPolicyNoCOVID_1000	2.0°C		2.212	2049.64	14
MESSAGEix-GLOBIOM_1.2_COV_NoPolicyNoCOVID_550	1.5°C		1.8848	2052.34	15
MESSAGEix-GLOBIOM_1.2_COV_Restore_1000	2.0°C		2.222	2049.72	13
MESSAGEix-GLOBIOM_1.2_COV_Restore_550	1.5°C		1.83858	2051.15	14.5
MESSAGEix-GLOBIOM_1.2_COV_SelfReliance_1000	2.0°C		2.2487	2049.28	13.5
MESSAGEix-GLOBIOM_1.2_COV_SelfReliance_550	1.5°C		1.92202	2051.05	14.5
MESSAGEix-GLOBIOM_1.2_COV_SmartUse_1000	2.0°C		2.31774	2049.65	13
MESSAGEix-GLOBIOM_1.2_COV_SmartUse_550	1.5°C		1.83385	2050.6	14
MESSAGEix-GLOBIOM_GEI 1.0_SSP2_int_lc_15	2.5°C	3.537	5.3636	2057.96	31.5
MESSAGEix-GLOBIOM_GEI 1.0_SSP2_int_lc_50	2.0°C	4.09014	4.99565	2041.11	27
MESSAGEix-GLOBIOM_GEI 1.0_SSP2_int_mc_15	2.5°C	3.26296	4.8739	2057.73	31
MESSAGEix-GLOBIOM_GEI 1.0_SSP2_int_mc_50	1.5°C	3.63791	4.35549	2041.8	27
MESSAGEix-GLOBIOM_GEI 1.0_SSP2_noint_lc_15	2.5°C	3.53149	5.37038	2057.76	31.5
MESSAGEix-GLOBIOM_GEI 1.0_SSP2_noint_lc_50	2.0°C	4.1306	5.09826	2041.31	27.5
MESSAGEix-GLOBIOM_GEI 1.0_SSP2_noint_mc_15	2.5°C	3.22844	4.84565	2057.88	32
MESSAGEix-GLOBIOM_GEI 1.0_SSP2_noint_mc_50	1.5°C	3.61445	4.37425	2041.98	27
MESSAGEix-GLOBIOM_GEI 1.0_SSP2_openres_lc_100	1.5°C	4.75312	4.24912	2039.1	24.5
MESSAGEix-GLOBIOM_GEI 1.0_SSP2_openres_lc_120	1.5°C	4.81403	4.12106	2037.66	22
MESSAGEix-GLOBIOM_GEI 1.0_SSP2_openres_lc_15	2.5°C	3.56627	5.27071	2058.38	31
MESSAGEix-GLOBIOM_GEI 1.0_SSP2_openres_lc_50	2.0°C	3.14421	2.53323	2043.83	15.5
MESSAGEix-GLOBIOM_GEI 1.0_SSP2_openres_lc_80	1.5°C	4.85442	4.46106	2039.38	24.5
MESSAGEix-GLOBIOM_GEI 1.0_SSP2_openres_lc_CB400	1.5°C	4.13599	3.17779	2033.03	15.5
MESSAGEix-GLOBIOM_GEI 1.0_SSP2_openres_lc_CB450	1.5°C	4.70357	3.64896	2033.04	16
MESSAGEix-GLOBIOM_GEI 1.0_SSP2_openres_lc_CB500	1.5°C	4.96353	3.87677	2033.18	16
MESSAGEix-GLOBIOM_GEI 1.0_SSP2_openres_lc_CB550	1.5°C	5.28242	4.11467	2033.65	16
MESSAGEix-GLOBIOM_GEI 1.0_SSP2_openres_lc_CB600	1.5°C	4.82186	3.83352	2035.18	18.5
MESSAGEix-GLOBIOM_GEI 1.0_SSP2_openres_mc_15	2.5°C	3.28645	4.80634	2058.44	32
MESSAGEix-GLOBIOM_GEI 1.0_SSP2_openres_mc_50	1.5°C	3.60527	4.19802	2042.88	27
POLES ADVANCE_ADVANCE_2020_1.5C-2100	1.5°C	2.52643	3.13548	2056.5	38.5
POLES ADVANCE_ADVANCE_2020_Med2C	2.0°C	2.27243	3.54668	2057.17	39
POLES ADVANCE_ADVANCE_2020_WB2C	1.5°C	2.54335	3.66943	2051.42	37.5
POLES ADVANCE_ADVANCE_2030_1.5C-2100	1.5°C	2.80545	3.44898	2057.87	38
POLES ADVANCE_ADVANCE_2030_Med2C	2.0°C	2.29003	3.48698	2055.32	37.5
POLES ADVANCE_ADVANCE_2030_Price1.5C	1.5°C	2.81071	3.38353	2056.09	36
POLES ADVANCE_ADVANCE_2030_WB2C	1.5°C	2.60942	3.62425	2052.91	37.5
POLES ADVANCE_ADVANCE_INDC	2.5°C	1.33447	1.95386	2058.3	23.5
POLES EMF30_EMF30_D_CO2-Only	2.0°C	3.08558	3.739	2045.78	21.5
POLES EMF30_EMF30_Slower-to-faster	1.5°C	3.36736	3.91524	2046.19	21
POLES EMF33_EMF33_Med2C_cost100	2.0°C	2.8428	3.02338	2052.39	19
POLES EMF33_EMF33_Med2C_full	2.0°C	2.96901	3.24478	2051.99	20
POLES EMF33_EMF33_Med2C_limbio	2.0°C	2.40747	2.22543	2047.64	12.5
POLES EMF33_EMF33_Med2C_nobeccs	2.0°C	1.05517	0.641667	2044.65	4
POLES EMF33_EMF33_Med2C_nofuel	2.0°C	2.77084	2.82828	2051.42	17.5
POLES EMF33_EMF33_Med2C_none	2.0°C	1.0381	0.609493	2044.8	4
POLES EMF33_EMF33_WB2C_cost100	1.5°C	3.52669	2.87182	2051.4	18
POLES EMF33_EMF33_WB2C_full	1.5°C	3.65949	3.14028	2051.33	19.5
POLES EMF33_EMF33_WB2C_nofuel	1.5°C	3.28376	2.45729	2051.03	16
POLES EMF33_EMF33_tax_hi_full	2.0°C	3.03229	3.59937	2056.69	20
POLES EMF33_EMF33_tax_hi_none	2.0°C	0.88064	0.89548	2051.27	5.5
POLES EMF33_EMF33_tax_lo_full	2.5°C	1.19916	1.45972	2093.53	27.5
POLES EMF33_EMF33_tax_lo_none	2.5°C	0.555124	0.669076	2057.53	4.5
POLES ENGAGE_EN_INDCi2030_1000	2.0°C	2.61685	3.01756	2063.75	22.5
POLES ENGAGE_EN_INDCi2030_1000_COV	2.0°C	2.95963	3.24202	2060.38	18.5
POLES ENGAGE_EN_INDCi2030_1000_COV_NDCp	2.0°C	2.93931	3.20668	2060.37	18.5
POLES ENGAGE_EN_INDCi2030_1000_NDCp	2.0°C	3.02599	3.68493	2060.97	22.5
POLES ENGAGE_EN_INDCi2030_1000f	2.0°C	3.79058	4.22985	2058.41	17.5
POLES ENGAGE_EN_INDCi2030_1000f_COV	2.0°C	3.57603	4.02723	2058.69	17.5
POLES ENGAGE_EN_INDCi2030_1000f_COV_NDCp	2.0°C	3.42128	3.9014	2058.72	17.5
POLES ENGAGE_EN_INDCi2030_1000f_NDCp	2.0°C	3.78859	4.6521	2058.02	21
POLES ENGAGE_EN_INDCi2030_1200	2.0°C	3.18615	3.81496	2059.35	19.5
POLES ENGAGE_EN_INDCi2030_1200f	2.0°C	3.33944	4.27098	2059.36	20
POLES ENGAGE_EN_INDCi2030_1400	2.5°C	2.9476	4.08933	2061.22	22
POLES ENGAGE_EN_INDCi2030_1400f	2.5°C	2.79188	3.92396	2061.64	22.5
POLES ENGAGE_EN_INDCi2030_1600	2.5°C	2.27543	3.37806	2064.68	23.5
POLES ENGAGE_EN_INDCi2030_1600f	2.5°C	2.27543	3.37806	2064.68	23.5
POLES ENGAGE_EN_INDCi2030_1800	2.5°C	1.96902	3.10199	2070.16	26.5
POLES ENGAGE_EN_INDCi2030_1800f	2.5°C	1.96902	3.10199	2070.16	26.5
POLES ENGAGE_EN_INDCi2030_2000	2.5°C	1.71674	2.89691	2074.8	29
POLES ENGAGE_EN_INDCi2030_2000f	2.5°C	1.71674	2.89691	2074.8	29
POLES ENGAGE_EN_INDCi2030_300f	1.5°C	4.07497	6.51221	2063.9	45.5
POLES ENGAGE_EN_INDCi2030_400f	1.5°C	4.09444	5.99432	2062.8	39
POLES ENGAGE_EN_INDCi2030_500f	2.0°C	3.86977	5.26237	2062.76	34
POLES ENGAGE_EN_INDCi2030_600f	2.0°C	3.50535	4.47968	2062.67	29.5
POLES ENGAGE_EN_INDCi2030_600f_COV	2.0°C	3.65978	3.89033	2060.67	22
POLES ENGAGE_EN_INDCi2030_600f_COV_NDCp	2.0°C	3.83937	3.92812	2059.7	20.5
POLES ENGAGE_EN_INDCi2030_600f_NDCp	2.0°C	3.3536	4.36477	2063.05	30
POLES ENGAGE_EN_INDCi2030_700f	2.0°C	3.09359	3.6526	2062.89	25
POLES ENGAGE_EN_INDCi2030_800f	2.0°C	3.11938	3.3517	2060.87	19.5
POLES ENGAGE_EN_INDCi2030_900	2.0°C	6.56171	9.87803	2056.7	33.5
POLES ENGAGE_EN_INDCi2030_900f	2.0°C	3.02378	3.29465	2059.95	18
POLES ENGAGE_EN_NPi2020_1000	2.0°C	3.00861	3.80832	2060.13	20.5
POLES ENGAGE_EN_NPi2020_1000_COV	2.0°C	2.51493	3.22515	2061.86	20.5
POLES ENGAGE_EN_NPi2020_1000f	2.0°C	3.53674	4.5701	2059.77	20.5
POLES ENGAGE_EN_NPi2020_1000f_COV	2.0°C	3.35355	4.2005	2059.68	18.5
POLES ENGAGE_EN_NPi2020_1200	2.0°C	2.81131	3.94	2061.14	21.5
POLES ENGAGE_EN_NPi2020_1200f	2.0°C	3.41575	4.72296	2060.14	20.5
POLES ENGAGE_EN_NPi2020_1400	2.5°C	2.96419	4.32871	2061.98	22
POLES ENGAGE_EN_NPi2020_1400f	2.5°C	2.73191	4.08858	2062.89	23
POLES ENGAGE_EN_NPi2020_1600	2.5°C	2.30637	3.59631	2065.89	24
POLES ENGAGE_EN_NPi2020_1600f	2.5°C	2.27824	3.57146	2066.16	24
POLES ENGAGE_EN_NPi2020_1800	2.5°C	2.06209	3.35021	2069.39	25
POLES ENGAGE_EN_NPi2020_1800f	2.5°C	2.06209	3.35021	2069.39	25
POLES ENGAGE_EN_NPi2020_2000	2.5°C	1.70669	2.9579	2073.73	27
POLES ENGAGE_EN_NPi2020_2000f	2.5°C	1.70669	2.9579	2073.73	27
POLES ENGAGE_EN_NPi2020_300f	1.5°C	3.92527	4.87198	2061.05	27.5
POLES ENGAGE_EN_NPi2020_400f	1.5°C	3.54604	4.16959	2061.75	25
POLES ENGAGE_EN_NPi2020_500	2.0°C	4.35796	4.93806	2058.46	23
POLES ENGAGE_EN_NPi2020_500f	2.0°C	2.96498	3.35929	2062.95	22
POLES ENGAGE_EN_NPi2020_600	2.0°C	4.11944	4.63446	2057.79	20
POLES ENGAGE_EN_NPi2020_600f	2.0°C	2.88705	3.19236	2062.6	20.5
POLES ENGAGE_EN_NPi2020_600f_COV	2.0°C	2.94544	2.90344	2060.35	15.5
POLES ENGAGE_EN_NPi2020_700	2.0°C	3.52657	3.86938	2060.41	20
POLES ENGAGE_EN_NPi2020_700f	2.0°C	2.8894	3.22441	2061.01	19
POLES ENGAGE_EN_NPi2020_800	2.0°C	3.31024	3.81234	2060.71	20.5
POLES ENGAGE_EN_NPi2020_800f	2.0°C	3.48089	3.90204	2058.62	17.5
POLES ENGAGE_EN_NPi2020_900	2.0°C	3.03966	3.70691	2060.07	20
POLES ENGAGE_EN_NPi2020_900f	2.0°C	3.5609	4.27415	2059.39	19.5
POLES GECO2019_CO_2Deg2020	2.0°C	3.18915	3.65741	2059.21	17.5
POLES GECO2019_CO_2Deg2030	2.0°C	3.68095	4.37738	2061.26	25.5
POLES GECO2019_CO_Bridge	1.5°C	9.89826	24.0814	2055.45	57.5
POLES GECO2019_CO_Bridge_notax	2.0°C	4.31719	5.33264	2059.27	27
POLES GECO2019_CO_GPP	2.5°C	0.98903	1.48215	2074.45	14.5
REMIND 1.6_EMF30_Slower-to-faster	2.0°C		1.37345	2063.28	17.5
REMIND 1.6_EMF30_Slower-to-faster+SLCF	2.0°C		1.36934	2063.76	18
REMIND 1.6_EMF30_Slower-to-faster+SLCF+HFC	2.0°C		1.35785	2064.26	18
REMIND 1.7_ADVANCE_2020_1.5C-2100	1.5°C	3.76994	2.18337	2043.14	15
REMIND 1.7_ADVANCE_2020_Med2C	2.0°C	2.5401	1.7712	2051.47	13
REMIND 1.7_ADVANCE_2020_WB2C	1.5°C	2.82824	1.73144	2048.56	13.5
REMIND 1.7_ADVANCE_2030_1.5C-2100	1.5°C	5.77418	4.03567	2044.65	16
REMIND 1.7_ADVANCE_2030_Med2C	2.0°C	2.56566	1.76294	2054.4	14
REMIND 1.7_ADVANCE_2030_Price1.5C	1.5°C	4.17747	2.72013	2047.26	15
REMIND 1.7_ADVANCE_2030_WB2C	1.5°C	3.54593	2.29962	2049.58	14.5
REMIND 1.7_CEMICS-1.5-CDR12	1.5°C	2.01139	1.66489	2039.76	9
REMIND 1.7_CEMICS-1.5-CDR20	1.5°C	3.83748	4.04383	2049.64	23
REMIND 1.7_CEMICS-1.5-CDR8	1.5°C	2.39077	1.42241	2033.75	5.5
REMIND 1.7_CEMICS-2.0-CDR12	1.5°C	2.29192	1.96551	2048.58	12
REMIND 1.7_CEMICS-2.0-CDR20	1.5°C	3.12694	3.71497	2063.85	32
REMIND 1.7_CEMICS-2.0-CDR8	1.5°C	1.88737	1.4835	2042.53	7.5
REMIND 2.1_CEMICS_GDPgrowth_1p5	1.5°C	3.82198	2.29577	2047.89	18.5
REMIND 2.1_CEMICS_GDPgrowth_2C	2.0°C	2.29162	1.28908	2051.26	11.5
REMIND 2.1_CEMICS_HotellingConst_1p5	1.5°C	6.02282	3.87748	2043.59	20
REMIND 2.1_CEMICS_HotellingConst_2C	2.0°C	2.62963	1.71633	2059.18	18.5
REMIND 2.1_CEMICS_Linear_1p5	1.5°C	5.02053	3.18183	2045.38	20
REMIND 2.1_CEMICS_Linear_2C	2.0°C	2.18385	1.3857	2058.67	17
REMIND 2.1_CEMICS_opt_1p5	1.5°C	4.46896	2.65304	2038.79	12
REMIND 2.1_CEMICS_opt_2C	2.0°C	2.78946	1.64453	2050.98	12
REMIND 2.1_LeastTotalCost_CBA_brkLR15_SSP2_P50	2.0°C	1.84254	1.0381	2057.3	14.5
REMIND 2.1_LeastTotalCost_CBA_brkSR15_SSP2_P50	2.0°C	1.62711	0.948168	2057.61	11.5
REMIND 2.1_LeastTotalCost_CEA_brkLR15_SSP2_P50	2.0°C	2.25005	1.2748	2050	9.5
REMIND 2.1_LeastTotalCost_CEA_brkSR15_SSP2_P50	2.0°C	2.3184	1.32449	2049.88	10
REMIND 2.1_LeastTotalCost_LTC_brkLR15_SSP1_P50	1.5°C	1.71326	0.792017	2049.01	8.5
REMIND 2.1_LeastTotalCost_LTC_brkLR15_SSP2_P50	2.0°C	1.87497	1.05617	2057.09	14.5
REMIND 2.1_LeastTotalCost_LTC_brkLR15_SSP5_P50	2.0°C	2.79695	2.81364	2055.64	31.5
REMIND 2.1_LeastTotalCost_LTC_brkSR15_SSP1_P50	1.5°C	1.2181	0.534862	2056.58	7.5
REMIND 2.1_LeastTotalCost_LTC_brkSR15_SSP2_P50	2.0°C	1.92266	1.07824	2053.51	11.5
REMIND 2.1_LeastTotalCost_LTC_brkSR15_SSP5_P50	2.0°C	3.61268	3.15233	2047.36	20.5
REMIND 2.1_LeastTotalCost_NDC_brkLR15_SSP2_P50	2.5°C	1.06959	0.855918	2065.5	9
REMIND 2.1_LeastTotalCost_NDC_brkSR15_SSP2_P50	2.5°C	1.01709	0.849196	2066.19	9.5
REMIND 2.1_LeastTotalCost_NPi_brkLR15_SSP1_P50	2.5°C		0.00380976	2009.74	0
REMIND 2.1_LeastTotalCost_NPi_brkSR15_SSP1_P50	2.5°C		0.00380976	2009.74	0
REMIND 2.1_R2p1_SSP1-NDC	2.5°C	0.532825	0.221754	2071.79	3
REMIND 2.1_R2p1_SSP1-NPi	2.5°C		0.00380976	2009.74	0
REMIND 2.1_R2p1_SSP1-PkBudg1100	1.5°C	1.8035	0.868858	2044.54	6
REMIND 2.1_R2p1_SSP1-PkBudg1300	1.5°C	1.28409	0.598879	2049.83	5
REMIND 2.1_R2p1_SSP1-PkBudg900	1.5°C	2.47894	1.1679	2041.31	8
REMIND 2.1_R2p1_SSP2-NDC	2.5°C	1.03331	0.79795	2069.52	9.5
REMIND 2.1_R2p1_SSP2-PkBudg1100	2.0°C	2.61744	1.42138	2045.05	9.5
REMIND 2.1_R2p1_SSP2-PkBudg1300	2.0°C	2.20231	1.19374	2049.75	9
REMIND 2.1_R2p1_SSP2-PkBudg900	1.5°C	3.04092	1.64143	2042.01	12
REMIND 2.1_R2p1_SSP5-PkBudg1100	1.5°C	3.75684	2.95719	2043	18
REMIND 2.1_R2p1_SSP5-PkBudg1300	2.0°C	3.39115	2.77873	2045.23	17.5
REMIND 2.1_R2p1_SSP5-PkBudg900	1.5°C	4.67406	4.07095	2044.7	28.5
REMIND 2.1_TechCost-SSP2-B1100-bioH	2.0°C	2.8382	1.65819	2044.55	10.5
REMIND 2.1_TechCost-SSP2-B1100-ccsH	2.0°C	2.87503	1.72816	2049.1	14.5
REMIND 2.1_TechCost-SSP2-B1100-coalH	2.0°C	2.88845	1.65271	2044.03	10
REMIND 2.1_TechCost-SSP2-B1100-elh2H	2.0°C	2.69595	1.59126	2044.07	10
REMIND 2.1_TechCost-SSP2-B1100-gasH	2.0°C	2.86255	1.63036	2044.38	10
REMIND 2.1_TechCost-SSP2-B1100-nucH	2.0°C	2.85109	1.61382	2044.46	10
REMIND 2.1_TechCost-SSP2-B1100-oilH	2.0°C	2.95898	1.76638	2042.82	10
REMIND 2.1_TechCost-SSP2-B1100-spvH	2.0°C	2.82294	1.58682	2044.1	9.5
REMIND 2.1_TechCost-SSP2-B1100-windH	2.0°C	2.83147	1.53548	2044.13	9
REMIND-Buildings 2.0_BEG-Budg600	1.5°C		1.48158	2063.16	23.5
REMIND-Buildings 2.0_BEG-Budg600-EG	1.5°C		1.46829	2064.66	24
REMIND-MAgPIE 1.5_SSP1-19	1.5°C		2.95571	2042.09	11
REMIND-MAgPIE 1.5_SSP1-26	2.0°C		1.71707	2056.56	10.5
REMIND-MAgPIE 1.5_SSP1-34	2.5°C		1.15519	2076.63	10.5
REMIND-MAgPIE 1.5_SSP2-19	1.5°C		3.51875	2038.55	15
REMIND-MAgPIE 1.5_SSP2-26	2.0°C		2.05025	2054.46	15.5
REMIND-MAgPIE 1.5_SSP2-34	2.5°C		2.7538	2048.44	14
REMIND-MAgPIE 1.5_SSP5-19	1.5°C		4.95025	2042.28	21.5
REMIND-MAgPIE 1.5_SSP5-26	2.0°C		4.3714	2047.12	22
REMIND-MAgPIE 1.5_SSP5-34	2.5°C		4.02673	2049.09	22
REMIND-MAgPIE 1.7-3.0_CD-LINKS_INDC2030i_1000	1.5°C	2.54825	2.27585	2049.78	14.5
REMIND-MAgPIE 1.7-3.0_CD-LINKS_INDC2030i_1600	2.0°C	1.98204	1.67125	2051.66	12
REMIND-MAgPIE 1.7-3.0_CD-LINKS_INDC2030i_400	1.5°C	3.88962	3.87929	2044.9	16
REMIND-MAgPIE 1.7-3.0_CD-LINKS_NDC2030i_1000	2.0°C	3.40228	2.27585	2049.78	14.5
REMIND-MAgPIE 1.7-3.0_CD-LINKS_NPi2020_1000	1.5°C	2.23032	1.80512	2047.56	13.5
REMIND-MAgPIE 1.7-3.0_CD-LINKS_NPi2020_1600	2.0°C	2.09426	1.72794	2050.43	12
REMIND-MAgPIE 1.7-3.0_CD-LINKS_NPi2020_400	1.5°C	2.53576	2.10783	2043.71	15
REMIND-MAgPIE 1.7-3.0_CO_2Deg2020	1.5°C	2.24008	1.91978	2046.45	13.5
REMIND-MAgPIE 1.7-3.0_CO_2Deg2030	1.5°C	2.56375	2.40722	2049.13	15
REMIND-MAgPIE 1.7-3.0_CO_Bridge	1.5°C	2.41581	2.16787	2045.1	12
REMIND-MAgPIE 1.7-3.0_CO_GPP	2.5°C	1.71656	1.51552	2052.37	11.5
REMIND-MAgPIE 1.7-3.0_EMF33_1.5C_cost100	1.5°C		3.58305	2044.55	16
REMIND-MAgPIE 1.7-3.0_EMF33_1.5C_full	1.5°C		3.8114	2041.39	16
REMIND-MAgPIE 1.7-3.0_EMF33_1.5C_nofuel	1.5°C		4.65446	2038.5	16
REMIND-MAgPIE 1.7-3.0_EMF33_Med2C_cost100	2.0°C		1.92711	2056.31	16.5
REMIND-MAgPIE 1.7-3.0_EMF33_Med2C_full	2.5°C		2.64863	2049.78	16
REMIND-MAgPIE 1.7-3.0_EMF33_Med2C_limbio	2.0°C		2.45753	2045.73	12.5
REMIND-MAgPIE 1.7-3.0_EMF33_Med2C_nobeccs	2.0°C		1.70526	2045.21	9.5
REMIND-MAgPIE 1.7-3.0_EMF33_Med2C_nofuel	2.0°C		2.53898	2051.75	16.5
REMIND-MAgPIE 1.7-3.0_EMF33_Med2C_none	2.0°C		1.84587	2044.86	9.5
REMIND-MAgPIE 1.7-3.0_EMF33_WB2C_cost100	2.0°C		2.53193	2052.9	16
REMIND-MAgPIE 1.7-3.0_EMF33_WB2C_full	2.0°C		2.72302	2048.66	16
REMIND-MAgPIE 1.7-3.0_EMF33_WB2C_limbio	2.0°C		3.3988	2039.22	14
REMIND-MAgPIE 1.7-3.0_EMF33_WB2C_nobeccs	2.0°C		2.29523	2043.36	13.5
REMIND-MAgPIE 1.7-3.0_EMF33_WB2C_nofuel	2.0°C		3.18482	2047.1	16
REMIND-MAgPIE 1.7-3.0_EMF33_WB2C_none	2.0°C		0.843676	2033.84	2
REMIND-MAgPIE 1.7-3.0_EMF33_tax_hi_full	2.0°C		2.5892	2050.16	15.5
REMIND-MAgPIE 1.7-3.0_EMF33_tax_hi_none	2.0°C		1.75641	2047.25	10.5
REMIND-MAgPIE 1.7-3.0_EMF33_tax_lo_full	2.5°C		1.97836	2053.14	13.5
REMIND-MAgPIE 1.7-3.0_EMF33_tax_lo_none	2.5°C		1.86582	2049.71	11
REMIND-MAgPIE 1.7-3.0_PEP_1p5C_full_NDC	1.5°C	3.96314	4.18057	2044.14	16
REMIND-MAgPIE 1.7-3.0_PEP_1p5C_full_eff	1.5°C	2.90085	2.50592	2042.43	15
REMIND-MAgPIE 1.7-3.0_PEP_1p5C_full_goodpractice	1.5°C	3.97738	3.85968	2044.36	16
REMIND-MAgPIE 1.7-3.0_PEP_1p5C_full_netzero	1.5°C	3.65312	3.37888	2044.11	15.5
REMIND-MAgPIE 1.7-3.0_PEP_1p5C_red_eff	1.5°C	5.16461	4.24755	2030.72	8
REMIND-MAgPIE 1.7-3.0_PEP_2C_full_NDC	1.5°C	2.56375	2.40722	2049.13	15
REMIND-MAgPIE 1.7-3.0_PEP_2C_full_eff	1.5°C	2.24008	1.91978	2046.45	13.5
REMIND-MAgPIE 1.7-3.0_PEP_2C_full_goodpractice	1.5°C	2.49487	2.24737	2048.12	14.5
REMIND-MAgPIE 1.7-3.0_PEP_2C_full_netzero	1.5°C	2.4082	2.14213	2046.08	14
REMIND-MAgPIE 1.7-3.0_PEP_2C_red_NDC	1.5°C	5.20395	4.7552	2040.1	7
REMIND-MAgPIE 1.7-3.0_PEP_2C_red_eff	1.5°C	2.87631	2.24351	2037.2	7
REMIND-MAgPIE 1.7-3.0_PEP_2C_red_goodpractice	1.5°C	4.5701	3.80451	2040.29	7
REMIND-MAgPIE 1.7-3.0_PEP_2C_red_netzero	1.5°C	2.49122	2.01544	2039.29	8
REMIND-MAgPIE 1.7-3.0_PEP_netzero	2.5°C	1.66145	1.56989	2048.14	11.5
REMIND-MAgPIE 1.7-3.0_SMP_2C_lifesty	1.5°C	1.78193	1.78178	2047.65	11
REMIND-MAgPIE 2.0-4.1_Diff_1300Gt_hybrid_def	2.0°C	1.79573	1.32305	2046.91	12
REMIND-MAgPIE 2.0-4.1_Diff_1300Gt_no-transfer_def	2.0°C	1.60897	1.41433	2047.77	14.5
REMIND-MAgPIE 2.0-4.1_Diff_1300Gt_uniform-pricing_def	2.0°C	1.84263	1.33429	2044.54	11
REMIND-MAgPIE 2.1-4.2_CEMICS_SSP1-1p5C-fullCDR	1.5°C	2.48512	1.22777	2039.47	6.5
REMIND-MAgPIE 2.1-4.2_CEMICS_SSP1-1p5C-minCDR	1.5°C	1.40759	0.880218	2030.35	1
REMIND-MAgPIE 2.1-4.2_CEMICS_SSP2-1p5C-fullCDR	1.5°C	3.83332	2.2141	2039.3	10.5
REMIND-MAgPIE 2.1-4.2_CEMICS_SSP2-1p5C-minCDR	1.5°C	1.29995	0.710446	2030.4	2
REMIND-MAgPIE 2.1-4.2_CEMICS_SSP2-2C-fullCDR	2.0°C	2.28706	1.26611	2049.2	9.5
REMIND-MAgPIE 2.1-4.2_CEMICS_SSP2-2C-minCDR	2.0°C	0.806399	0.587925	2033.61	2
REMIND-MAgPIE 2.1-4.2_EN_INDCi2030_1000	2.0°C	2.39016	1.29754	2047.02	8
REMIND-MAgPIE 2.1-4.2_EN_INDCi2030_1000_COV	2.0°C	2.22398	1.1102	2053.09	9.5
REMIND-MAgPIE 2.1-4.2_EN_INDCi2030_1000_COV_NDCp	2.0°C	2.11108	1.06003	2052.35	9.5
REMIND-MAgPIE 2.1-4.2_EN_INDCi2030_1000_NDCp	2.0°C	2.19253	1.23289	2046.33	8
REMIND-MAgPIE 2.1-4.2_EN_INDCi2030_1000f	2.0°C	2.24823	1.202	2048.06	8
REMIND-MAgPIE 2.1-4.2_EN_INDCi2030_1000f_COV	2.0°C	2.15764	1.07522	2053.75	9.5
REMIND-MAgPIE 2.1-4.2_EN_INDCi2030_1000f_COV_NDCp	2.0°C	2.02429	1.0173	2053.33	9.5
REMIND-MAgPIE 2.1-4.2_EN_INDCi2030_1000f_NDCp	2.0°C	2.13189	1.15073	2047.53	8
REMIND-MAgPIE 2.1-4.2_EN_INDCi2030_1200	2.0°C	1.84013	1.03459	2048.3	7.5
REMIND-MAgPIE 2.1-4.2_EN_INDCi2030_1200f	2.0°C	1.85105	1.03506	2048.28	7.5
REMIND-MAgPIE 2.1-4.2_EN_INDCi2030_1400	2.0°C	1.70209	0.986224	2052.17	7.5
REMIND-MAgPIE 2.1-4.2_EN_INDCi2030_1400f	2.0°C	1.70209	0.986224	2052.17	7.5
REMIND-MAgPIE 2.1-4.2_EN_INDCi2030_1600	2.5°C	1.75938	1.08175	2058.02	7.5
REMIND-MAgPIE 2.1-4.2_EN_INDCi2030_1600f	2.5°C	1.75938	1.08175	2058.02	7.5
REMIND-MAgPIE 2.1-4.2_EN_INDCi2030_1800	2.5°C	1.56096	1.04481	2061.58	7.5
REMIND-MAgPIE 2.1-4.2_EN_INDCi2030_1800f	2.5°C	1.56096	1.04481	2061.58	7.5
REMIND-MAgPIE 2.1-4.2_EN_INDCi2030_2000	2.5°C	1.20744	0.940208	2070.92	8.5
REMIND-MAgPIE 2.1-4.2_EN_INDCi2030_2000f	2.5°C	1.1957	0.903997	2071.94	8.5
REMIND-MAgPIE 2.1-4.2_EN_INDCi2030_300f	1.5°C	3.09371	2.13027	2057.63	21
REMIND-MAgPIE 2.1-4.2_EN_INDCi2030_400f	1.5°C	2.70947	1.88778	2060.61	21.5
REMIND-MAgPIE 2.1-4.2_EN_INDCi2030_500f	1.5°C	2.33545	1.67112	2066.13	23.5
REMIND-MAgPIE 2.1-4.2_EN_INDCi2030_600_COV	1.5°C	6.62883	3.74383	2038.13	8
REMIND-MAgPIE 2.1-4.2_EN_INDCi2030_600_COV_NDCp	1.5°C	7.22769	4.0508	2038.38	8
REMIND-MAgPIE 2.1-4.2_EN_INDCi2030_600f	1.5°C	2.08028	1.50352	2071.8	25
REMIND-MAgPIE 2.1-4.2_EN_INDCi2030_600f_COV	1.5°C	2.35279	1.40396	2069.19	21.5
REMIND-MAgPIE 2.1-4.2_EN_INDCi2030_600f_COV_NDCp	1.5°C	2.28471	1.37079	2070.24	22
REMIND-MAgPIE 2.1-4.2_EN_INDCi2030_600f_NDCp	1.5°C	2.06566	1.48128	2072.29	25.5
REMIND-MAgPIE 2.1-4.2_EN_INDCi2030_700	2.0°C	6.48996	3.9296	2039.38	8
REMIND-MAgPIE 2.1-4.2_EN_INDCi2030_700f	2.0°C	1.98135	1.33613	2076.17	25
REMIND-MAgPIE 2.1-4.2_EN_INDCi2030_800	2.0°C	4.87966	2.7851	2041.78	8
REMIND-MAgPIE 2.1-4.2_EN_INDCi2030_800f	2.0°C	1.88071	1.16014	2073.01	21
REMIND-MAgPIE 2.1-4.2_EN_INDCi2030_900	2.0°C	2.96804	1.64521	2045.15	8.5
REMIND-MAgPIE 2.1-4.2_EN_INDCi2030_900f	2.0°C	1.97131	1.05358	2054.33	11.5
REMIND-MAgPIE 2.1-4.2_EN_INDCi2100	2.5°C	0.958688	0.751067	2068.34	9
REMIND-MAgPIE 2.1-4.2_EN_INDCi2100_COV	2.5°C	1.27119	0.8713	2073.1	9
REMIND-MAgPIE 2.1-4.2_EN_INDCi2100_COV_NDCp	2.5°C	1.07489	0.747601	2072.88	10.5
REMIND-MAgPIE 2.1-4.2_EN_INDCi2100_NDCp	2.5°C	0.915089	0.706368	2065.71	9
REMIND-MAgPIE 2.1-4.2_EN_NPi2020_1000	2.0°C	1.88847	1.05841	2045.4	7.5
REMIND-MAgPIE 2.1-4.2_EN_NPi2020_1000_COV	2.0°C	1.91043	0.966317	2053.4	9
REMIND-MAgPIE 2.1-4.2_EN_NPi2020_1000f	2.0°C	1.89566	1.05231	2045.41	7.5
REMIND-MAgPIE 2.1-4.2_EN_NPi2020_1000f_COV	2.0°C	1.87357	0.948209	2053.31	9
REMIND-MAgPIE 2.1-4.2_EN_NPi2020_1200	2.0°C	1.68831	0.959981	2048.72	7
REMIND-MAgPIE 2.1-4.2_EN_NPi2020_1200f	2.0°C	1.77463	1.00143	2048.6	7
REMIND-MAgPIE 2.1-4.2_EN_NPi2020_1400	2.0°C	1.96056	1.11167	2054.9	7.5
REMIND-MAgPIE 2.1-4.2_EN_NPi2020_1400f	2.0°C	1.96056	1.11167	2054.9	7.5
REMIND-MAgPIE 2.1-4.2_EN_NPi2020_1600	2.0°C	1.82243	1.10072	2059.67	8
REMIND-MAgPIE 2.1-4.2_EN_NPi2020_1600f	2.0°C	1.82243	1.10072	2059.67	8
REMIND-MAgPIE 2.1-4.2_EN_NPi2020_1800	2.5°C	1.87248	1.25032	2065.82	7.5
REMIND-MAgPIE 2.1-4.2_EN_NPi2020_1800f	2.5°C	1.85617	1.21895	2065.62	8
REMIND-MAgPIE 2.1-4.2_EN_NPi2020_2000	2.5°C	1.47371	1.13407	2071.36	7.5
REMIND-MAgPIE 2.1-4.2_EN_NPi2020_2000f	2.5°C	1.43934	1.07868	2071.91	7.5
REMIND-MAgPIE 2.1-4.2_EN_NPi2020_200f	1.5°C	2.78377	1.70519	2058.8	22.5
REMIND-MAgPIE 2.1-4.2_EN_NPi2020_300f	1.5°C	2.37344	1.5175	2065.85	25
REMIND-MAgPIE 2.1-4.2_EN_NPi2020_400	1.5°C	5.75755	2.92557	2033.41	9
REMIND-MAgPIE 2.1-4.2_EN_NPi2020_400f	1.5°C	2.11496	1.41377	2072.86	27
REMIND-MAgPIE 2.1-4.2_EN_NPi2020_500	1.5°C	4.31577	2.30961	2036.24	9
REMIND-MAgPIE 2.1-4.2_EN_NPi2020_500f	1.5°C	1.93083	1.28314	2079.11	28
REMIND-MAgPIE 2.1-4.2_EN_NPi2020_600	1.5°C	3.18523	1.72181	2038.84	9
REMIND-MAgPIE 2.1-4.2_EN_NPi2020_600_COV	1.5°C	2.82191	1.41489	2041.42	9
REMIND-MAgPIE 2.1-4.2_EN_NPi2020_600f	1.5°C	1.89167	1.16079	2077.61	25
REMIND-MAgPIE 2.1-4.2_EN_NPi2020_600f_COV	1.5°C	2.18353	1.10294	2054.23	12.5
REMIND-MAgPIE 2.1-4.2_EN_NPi2020_700	2.0°C	2.51811	1.35627	2041.31	8.5
REMIND-MAgPIE 2.1-4.2_EN_NPi2020_700f	2.0°C	1.7895	0.952754	2059.63	14.5
REMIND-MAgPIE 2.1-4.2_EN_NPi2020_800	2.0°C	2.37984	1.27352	2044	8
REMIND-MAgPIE 2.1-4.2_EN_NPi2020_800f	2.0°C	2.00181	1.05188	2047.76	9.5
REMIND-MAgPIE 2.1-4.2_EN_NPi2020_900	2.0°C	2.02786	1.10999	2045.01	8
REMIND-MAgPIE 2.1-4.2_EN_NPi2020_900f	2.0°C	2.05161	1.12182	2044.76	8
REMIND-MAgPIE 2.1-4.2_NGFS2_Below 2°C	2.0°C	2.5237	1.26686	2043.95	7
REMIND-MAgPIE 2.1-4.2_NGFS2_Below 2°C - IPD-95th	2.0°C	2.12453	1.00269	2043.24	7
REMIND-MAgPIE 2.1-4.2_NGFS2_Below 2°C - IPD-median	2.0°C	2.30082	1.08821	2043.6	7
REMIND-MAgPIE 2.1-4.2_NGFS2_Delayed Transition	2.0°C	4.33217	2.06206	2041.78	5
REMIND-MAgPIE 2.1-4.2_NGFS2_Divergent Net Zero Policies	1.5°C	3.18204	1.48959	2037.37	7
REMIND-MAgPIE 2.1-4.2_NGFS2_Nationally Determined Contributions (NDCs)	2.5°C	1.29065	0.777578	2065.57	5
REMIND-MAgPIE 2.1-4.2_NGFS2_Net-Zero 2050	1.5°C	4.78451	2.45415	2036.17	8.5
REMIND-MAgPIE 2.1-4.2_NGFS2_Net-Zero 2050 - IPD-95th	1.5°C	5.12419	2.4577	2035.89	8.5
REMIND-MAgPIE 2.1-4.2_NGFS2_Net-Zero 2050 - IPD-median	1.5°C	5.1486	2.49781	2035.82	8.5
REMIND-MAgPIE 2.1-4.2_SusDev_SDP-NPi	2.5°C		0.00380976	2009.74	0
REMIND-MAgPIE 2.1-4.2_SusDev_SDP-PkBudg1000	1.5°C	0.980708	0.439652	2040.09	3
REMIND-MAgPIE 2.1-4.2_SusDev_SSP1-NDC	2.5°C	0.432623	0.194143	2068.25	2.5
REMIND-MAgPIE 2.1-4.2_SusDev_SSP1-NPi	2.5°C		0.00380976	2009.74	0
REMIND-MAgPIE 2.1-4.2_SusDev_SSP1-PkBudg900	1.5°C	2.39331	1.15803	2041.46	8
REMIND-MAgPIE 2.1-4.2_SusDev_SSP2-NDC	2.5°C	1.032	0.808541	2070.13	10
REMIND-MAgPIE 2.1-4.2_SusDev_SSP2-PkBudg900	1.5°C	3.13003	1.72978	2041.49	11.5
REMIND-MAgPIE 2.1-4.3_DeepElec_SSP2_ HighRE_Budg1100	2.0°C	1.96272	1.02445	2036.03	3
REMIND-MAgPIE 2.1-4.3_DeepElec_SSP2_ HighRE_Budg1300	2.0°C	1.78424	0.971555	2037.96	3
REMIND-MAgPIE 2.1-4.3_DeepElec_SSP2_ HighRE_Budg900	1.5°C	2.5288	1.15876	2033.61	3
REMIND-MAgPIE 2.1-4.3_DeepElec_SSP2_def_Budg1100	1.5°C	3.73193	2.0532	2043.6	11.5
REMIND-MAgPIE 2.1-4.3_DeepElec_SSP2_def_Budg1300	2.0°C	3.03133	1.73165	2048.09	11
REMIND-MAgPIE 2.1-4.3_DeepElec_SSP2_def_Budg900	1.5°C	5.40376	3.042	2039.36	14
REMIND-Transport 2.1_Transport_Budg1100_Conv	2.0°C	1.64671	0.935916	2034.74	3
REMIND-Transport 2.1_Transport_Budg1100_Conv-LowD	2.0°C	1.47173	0.86317	2035.15	3
REMIND-Transport 2.1_Transport_Budg1100_ConvSyn	2.0°C	1.27337	0.818029	2036.06	4
REMIND-Transport 2.1_Transport_Budg1100_ElecPush	2.0°C	1.35666	0.807043	2035.64	3
REMIND-Transport 2.1_Transport_Budg1100_H2Push	2.0°C	1.45116	0.820066	2035.44	3
WITCH 5.0_CO_2Deg2020	2.0°C	1.44891	2.74644	2092.18	46
WITCH 5.0_CO_Bridge	2.0°C	1.99993	1.08936	2063.19	12
WITCH 5.0_CO_GPP	2.5°C	0.779604	0.80509	2059.34	7.5
WITCH 5.0_CO_NDC_2050convergence	2.5°C	0.480775	0.569484	2088.87	10
WITCH 5.0_EN_INDCi2030_1000	2.0°C	2.07374	1.63645	2057.67	15
WITCH 5.0_EN_INDCi2030_1000_NDCp	2.0°C	2.10502	1.72593	2058.81	16
WITCH 5.0_EN_INDCi2030_1000f	2.0°C	1.58365	1.82989	2077.55	28.5
WITCH 5.0_EN_INDCi2030_1000f_NDCp	2.0°C	1.57999	1.95348	2079.48	31
WITCH 5.0_EN_INDCi2030_1200	2.0°C	1.43668	1.55752	2079.95	25.5
WITCH 5.0_EN_INDCi2030_1200_NDCp	2.0°C	1.32867	1.53262	2085.21	29
WITCH 5.0_EN_INDCi2030_1200f	2.0°C	1.42448	2.03136	2094.16	31
WITCH 5.0_EN_INDCi2030_1400	2.0°C	1.25058	1.38606	2092.19	22
WITCH 5.0_EN_INDCi2030_1400_NDCp	2.0°C	1.27609	1.39607	2091.15	22
WITCH 5.0_EN_INDCi2030_1600	2.5°C	1.01378	0.987269	2080.36	16
WITCH 5.0_EN_INDCi2030_1600_NDCp	2.5°C	0.975398	1.02785	2091.74	21.5
WITCH 5.0_EN_INDCi2030_1600f	2.5°C	0.871552	0.778832	2082.06	14
WITCH 5.0_EN_INDCi2030_1600f_NDCp	2.5°C	0.927137	0.893366	2087.45	17.5
WITCH 5.0_EN_INDCi2030_1800	2.5°C	0.73977	0.666382	2071.25	9.5
WITCH 5.0_EN_INDCi2030_1800_NDCp	2.5°C	0.779579	0.730995	2075.79	11.5
WITCH 5.0_EN_INDCi2030_1800f	2.5°C	0.73977	0.666382	2071.25	9.5
WITCH 5.0_EN_INDCi2030_1800f_NDCp	2.5°C	0.779579	0.730995	2075.79	11.5
WITCH 5.0_EN_INDCi2030_2000	2.5°C	0.755022	0.712976	2070.25	8
WITCH 5.0_EN_INDCi2030_2000_NDCp	2.5°C	0.764238	0.729351	2069.61	8
WITCH 5.0_EN_INDCi2030_2000f	2.5°C	0.755022	0.712976	2070.25	8
WITCH 5.0_EN_INDCi2030_2000f_NDCp	2.5°C	0.764238	0.729351	2069.61	8
WITCH 5.0_EN_INDCi2030_2500	2.5°C	1.25382	1.2968	2083.53	4
WITCH 5.0_EN_INDCi2030_2500_NDCp	2.5°C	0.829533	0.864918	2085.3	4.5
WITCH 5.0_EN_INDCi2030_2500f	2.5°C	1.25382	1.2968	2083.53	4
WITCH 5.0_EN_INDCi2030_2500f_NDCp	2.5°C	0.829533	0.864918	2085.3	4.5
WITCH 5.0_EN_INDCi2030_500f	1.5°C	2.5959	2.18042	2059.63	21
WITCH 5.0_EN_INDCi2030_600f	2.0°C	2.38264	2.08663	2060.58	21.5
WITCH 5.0_EN_INDCi2030_600f_NDCp	2.0°C	2.25985	2.13129	2062.49	23.5
WITCH 5.0_EN_INDCi2030_700f	2.0°C	2.22526	2.03692	2061.34	21.5
WITCH 5.0_EN_INDCi2030_700f_NDCp	2.0°C	2.10405	2.07939	2063.7	24
WITCH 5.0_EN_INDCi2030_800	2.0°C	2.66744	1.96591	2051.66	15.5
WITCH 5.0_EN_INDCi2030_800_NDCp	2.0°C	2.61983	1.98222	2052.36	16.5
WITCH 5.0_EN_INDCi2030_800f	2.0°C	2.0803	1.98747	2062.95	21.5
WITCH 5.0_EN_INDCi2030_800f_NDCp	2.0°C	2.03303	2.0843	2066.51	24.5
WITCH 5.0_EN_INDCi2030_900	2.0°C	13.1764	14.5229	2062.75	15.5
WITCH 5.0_EN_INDCi2030_900_NDCp	2.0°C	2.57836	1.95448	2053.24	14.5
WITCH 5.0_EN_INDCi2030_900f	2.0°C	1.88918	1.90107	2067.17	23
WITCH 5.0_EN_INDCi2030_900f_NDCp	2.0°C	1.80164	1.98041	2071.29	26.5
WITCH 5.0_EN_NPi2020_1000	2.0°C	1.33857	1.45364	2078.86	26
WITCH 5.0_EN_NPi2020_1000f	2.0°C	1.34719	2.10766	2097.16	36
WITCH 5.0_EN_NPi2020_1200	2.0°C	1.24809	1.47181	2091.99	25
WITCH 5.0_EN_NPi2020_1400	2.0°C	1.1116	1.20696	2089.87	20
WITCH 5.0_EN_NPi2020_1400f	2.0°C	0.921406	0.909797	2084.33	20
WITCH 5.0_EN_NPi2020_1600	2.0°C	0.935558	0.962587	2080.4	17
WITCH 5.0_EN_NPi2020_1600f	2.0°C	0.80156	0.753632	2072.51	12
WITCH 5.0_EN_NPi2020_1800	2.5°C	0.725349	0.703014	2071.52	10.5
WITCH 5.0_EN_NPi2020_1800f	2.5°C	0.725349	0.703014	2071.52	10.5
WITCH 5.0_EN_NPi2020_2000	2.5°C	0.72258	0.711468	2068.4	7.5
WITCH 5.0_EN_NPi2020_2000f	2.5°C	0.72258	0.711468	2068.4	7.5
WITCH 5.0_EN_NPi2020_2500	2.5°C	0.772217	0.804563	2089.87	6.5
WITCH 5.0_EN_NPi2020_2500f	2.5°C	0.772217	0.804563	2089.87	6.5
WITCH 5.0_EN_NPi2020_400f	1.5°C	2.11071	1.98161	2061.1	24
WITCH 5.0_EN_NPi2020_450	1.5°C	2.75906	1.82354	2047.29	15.5
WITCH 5.0_EN_NPi2020_450f	1.5°C	2.04426	1.95658	2061.31	24
WITCH 5.0_EN_NPi2020_500	1.5°C	2.52925	1.83708	2049.52	16.5
WITCH 5.0_EN_NPi2020_500f	1.5°C	1.96249	1.9239	2061.5	24
WITCH 5.0_EN_NPi2020_600	2.0°C	2.22734	1.80268	2053	18.5
WITCH 5.0_EN_NPi2020_600f	2.0°C	1.89031	1.90739	2064.32	24.5
WITCH 5.0_EN_NPi2020_700	2.0°C	2.43774	1.89734	2050.9	15.5
WITCH 5.0_EN_NPi2020_700f	2.0°C	1.68335	1.81917	2069.78	27
WITCH 5.0_EN_NPi2020_800	2.0°C	1.96701	1.57223	2056.6	16
WITCH 5.0_EN_NPi2020_800f	2.0°C	1.46284	1.80295	2078.67	32
WITCH 5.0_EN_NPi2020_900	2.0°C	1.55949	1.39972	2066.68	19.5
WITCH 5.0_EN_NPi2020_900f	2.0°C	1.48595	1.88393	2082.83	27
WITCH-GLOBIOM 4.4_CD-LINKS_INDC2030i_1600	2.0°C	2.18236	1.66775	2058.24	17
WITCH-GLOBIOM 4.4_CD-LINKS_NDC2030i_1000	1.5°C	2.15956	1.56121	2065.18	21
WITCH-GLOBIOM 4.4_CD-LINKS_NPi2020_1000	1.5°C	1.71767	1.17127	2050.84	16
WITCH-GLOBIOM 4.4_CD-LINKS_NPi2020_1600	2.0°C	1.95466	1.47006	2048.04	14.5
WITCH-GLOBIOM 4.4_CD-LINKS_NPi2020_400	1.5°C	2.00638	1.57533	2065.59	26.5
