# Supplementary material for: Feasible deployment of carbon capture and storage and the requirements of climate targets
Source: Nat Clim Chang. 2024 Sep 25;14(10):1047–55. doi: 10.1038/s41558-024-02104-0 (PMC11458486; doi:10.1038/s41558-024-02104-0)
Supplement: Supplementary file 8 — Statistical Source Data [file 41558_2024_2104_MOESM8_ESM.xlsx]

## Sheet: Sheet1
model_scenario	temp	cumulative capture and storage by 2070, GtCO2	facet	group
AIM/CGE 2.0_SSP1-26	2.0°C	183.426	G2022 w/ FGD	All scenarios
AIM/CGE 2.0_SSP4-26	2.0°C	474.476	G2022 w/ FGD	All scenarios
AIM/CGE 2.1_CD-LINKS_NDC2030i_1000	2.0°C	421.527	G2022 w/ FGD	All scenarios
AIM/CGE 2.1_CD-LINKS_NPi2020_1000	2.0°C	460.892	G2022 w/ FGD	All scenarios
AIM/CGE 2.1_CD-LINKS_NPi2020_400	1.5°C	425.057	G2022 w/ FGD	All scenarios
AIM/CGE 2.1_CO_Bridge	2.0°C	385.005	G2022 w/ FGD	All scenarios
AIM/CGE 2.2_EN_INDCi2030_1000f	2.0°C	394.341	G2022 w/ FGD	All scenarios
AIM/CGE 2.2_EN_INDCi2030_1200	2.0°C	394.107	G2022 w/ FGD	All scenarios
AIM/CGE 2.2_EN_INDCi2030_1200f	2.0°C	394.162	G2022 w/ FGD	All scenarios
AIM/CGE 2.2_EN_INDCi2030_1400	2.0°C	406.626	G2022 w/ FGD	All scenarios
AIM/CGE 2.2_EN_INDCi2030_1400f	2.0°C	375.497	G2022 w/ FGD	All scenarios
AIM/CGE 2.2_EN_INDCi2030_800f	2.0°C	447.068	G2022 w/ FGD	All scenarios
AIM/CGE 2.2_EN_INDCi2030_900f	2.0°C	416.354	G2022 w/ FGD	All scenarios
AIM/CGE 2.2_EN_NPi2020_1000	2.0°C	523.152	G2022 w/ FGD	All scenarios
AIM/CGE 2.2_EN_NPi2020_1000f	2.0°C	487.218	G2022 w/ FGD	All scenarios
AIM/CGE 2.2_EN_NPi2020_1200	2.0°C	496.599	G2022 w/ FGD	All scenarios
AIM/CGE 2.2_EN_NPi2020_1200f	2.0°C	444.522	G2022 w/ FGD	All scenarios
AIM/CGE 2.2_EN_NPi2020_1400	2.0°C	424.021	G2022 w/ FGD	All scenarios
AIM/CGE 2.2_EN_NPi2020_1400f	2.0°C	395.834	G2022 w/ FGD	All scenarios
AIM/CGE 2.2_EN_NPi2020_300f	1.5°C	564.493	G2022 w/ FGD	All scenarios
AIM/CGE 2.2_EN_NPi2020_400f	1.5°C	531.412	G2022 w/ FGD	All scenarios
AIM/CGE 2.2_EN_NPi2020_500f	1.5°C	519.277	G2022 w/ FGD	All scenarios
AIM/CGE 2.2_EN_NPi2020_600	1.5°C	545.916	G2022 w/ FGD	All scenarios
AIM/CGE 2.2_EN_NPi2020_600f	1.5°C	524.611	G2022 w/ FGD	All scenarios
AIM/CGE 2.2_EN_NPi2020_700	2.0°C	512.14	G2022 w/ FGD	All scenarios
AIM/CGE 2.2_EN_NPi2020_700f	2.0°C	532.819	G2022 w/ FGD	All scenarios
AIM/CGE 2.2_EN_NPi2020_800	2.0°C	498.273	G2022 w/ FGD	All scenarios
AIM/CGE 2.2_EN_NPi2020_800f	2.0°C	547.445	G2022 w/ FGD	All scenarios
AIM/CGE 2.2_EN_NPi2020_900	2.0°C	510.778	G2022 w/ FGD	All scenarios
AIM/CGE 2.2_EN_NPi2020_900f	2.0°C	516.742	G2022 w/ FGD	All scenarios
AIM/Hub-Global 2.0_1.5C	1.5°C	482.754	G2022 w/ FGD	All scenarios
AIM/Hub-Global 2.0_WB2C	2.0°C	380.972	G2022 w/ FGD	All scenarios
COFFEE 1.1_CO_2Deg2020	2.0°C	274.159	G2022 w/ FGD	All scenarios
COFFEE 1.1_CO_2Deg2030	2.0°C	273.495	G2022 w/ FGD	All scenarios
COFFEE 1.1_CO_Bridge	2.0°C	250.714	G2022 w/ FGD	All scenarios
COFFEE 1.1_EN_INDCi2030_1000	2.0°C	278.019	G2022 w/ FGD	All scenarios
COFFEE 1.1_EN_INDCi2030_1000_NDCp	2.0°C	287.796	G2022 w/ FGD	All scenarios
COFFEE 1.1_EN_INDCi2030_1200	2.0°C	233.991	G2022 w/ FGD	All scenarios
COFFEE 1.1_EN_INDCi2030_400f	1.5°C	294.22	G2022 w/ FGD	All scenarios
COFFEE 1.1_EN_INDCi2030_500	2.0°C	285.011	G2022 w/ FGD	All scenarios
COFFEE 1.1_EN_INDCi2030_500f	1.5°C	283.788	G2022 w/ FGD	All scenarios
COFFEE 1.1_EN_INDCi2030_600	2.0°C	299.974	G2022 w/ FGD	All scenarios
COFFEE 1.1_EN_INDCi2030_600_NDCp	2.0°C	299.089	G2022 w/ FGD	All scenarios
COFFEE 1.1_EN_INDCi2030_600f	2.0°C	273.24	G2022 w/ FGD	All scenarios
COFFEE 1.1_EN_INDCi2030_700	2.0°C	307.821	G2022 w/ FGD	All scenarios
COFFEE 1.1_EN_INDCi2030_700f	2.0°C	258.611	G2022 w/ FGD	All scenarios
COFFEE 1.1_EN_INDCi2030_800	2.0°C	278.019	G2022 w/ FGD	All scenarios
COFFEE 1.1_EN_INDCi2030_800f	2.0°C	236.686	G2022 w/ FGD	All scenarios
COFFEE 1.1_EN_INDCi2030_900	2.0°C	291.172	G2022 w/ FGD	All scenarios
COFFEE 1.1_EN_INDCi2030_900f	2.0°C	224.943	G2022 w/ FGD	All scenarios
COFFEE 1.1_EN_NPi2020_1000	2.0°C	276.645	G2022 w/ FGD	All scenarios
COFFEE 1.1_EN_NPi2020_1200	2.0°C	240.524	G2022 w/ FGD	All scenarios
COFFEE 1.1_EN_NPi2020_400	1.5°C	299.717	G2022 w/ FGD	All scenarios
COFFEE 1.1_EN_NPi2020_400_lowBECCS	2.0°C	226.158	G2022 w/ FGD	All scenarios
COFFEE 1.1_EN_NPi2020_400f	1.5°C	297.874	G2022 w/ FGD	All scenarios
COFFEE 1.1_EN_NPi2020_400f_lowBECCS	2.0°C	240.174	G2022 w/ FGD	All scenarios
COFFEE 1.1_EN_NPi2020_500	2.0°C	312.135	G2022 w/ FGD	All scenarios
COFFEE 1.1_EN_NPi2020_500f	1.5°C	286.536	G2022 w/ FGD	All scenarios
COFFEE 1.1_EN_NPi2020_600	2.0°C	320.42	G2022 w/ FGD	All scenarios
COFFEE 1.1_EN_NPi2020_600f	2.0°C	273.905	G2022 w/ FGD	All scenarios
COFFEE 1.1_EN_NPi2020_700	2.0°C	313.059	G2022 w/ FGD	All scenarios
COFFEE 1.1_EN_NPi2020_700f	2.0°C	263.344	G2022 w/ FGD	All scenarios
COFFEE 1.1_EN_NPi2020_800	2.0°C	305.392	G2022 w/ FGD	All scenarios
COFFEE 1.1_EN_NPi2020_800f	2.0°C	241.453	G2022 w/ FGD	All scenarios
COFFEE 1.1_EN_NPi2020_900	2.0°C	297.107	G2022 w/ FGD	All scenarios
COFFEE 1.1_EN_NPi2020_900f	2.0°C	225.765	G2022 w/ FGD	All scenarios
GCAM 5.2_NGFS1_Immediate 2C with CDR (Orderly, Rep)	2.0°C	503.583	G2022 w/ FGD	All scenarios
GCAM 5.3_NGFS2_Below 2°C	2.0°C	255.098	G2022 w/ FGD	All scenarios
GCAM 5.3_NGFS2_Delayed Transition	2.0°C	288.275	G2022 w/ FGD	All scenarios
GCAM 5.3_NGFS2_Divergent Net Zero Policies	1.5°C	344.587	G2022 w/ FGD	All scenarios
GCAM 5.3_NGFS2_Net-Zero 2050	1.5°C	353.168	G2022 w/ FGD	All scenarios
GCAM 5.3_R_MAC_30_n0	1.5°C	926.172	G2022 w/ FGD	All scenarios
GCAM 5.3_R_MAC_35_n0	2.0°C	883.366	G2022 w/ FGD	All scenarios
GCAM 5.3_R_MAC_35_n8	1.5°C	880.698	G2022 w/ FGD	All scenarios
GCAM 5.3_R_MAC_40_n0	2.0°C	873.756	G2022 w/ FGD	All scenarios
GCAM 5.3_R_MAC_40_n8	1.5°C	871.543	G2022 w/ FGD	All scenarios
GCAM 5.3_R_MAC_45_n0	2.0°C	817.136	G2022 w/ FGD	All scenarios
GCAM 5.3_R_MAC_45_n8	1.5°C	840.575	G2022 w/ FGD	All scenarios
GCAM 5.3_R_MAC_50_n0	2.0°C	779.392	G2022 w/ FGD	All scenarios
GCAM 5.3_R_MAC_50_n8	1.5°C	803.364	G2022 w/ FGD	All scenarios
GCAM 5.3_R_MAC_55_n0	2.0°C	728.074	G2022 w/ FGD	All scenarios
GCAM 5.3_R_MAC_55_n8	1.5°C	771.256	G2022 w/ FGD	All scenarios
GCAM 5.3_R_MAC_60_n0	2.0°C	685.347	G2022 w/ FGD	All scenarios
GCAM 5.3_R_MAC_60_n8	1.5°C	734.078	G2022 w/ FGD	All scenarios
GCAM 5.3_R_MAC_65_n0	2.0°C	638.859	G2022 w/ FGD	All scenarios
GCAM 5.3_R_MAC_65_n8	2.0°C	705.065	G2022 w/ FGD	All scenarios
GCAM 5.3_R_MAC_70_n0	2.0°C	598.133	G2022 w/ FGD	All scenarios
GCAM 5.3_R_MAC_70_n8	2.0°C	669.707	G2022 w/ FGD	All scenarios
GCAM 5.3_R_MAC_75_n0	2.0°C	562.283	G2022 w/ FGD	All scenarios
GCAM 5.3_R_MAC_75_n8	2.0°C	634.056	G2022 w/ FGD	All scenarios
GCAM 5.3_R_MAC_80_n0	2.0°C	531.539	G2022 w/ FGD	All scenarios
GCAM 5.3_R_MAC_80_n8	2.0°C	600.398	G2022 w/ FGD	All scenarios
GCAM 5.3_R_MAC_85_n8	2.0°C	570.107	G2022 w/ FGD	All scenarios
GCAM 5.3_R_MAC_90_n8	2.0°C	543.447	G2022 w/ FGD	All scenarios
GCAM 5.3_R_MAC_95_n8	2.0°C	519.587	G2022 w/ FGD	All scenarios
GEM-E3_V2021_EN_INDCi2030_1000	2.0°C	222.359	G2022 w/ FGD	All scenarios
GEM-E3_V2021_EN_INDCi2030_1000_COV	2.0°C	203.444	G2022 w/ FGD	All scenarios
GEM-E3_V2021_EN_INDCi2030_1000_COV_NDCp	2.0°C	198.374	G2022 w/ FGD	All scenarios
GEM-E3_V2021_EN_INDCi2030_1000_NDCp	2.0°C	221.686	G2022 w/ FGD	All scenarios
GEM-E3_V2021_EN_INDCi2030_1000f	2.0°C	199.987	G2022 w/ FGD	All scenarios
GEM-E3_V2021_EN_INDCi2030_1000f_COV	2.0°C	186.662	G2022 w/ FGD	All scenarios
GEM-E3_V2021_EN_INDCi2030_1000f_COV_NDCp	2.0°C	186.961	G2022 w/ FGD	All scenarios
GEM-E3_V2021_EN_INDCi2030_1000f_NDCp	2.0°C	200.633	G2022 w/ FGD	All scenarios
GEM-E3_V2021_EN_INDCi2030_1400	2.0°C	178.289	G2022 w/ FGD	All scenarios
GEM-E3_V2021_EN_INDCi2030_1400f	2.0°C	177.176	G2022 w/ FGD	All scenarios
GEM-E3_V2021_EN_INDCi2030_600f	1.5°C	204.976	G2022 w/ FGD	All scenarios
GEM-E3_V2021_EN_INDCi2030_600f_COV	1.5°C	187.735	G2022 w/ FGD	All scenarios
GEM-E3_V2021_EN_INDCi2030_600f_COV_NDCp	1.5°C	187.77	G2022 w/ FGD	All scenarios
GEM-E3_V2021_EN_INDCi2030_600f_NDCp	1.5°C	204.299	G2022 w/ FGD	All scenarios
GEM-E3_V2021_EN_INDCi2030_800	2.0°C	224.723	G2022 w/ FGD	All scenarios
GEM-E3_V2021_EN_INDCi2030_800f	1.5°C	203.757	G2022 w/ FGD	All scenarios
GEM-E3_V2021_EN_NPi2020_1000	2.0°C	208.646	G2022 w/ FGD	All scenarios
GEM-E3_V2021_EN_NPi2020_1000_COV	2.0°C	189.105	G2022 w/ FGD	All scenarios
GEM-E3_V2021_EN_NPi2020_1000f	2.0°C	194.443	G2022 w/ FGD	All scenarios
GEM-E3_V2021_EN_NPi2020_1000f_COV	2.0°C	180.07	G2022 w/ FGD	All scenarios
GEM-E3_V2021_EN_NPi2020_1400f	2.0°C	175.596	G2022 w/ FGD	All scenarios
GEM-E3_V2021_EN_NPi2020_400f	1.5°C	207.704	G2022 w/ FGD	All scenarios
GEM-E3_V2021_EN_NPi2020_500	1.5°C	216.028	G2022 w/ FGD	All scenarios
GEM-E3_V2021_EN_NPi2020_500f	1.5°C	207.088	G2022 w/ FGD	All scenarios
GEM-E3_V2021_EN_NPi2020_600	1.5°C	233.162	G2022 w/ FGD	All scenarios
GEM-E3_V2021_EN_NPi2020_600_COV	1.5°C	203.207	G2022 w/ FGD	All scenarios
GEM-E3_V2021_EN_NPi2020_600f	1.5°C	208.315	G2022 w/ FGD	All scenarios
GEM-E3_V2021_EN_NPi2020_600f_COV	1.5°C	181.409	G2022 w/ FGD	All scenarios
GEM-E3_V2021_EN_NPi2020_800	2.0°C	221.712	G2022 w/ FGD	All scenarios
GEM-E3_V2021_EN_NPi2020_800f	2.0°C	201.082	G2022 w/ FGD	All scenarios
IMAGE 3.0.1_CD-LINKS_INDC2030i_1600	2.0°C	266.484	G2022 w/ FGD	All scenarios
IMAGE 3.0.1_CD-LINKS_NDC2030i_1000	2.0°C	307.966	G2022 w/ FGD	All scenarios
IMAGE 3.0.1_CD-LINKS_NPi2020_1000	2.0°C	359.123	G2022 w/ FGD	All scenarios
IMAGE 3.0.1_CD-LINKS_NPi2020_1600	2.0°C	307.828	G2022 w/ FGD	All scenarios
IMAGE 3.0.1_CD-LINKS_NPi2020_400	1.5°C	608.396	G2022 w/ FGD	All scenarios
IMAGE 3.0.1_SSP1-26	2.0°C	238.47	G2022 w/ FGD	All scenarios
IMAGE 3.0.2_EMF33_Med2C_nobeccs	2.0°C	192.408	G2022 w/ FGD	All scenarios
IMAGE 3.0.2_EMF33_Med2C_nofuel	2.0°C	306.146	G2022 w/ FGD	All scenarios
IMAGE 3.0.2_EMF33_Med2C_none	2.0°C	192.723	G2022 w/ FGD	All scenarios
IMAGE 3.0.2_EMF33_WB2C_cost100	2.0°C	400.107	G2022 w/ FGD	All scenarios
IMAGE 3.0.2_EMF33_WB2C_full	2.0°C	401.288	G2022 w/ FGD	All scenarios
IMAGE 3.0.2_EMF33_WB2C_nobeccs	2.0°C	194.388	G2022 w/ FGD	All scenarios
IMAGE 3.0.2_EMF33_WB2C_nofuel	2.0°C	390.383	G2022 w/ FGD	All scenarios
IMAGE 3.0.2_EMF33_tax_hi_full	2.0°C	360.198	G2022 w/ FGD	All scenarios
IMAGE 3.0_CO_2Deg2020	2.0°C	478.432	G2022 w/ FGD	All scenarios
IMAGE 3.0_CO_2Deg2030	2.0°C	429.409	G2022 w/ FGD	All scenarios
IMAGE 3.0_CO_Bridge	2.0°C	438.691	G2022 w/ FGD	All scenarios
IMAGE 3.0_EN_INDCi2030_1000	2.0°C	537.019	G2022 w/ FGD	All scenarios
IMAGE 3.0_EN_INDCi2030_1000f	2.0°C	449.096	G2022 w/ FGD	All scenarios
IMAGE 3.0_EN_INDCi2030_1200	2.0°C	457.627	G2022 w/ FGD	All scenarios
IMAGE 3.0_EN_INDCi2030_1200f	2.0°C	425.493	G2022 w/ FGD	All scenarios
IMAGE 3.0_EN_INDCi2030_1400f	2.0°C	391.106	G2022 w/ FGD	All scenarios
IMAGE 3.0_EN_INDCi2030_800f	2.0°C	527.12	G2022 w/ FGD	All scenarios
IMAGE 3.0_EN_NPi2020_1000	2.0°C	530.911	G2022 w/ FGD	All scenarios
IMAGE 3.0_EN_NPi2020_1000f	2.0°C	517.702	G2022 w/ FGD	All scenarios
IMAGE 3.0_EN_NPi2020_1200	2.0°C	484.512	G2022 w/ FGD	All scenarios
IMAGE 3.0_EN_NPi2020_1200f	2.0°C	459.769	G2022 w/ FGD	All scenarios
IMAGE 3.0_EN_NPi2020_1400	2.0°C	429.193	G2022 w/ FGD	All scenarios
IMAGE 3.0_EN_NPi2020_1400f	2.0°C	398.563	G2022 w/ FGD	All scenarios
IMAGE 3.0_EN_NPi2020_600f	2.0°C	599.156	G2022 w/ FGD	All scenarios
IMAGE 3.0_EN_NPi2020_800	2.0°C	553.683	G2022 w/ FGD	All scenarios
IMAGE 3.0_EN_NPi2020_800f	2.0°C	551.684	G2022 w/ FGD	All scenarios
IMAGE 3.2_SSP1_SPA1_19I_D	1.5°C	786.762	G2022 w/ FGD	All scenarios
IMAGE 3.2_SSP1_SPA1_19I_D_LB	1.5°C	546.395	G2022 w/ FGD	All scenarios
IMAGE 3.2_SSP1_SPA1_19I_LI	1.5°C	633.432	G2022 w/ FGD	All scenarios
IMAGE 3.2_SSP1_SPA1_19I_LIRE	1.5°C	935.034	G2022 w/ FGD	All scenarios
IMAGE 3.2_SSP1_SPA1_19I_LIRE_LB	1.5°C	656.146	G2022 w/ FGD	All scenarios
IMAGE 3.2_SSP1_SPA1_19I_RE	1.5°C	719.896	G2022 w/ FGD	All scenarios
IMAGE 3.2_SSP1_SPA1_19I_RE_LB	1.5°C	619.641	G2022 w/ FGD	All scenarios
IMAGE 3.2_SSP1_SPA1_26I_D	2.0°C	430.296	G2022 w/ FGD	All scenarios
IMAGE 3.2_SSP1_SPA1_26I_LI	2.0°C	240.513	G2022 w/ FGD	All scenarios
IMAGE 3.2_SSP1_SPA1_26I_LIRE	2.0°C	341.415	G2022 w/ FGD	All scenarios
IMAGE 3.2_SSP1_SPA1_26I_RE	2.0°C	357.117	G2022 w/ FGD	All scenarios
IMAGE 3.2_SSP2_SPA0_26I_D	2.0°C	495.695	G2022 w/ FGD	All scenarios
IMAGE 3.2_SSP2_SPA1_19I_D_LB	1.5°C	811.774	G2022 w/ FGD	All scenarios
IMAGE 3.2_SSP2_SPA1_19I_LIRE_LB	1.5°C	671.061	G2022 w/ FGD	All scenarios
IMAGE 3.2_SSP2_SPA1_19I_RE_LB	1.5°C	718.472	G2022 w/ FGD	All scenarios
IMAGE 3.2_SSP2_SPA2_19I_D	1.5°C	981.03	G2022 w/ FGD	All scenarios
IMAGE 3.2_SSP2_SPA2_19I_LI	1.5°C	711.844	G2022 w/ FGD	All scenarios
IMAGE 3.2_SSP2_SPA2_19I_LIRE	1.5°C	860.506	G2022 w/ FGD	All scenarios
IMAGE 3.2_SSP2_SPA2_19I_RE	1.5°C	904.081	G2022 w/ FGD	All scenarios
IMAGE 3.2_SSP2_SPA2_26I_D	2.0°C	768.168	G2022 w/ FGD	All scenarios
IMAGE 3.2_SSP2_SPA2_26I_LI	2.0°C	499.889	G2022 w/ FGD	All scenarios
IMAGE 3.2_SSP2_SPA2_26I_LIRE	2.0°C	470.279	G2022 w/ FGD	All scenarios
IMAGE 3.2_SSP2_SPA2_26I_RE	2.0°C	793.892	G2022 w/ FGD	All scenarios
MESSAGE-GLOBIOM 1.0_ADVANCE_2020_1.5C-2100	1.5°C	639.825	G2022 w/ FGD	All scenarios
MESSAGE-GLOBIOM 1.0_ADVANCE_2020_Med2C	2.0°C	815.766	G2022 w/ FGD	All scenarios
MESSAGE-GLOBIOM 1.0_ADVANCE_2020_WB2C	2.0°C	915.013	G2022 w/ FGD	All scenarios
MESSAGE-GLOBIOM 1.0_ADVANCE_2030_Med2C	2.0°C	698.309	G2022 w/ FGD	All scenarios
MESSAGE-GLOBIOM 1.0_ADVANCE_2030_Price1.5C	1.5°C	476.935	G2022 w/ FGD	All scenarios
MESSAGE-GLOBIOM 1.0_ADVANCE_2030_WB2C	2.0°C	584.574	G2022 w/ FGD	All scenarios
MESSAGE-GLOBIOM 1.0_EMF33_1.5C_cost100	1.5°C	433.538	G2022 w/ FGD	All scenarios
MESSAGE-GLOBIOM 1.0_EMF33_1.5C_full	1.5°C	441.01	G2022 w/ FGD	All scenarios
MESSAGE-GLOBIOM 1.0_EMF33_Med2C_cost100	2.0°C	432.025	G2022 w/ FGD	All scenarios
MESSAGE-GLOBIOM 1.0_EMF33_Med2C_full	2.0°C	467.612	G2022 w/ FGD	All scenarios
MESSAGE-GLOBIOM 1.0_EMF33_Med2C_limbio	2.0°C	509.342	G2022 w/ FGD	All scenarios
MESSAGE-GLOBIOM 1.0_EMF33_Med2C_nobeccs	2.0°C	427.554	G2022 w/ FGD	All scenarios
MESSAGE-GLOBIOM 1.0_EMF33_Med2C_nofuel	2.0°C	459.597	G2022 w/ FGD	All scenarios
MESSAGE-GLOBIOM 1.0_EMF33_Med2C_none	2.0°C	441.166	G2022 w/ FGD	All scenarios
MESSAGE-GLOBIOM 1.0_EMF33_WB2C_cost100	1.5°C	592.215	G2022 w/ FGD	All scenarios
MESSAGE-GLOBIOM 1.0_EMF33_WB2C_full	1.5°C	605.966	G2022 w/ FGD	All scenarios
MESSAGE-GLOBIOM 1.0_EMF33_WB2C_limbio	1.5°C	566.917	G2022 w/ FGD	All scenarios
MESSAGE-GLOBIOM 1.0_EMF33_WB2C_nofuel	1.5°C	562.899	G2022 w/ FGD	All scenarios
MESSAGE-GLOBIOM 1.0_EMF33_tax_hi_full	2.0°C	561.72	G2022 w/ FGD	All scenarios
MESSAGE-GLOBIOM 1.0_EMF33_tax_hi_none	2.0°C	398.074	G2022 w/ FGD	All scenarios
MESSAGE-GLOBIOM 1.0_SSP1-26	2.0°C	358.978	G2022 w/ FGD	All scenarios
MESSAGE-GLOBIOM 1.0_SSP2-19	1.5°C	302.153	G2022 w/ FGD	All scenarios
MESSAGE-GLOBIOM 1.0_SSP2-26	2.0°C	453.765	G2022 w/ FGD	All scenarios
MESSAGEix-GLOBIOM 1.0_CD-LINKS_INDC2030i_1600	2.0°C	401.169	G2022 w/ FGD	All scenarios
MESSAGEix-GLOBIOM 1.0_CD-LINKS_NDC2030i_1000	1.5°C	469.765	G2022 w/ FGD	All scenarios
MESSAGEix-GLOBIOM 1.0_CD-LINKS_NPi2020_1000	1.5°C	580.082	G2022 w/ FGD	All scenarios
MESSAGEix-GLOBIOM 1.0_CD-LINKS_NPi2020_1600	2.0°C	418.438	G2022 w/ FGD	All scenarios
MESSAGEix-GLOBIOM 1.0_CD-LINKS_NPi2020_400	1.5°C	516.5	G2022 w/ FGD	All scenarios
MESSAGEix-GLOBIOM 1.0_LowEnergyDemand_1.3_IPCC	1.5°C	1.42147	G2022 w/ FGD	All scenarios
MESSAGEix-GLOBIOM_1.1_EN_INDCi2030_1000	2.0°C	146.728	G2022 w/ FGD	All scenarios
MESSAGEix-GLOBIOM_1.1_EN_INDCi2030_1000_COV	2.0°C	147.248	G2022 w/ FGD	All scenarios
MESSAGEix-GLOBIOM_1.1_EN_INDCi2030_1000_COV_NDCp	2.0°C	148.221	G2022 w/ FGD	All scenarios
MESSAGEix-GLOBIOM_1.1_EN_INDCi2030_1000_NDCp	2.0°C	148.855	G2022 w/ FGD	All scenarios
MESSAGEix-GLOBIOM_1.1_EN_INDCi2030_1000f	2.0°C	166.751	G2022 w/ FGD	All scenarios
MESSAGEix-GLOBIOM_1.1_EN_INDCi2030_1000f_COV	2.0°C	163.594	G2022 w/ FGD	All scenarios
MESSAGEix-GLOBIOM_1.1_EN_INDCi2030_1000f_COV_NDCp	2.0°C	159.279	G2022 w/ FGD	All scenarios
MESSAGEix-GLOBIOM_1.1_EN_INDCi2030_1000f_NDCp	2.0°C	169.203	G2022 w/ FGD	All scenarios
MESSAGEix-GLOBIOM_1.1_EN_INDCi2030_1200	2.0°C	174.154	G2022 w/ FGD	All scenarios
MESSAGEix-GLOBIOM_1.1_EN_INDCi2030_1200_COV	2.0°C	175.212	G2022 w/ FGD	All scenarios
MESSAGEix-GLOBIOM_1.1_EN_INDCi2030_1200_COV_NDCp	2.0°C	171.961	G2022 w/ FGD	All scenarios
MESSAGEix-GLOBIOM_1.1_EN_INDCi2030_1200_NDCp	2.0°C	176.713	G2022 w/ FGD	All scenarios
MESSAGEix-GLOBIOM_1.1_EN_INDCi2030_1200f	2.0°C	165.392	G2022 w/ FGD	All scenarios
MESSAGEix-GLOBIOM_1.1_EN_INDCi2030_1200f_COV	2.0°C	162.783	G2022 w/ FGD	All scenarios
MESSAGEix-GLOBIOM_1.1_EN_INDCi2030_1200f_COV_NDCp	2.0°C	158.111	G2022 w/ FGD	All scenarios
MESSAGEix-GLOBIOM_1.1_EN_INDCi2030_1200f_NDCp	2.0°C	168.068	G2022 w/ FGD	All scenarios
MESSAGEix-GLOBIOM_1.1_EN_INDCi2030_1400	2.0°C	169.445	G2022 w/ FGD	All scenarios
MESSAGEix-GLOBIOM_1.1_EN_INDCi2030_1400_COV	2.0°C	164.312	G2022 w/ FGD	All scenarios
MESSAGEix-GLOBIOM_1.1_EN_INDCi2030_1400_COV_NDCp	2.0°C	159.798	G2022 w/ FGD	All scenarios
MESSAGEix-GLOBIOM_1.1_EN_INDCi2030_1400_NDCp	2.0°C	171.365	G2022 w/ FGD	All scenarios
MESSAGEix-GLOBIOM_1.1_EN_INDCi2030_1400f	2.0°C	152.424	G2022 w/ FGD	All scenarios
MESSAGEix-GLOBIOM_1.1_EN_INDCi2030_1400f_COV	2.0°C	138.473	G2022 w/ FGD	All scenarios
MESSAGEix-GLOBIOM_1.1_EN_INDCi2030_1400f_COV_NDCp	2.0°C	136.771	G2022 w/ FGD	All scenarios
MESSAGEix-GLOBIOM_1.1_EN_INDCi2030_1400f_NDCp	2.0°C	153.7	G2022 w/ FGD	All scenarios
MESSAGEix-GLOBIOM_1.1_EN_INDCi2030_1600_COV	2.0°C	127.926	G2022 w/ FGD	All scenarios
MESSAGEix-GLOBIOM_1.1_EN_INDCi2030_1600_COV_NDCp	2.0°C	125.484	G2022 w/ FGD	All scenarios
MESSAGEix-GLOBIOM_1.1_EN_INDCi2030_600f_COV	1.5°C	112.324	G2022 w/ FGD	All scenarios
MESSAGEix-GLOBIOM_1.1_EN_INDCi2030_600f_COV_NDCp	1.5°C	111.026	G2022 w/ FGD	All scenarios
MESSAGEix-GLOBIOM_1.1_EN_INDCi2030_700f	1.5°C	128.311	G2022 w/ FGD	All scenarios
MESSAGEix-GLOBIOM_1.1_EN_INDCi2030_700f_COV	1.5°C	128.335	G2022 w/ FGD	All scenarios
MESSAGEix-GLOBIOM_1.1_EN_INDCi2030_700f_COV_NDCp	1.5°C	128.317	G2022 w/ FGD	All scenarios
MESSAGEix-GLOBIOM_1.1_EN_INDCi2030_700f_NDCp	1.5°C	132.087	G2022 w/ FGD	All scenarios
MESSAGEix-GLOBIOM_1.1_EN_INDCi2030_800f	2.0°C	141.977	G2022 w/ FGD	All scenarios
MESSAGEix-GLOBIOM_1.1_EN_INDCi2030_800f_COV	2.0°C	144.907	G2022 w/ FGD	All scenarios
MESSAGEix-GLOBIOM_1.1_EN_INDCi2030_800f_COV_NDCp	2.0°C	142.1	G2022 w/ FGD	All scenarios
MESSAGEix-GLOBIOM_1.1_EN_INDCi2030_800f_NDCp	2.0°C	146.105	G2022 w/ FGD	All scenarios
MESSAGEix-GLOBIOM_1.1_EN_INDCi2030_900f	2.0°C	158.455	G2022 w/ FGD	All scenarios
MESSAGEix-GLOBIOM_1.1_EN_INDCi2030_900f_COV	2.0°C	157.125	G2022 w/ FGD	All scenarios
MESSAGEix-GLOBIOM_1.1_EN_INDCi2030_900f_COV_NDCp	2.0°C	156.032	G2022 w/ FGD	All scenarios
MESSAGEix-GLOBIOM_1.1_EN_INDCi2030_900f_NDCp	2.0°C	159.741	G2022 w/ FGD	All scenarios
MESSAGEix-GLOBIOM_1.1_EN_INDCi2030_950_COV	2.0°C	138.214	G2022 w/ FGD	All scenarios
MESSAGEix-GLOBIOM_1.1_EN_INDCi2030_950_COV_NDCp	2.0°C	139.016	G2022 w/ FGD	All scenarios
MESSAGEix-GLOBIOM_1.1_EN_INDCi2030_950f_COV	2.0°C	163.479	G2022 w/ FGD	All scenarios
MESSAGEix-GLOBIOM_1.1_EN_INDCi2030_950f_COV_NDCp	2.0°C	160.44	G2022 w/ FGD	All scenarios
MESSAGEix-GLOBIOM_1.1_EN_NPi2020_1000	2.0°C	214.566	G2022 w/ FGD	All scenarios
MESSAGEix-GLOBIOM_1.1_EN_NPi2020_1000_COV	2.0°C	200.807	G2022 w/ FGD	All scenarios
MESSAGEix-GLOBIOM_1.1_EN_NPi2020_1000_DR10p	2.0°C	249.59	G2022 w/ FGD	All scenarios
MESSAGEix-GLOBIOM_1.1_EN_NPi2020_1000_DR1p	2.0°C	154.5	G2022 w/ FGD	All scenarios
MESSAGEix-GLOBIOM_1.1_EN_NPi2020_1000_DR2p	2.0°C	166.859	G2022 w/ FGD	All scenarios
MESSAGEix-GLOBIOM_1.1_EN_NPi2020_1000_DR3p	2.0°C	178.64	G2022 w/ FGD	All scenarios
MESSAGEix-GLOBIOM_1.1_EN_NPi2020_1000_DR4p	2.0°C	199.66	G2022 w/ FGD	All scenarios
MESSAGEix-GLOBIOM_1.1_EN_NPi2020_1000f	2.0°C	193.401	G2022 w/ FGD	All scenarios
MESSAGEix-GLOBIOM_1.1_EN_NPi2020_1000f_COV	2.0°C	180.564	G2022 w/ FGD	All scenarios
MESSAGEix-GLOBIOM_1.1_EN_NPi2020_1000f_DR10p	2.0°C	196.318	G2022 w/ FGD	All scenarios
MESSAGEix-GLOBIOM_1.1_EN_NPi2020_1000f_DR1p	2.0°C	154.019	G2022 w/ FGD	All scenarios
MESSAGEix-GLOBIOM_1.1_EN_NPi2020_1000f_DR2p	2.0°C	162.596	G2022 w/ FGD	All scenarios
MESSAGEix-GLOBIOM_1.1_EN_NPi2020_1000f_DR3p	2.0°C	169.736	G2022 w/ FGD	All scenarios
MESSAGEix-GLOBIOM_1.1_EN_NPi2020_1000f_DR4p	2.0°C	178.073	G2022 w/ FGD	All scenarios
MESSAGEix-GLOBIOM_1.1_EN_NPi2020_1200	2.0°C	199.691	G2022 w/ FGD	All scenarios
MESSAGEix-GLOBIOM_1.1_EN_NPi2020_1200_COV	2.0°C	181.722	G2022 w/ FGD	All scenarios
MESSAGEix-GLOBIOM_1.1_EN_NPi2020_1200f	2.0°C	168.386	G2022 w/ FGD	All scenarios
MESSAGEix-GLOBIOM_1.1_EN_NPi2020_1200f_COV	2.0°C	153.326	G2022 w/ FGD	All scenarios
MESSAGEix-GLOBIOM_1.1_EN_NPi2020_1400	2.0°C	168.727	G2022 w/ FGD	All scenarios
MESSAGEix-GLOBIOM_1.1_EN_NPi2020_1400_COV	2.0°C	146.392	G2022 w/ FGD	All scenarios
MESSAGEix-GLOBIOM_1.1_EN_NPi2020_1400f	2.0°C	140.834	G2022 w/ FGD	All scenarios
MESSAGEix-GLOBIOM_1.1_EN_NPi2020_1400f_COV	2.0°C	124.241	G2022 w/ FGD	All scenarios
MESSAGEix-GLOBIOM_1.1_EN_NPi2020_1600	2.0°C	129.503	G2022 w/ FGD	All scenarios
MESSAGEix-GLOBIOM_1.1_EN_NPi2020_1600_COV	2.0°C	118.209	G2022 w/ FGD	All scenarios
MESSAGEix-GLOBIOM_1.1_EN_NPi2020_1600f_COV	2.0°C	106.587	G2022 w/ FGD	All scenarios
MESSAGEix-GLOBIOM_1.1_EN_NPi2020_200f	1.5°C	147.185	G2022 w/ FGD	All scenarios
MESSAGEix-GLOBIOM_1.1_EN_NPi2020_300f	1.5°C	164.31	G2022 w/ FGD	All scenarios
MESSAGEix-GLOBIOM_1.1_EN_NPi2020_400f	1.5°C	178.9	G2022 w/ FGD	All scenarios
MESSAGEix-GLOBIOM_1.1_EN_NPi2020_450	1.5°C	162.635	G2022 w/ FGD	All scenarios
MESSAGEix-GLOBIOM_1.1_EN_NPi2020_450f	1.5°C	183.906	G2022 w/ FGD	All scenarios
MESSAGEix-GLOBIOM_1.1_EN_NPi2020_500	1.5°C	181.756	G2022 w/ FGD	All scenarios
MESSAGEix-GLOBIOM_1.1_EN_NPi2020_500f	1.5°C	191.152	G2022 w/ FGD	All scenarios
MESSAGEix-GLOBIOM_1.1_EN_NPi2020_600	1.5°C	191.237	G2022 w/ FGD	All scenarios
MESSAGEix-GLOBIOM_1.1_EN_NPi2020_600_COV	1.5°C	188.289	G2022 w/ FGD	All scenarios
MESSAGEix-GLOBIOM_1.1_EN_NPi2020_600_DR10p	1.5°C	225.767	G2022 w/ FGD	All scenarios
MESSAGEix-GLOBIOM_1.1_EN_NPi2020_600_DR1p	1.5°C	155.937	G2022 w/ FGD	All scenarios
MESSAGEix-GLOBIOM_1.1_EN_NPi2020_600_DR2p	1.5°C	163.641	G2022 w/ FGD	All scenarios
MESSAGEix-GLOBIOM_1.1_EN_NPi2020_600_DR3p	1.5°C	168.762	G2022 w/ FGD	All scenarios
MESSAGEix-GLOBIOM_1.1_EN_NPi2020_600_DR4p	1.5°C	175.086	G2022 w/ FGD	All scenarios
MESSAGEix-GLOBIOM_1.1_EN_NPi2020_600f	1.5°C	204.341	G2022 w/ FGD	All scenarios
MESSAGEix-GLOBIOM_1.1_EN_NPi2020_600f_COV	1.5°C	198.867	G2022 w/ FGD	All scenarios
MESSAGEix-GLOBIOM_1.1_EN_NPi2020_600f_DR10p	1.5°C	191.078	G2022 w/ FGD	All scenarios
MESSAGEix-GLOBIOM_1.1_EN_NPi2020_600f_DR1p	1.5°C	181.096	G2022 w/ FGD	All scenarios
MESSAGEix-GLOBIOM_1.1_EN_NPi2020_600f_DR2p	1.5°C	191.258	G2022 w/ FGD	All scenarios
MESSAGEix-GLOBIOM_1.1_EN_NPi2020_600f_DR3p	1.5°C	195.974	G2022 w/ FGD	All scenarios
MESSAGEix-GLOBIOM_1.1_EN_NPi2020_600f_DR4p	1.5°C	201.661	G2022 w/ FGD	All scenarios
MESSAGEix-GLOBIOM_1.1_EN_NPi2020_700	1.5°C	208.561	G2022 w/ FGD	All scenarios
MESSAGEix-GLOBIOM_1.1_EN_NPi2020_700_COV	1.5°C	210.791	G2022 w/ FGD	All scenarios
MESSAGEix-GLOBIOM_1.1_EN_NPi2020_700f	1.5°C	203.587	G2022 w/ FGD	All scenarios
MESSAGEix-GLOBIOM_1.1_EN_NPi2020_700f_COV	1.5°C	200.361	G2022 w/ FGD	All scenarios
MESSAGEix-GLOBIOM_1.1_EN_NPi2020_800	2.0°C	216.104	G2022 w/ FGD	All scenarios
MESSAGEix-GLOBIOM_1.1_EN_NPi2020_800_COV	2.0°C	214.543	G2022 w/ FGD	All scenarios
MESSAGEix-GLOBIOM_1.1_EN_NPi2020_800f	2.0°C	203.4	G2022 w/ FGD	All scenarios
MESSAGEix-GLOBIOM_1.1_EN_NPi2020_800f_COV	2.0°C	188.697	G2022 w/ FGD	All scenarios
MESSAGEix-GLOBIOM_1.1_EN_NPi2020_900	2.0°C	222.275	G2022 w/ FGD	All scenarios
MESSAGEix-GLOBIOM_1.1_EN_NPi2020_900_COV	2.0°C	211.389	G2022 w/ FGD	All scenarios
MESSAGEix-GLOBIOM_1.1_EN_NPi2020_900f	2.0°C	194.959	G2022 w/ FGD	All scenarios
MESSAGEix-GLOBIOM_1.1_EN_NPi2020_900f_COV	2.0°C	191.001	G2022 w/ FGD	All scenarios
MESSAGEix-GLOBIOM_1.1_NGFS2_Below 2°C	2.0°C	201.777	G2022 w/ FGD	All scenarios
MESSAGEix-GLOBIOM_1.1_NGFS2_Delayed Transition	2.0°C	129.437	G2022 w/ FGD	All scenarios
MESSAGEix-GLOBIOM_1.1_NGFS2_Divergent Net Zero Policies	1.5°C	134.068	G2022 w/ FGD	All scenarios
MESSAGEix-GLOBIOM_1.1_NGFS2_Net-Zero 2050	1.5°C	183.068	G2022 w/ FGD	All scenarios
MESSAGEix-GLOBIOM_1.2_COV_GreenPush_1000	2.0°C	234.881	G2022 w/ FGD	All scenarios
MESSAGEix-GLOBIOM_1.2_COV_GreenPush_550	1.5°C	254.686	G2022 w/ FGD	All scenarios
MESSAGEix-GLOBIOM_1.2_COV_NoPolicyNoCOVID_1000	2.0°C	268.677	G2022 w/ FGD	All scenarios
MESSAGEix-GLOBIOM_1.2_COV_NoPolicyNoCOVID_550	1.5°C	253.48	G2022 w/ FGD	All scenarios
MESSAGEix-GLOBIOM_1.2_COV_Restore_1000	2.0°C	245.914	G2022 w/ FGD	All scenarios
MESSAGEix-GLOBIOM_1.2_COV_Restore_550	1.5°C	252.587	G2022 w/ FGD	All scenarios
MESSAGEix-GLOBIOM_1.2_COV_SelfReliance_1000	2.0°C	259.505	G2022 w/ FGD	All scenarios
MESSAGEix-GLOBIOM_1.2_COV_SelfReliance_550	1.5°C	259.195	G2022 w/ FGD	All scenarios
MESSAGEix-GLOBIOM_1.2_COV_SmartUse_1000	2.0°C	248.837	G2022 w/ FGD	All scenarios
MESSAGEix-GLOBIOM_1.2_COV_SmartUse_550	1.5°C	257.709	G2022 w/ FGD	All scenarios
MESSAGEix-GLOBIOM_GEI 1.0_SSP2_int_lc_50	2.0°C	726.718	G2022 w/ FGD	All scenarios
MESSAGEix-GLOBIOM_GEI 1.0_SSP2_int_mc_50	1.5°C	684.184	G2022 w/ FGD	All scenarios
MESSAGEix-GLOBIOM_GEI 1.0_SSP2_noint_lc_50	2.0°C	729.189	G2022 w/ FGD	All scenarios
MESSAGEix-GLOBIOM_GEI 1.0_SSP2_noint_mc_50	1.5°C	689.841	G2022 w/ FGD	All scenarios
MESSAGEix-GLOBIOM_GEI 1.0_SSP2_openres_lc_100	1.5°C	677.522	G2022 w/ FGD	All scenarios
MESSAGEix-GLOBIOM_GEI 1.0_SSP2_openres_lc_120	1.5°C	646.575	G2022 w/ FGD	All scenarios
MESSAGEix-GLOBIOM_GEI 1.0_SSP2_openres_lc_50	2.0°C	377.63	G2022 w/ FGD	All scenarios
MESSAGEix-GLOBIOM_GEI 1.0_SSP2_openres_lc_80	1.5°C	696.027	G2022 w/ FGD	All scenarios
MESSAGEix-GLOBIOM_GEI 1.0_SSP2_openres_lc_CB400	1.5°C	511.355	G2022 w/ FGD	All scenarios
MESSAGEix-GLOBIOM_GEI 1.0_SSP2_openres_lc_CB450	1.5°C	530.999	G2022 w/ FGD	All scenarios
MESSAGEix-GLOBIOM_GEI 1.0_SSP2_openres_lc_CB500	1.5°C	545.5	G2022 w/ FGD	All scenarios
MESSAGEix-GLOBIOM_GEI 1.0_SSP2_openres_lc_CB550	1.5°C	564.076	G2022 w/ FGD	All scenarios
MESSAGEix-GLOBIOM_GEI 1.0_SSP2_openres_lc_CB600	1.5°C	582.629	G2022 w/ FGD	All scenarios
MESSAGEix-GLOBIOM_GEI 1.0_SSP2_openres_mc_50	1.5°C	659.862	G2022 w/ FGD	All scenarios
POLES ADVANCE_ADVANCE_2020_1.5C-2100	1.5°C	553.997	G2022 w/ FGD	All scenarios
POLES ADVANCE_ADVANCE_2020_Med2C	2.0°C	536.186	G2022 w/ FGD	All scenarios
POLES ADVANCE_ADVANCE_2020_WB2C	1.5°C	643.142	G2022 w/ FGD	All scenarios
POLES ADVANCE_ADVANCE_2030_1.5C-2100	1.5°C	499.549	G2022 w/ FGD	All scenarios
POLES ADVANCE_ADVANCE_2030_Med2C	2.0°C	556.167	G2022 w/ FGD	All scenarios
POLES ADVANCE_ADVANCE_2030_Price1.5C	1.5°C	506.373	G2022 w/ FGD	All scenarios
POLES ADVANCE_ADVANCE_2030_WB2C	1.5°C	606.9	G2022 w/ FGD	All scenarios
POLES EMF30_EMF30_D_CO2-Only	2.0°C	485.61	G2022 w/ FGD	All scenarios
POLES EMF30_EMF30_Slower-to-faster	1.5°C	466.054	G2022 w/ FGD	All scenarios
POLES EMF33_EMF33_Med2C_cost100	2.0°C	310.918	G2022 w/ FGD	All scenarios
POLES EMF33_EMF33_Med2C_full	2.0°C	333.853	G2022 w/ FGD	All scenarios
POLES EMF33_EMF33_Med2C_limbio	2.0°C	266.335	G2022 w/ FGD	All scenarios
POLES EMF33_EMF33_Med2C_nobeccs	2.0°C	100.838	G2022 w/ FGD	All scenarios
POLES EMF33_EMF33_Med2C_nofuel	2.0°C	300.188	G2022 w/ FGD	All scenarios
POLES EMF33_EMF33_Med2C_none	2.0°C	98.8509	G2022 w/ FGD	All scenarios
POLES EMF33_EMF33_WB2C_cost100	1.5°C	314.444	G2022 w/ FGD	All scenarios
POLES EMF33_EMF33_WB2C_full	1.5°C	340.713	G2022 w/ FGD	All scenarios
POLES EMF33_EMF33_WB2C_nofuel	1.5°C	284.645	G2022 w/ FGD	All scenarios
POLES EMF33_EMF33_tax_hi_full	2.0°C	260.505	G2022 w/ FGD	All scenarios
POLES EMF33_EMF33_tax_hi_none	2.0°C	106.114	G2022 w/ FGD	All scenarios
POLES ENGAGE_EN_INDCi2030_1000	2.0°C	183.254	G2022 w/ FGD	All scenarios
POLES ENGAGE_EN_INDCi2030_1000_COV	2.0°C	181.501	G2022 w/ FGD	All scenarios
POLES ENGAGE_EN_INDCi2030_1000_COV_NDCp	2.0°C	181.265	G2022 w/ FGD	All scenarios
POLES ENGAGE_EN_INDCi2030_1000_NDCp	2.0°C	217.514	G2022 w/ FGD	All scenarios
POLES ENGAGE_EN_INDCi2030_1000f	2.0°C	200.828	G2022 w/ FGD	All scenarios
POLES ENGAGE_EN_INDCi2030_1000f_COV	2.0°C	194.165	G2022 w/ FGD	All scenarios
POLES ENGAGE_EN_INDCi2030_1000f_COV_NDCp	2.0°C	196.084	G2022 w/ FGD	All scenarios
POLES ENGAGE_EN_INDCi2030_1000f_NDCp	2.0°C	243.299	G2022 w/ FGD	All scenarios
POLES ENGAGE_EN_INDCi2030_1200	2.0°C	202.214	G2022 w/ FGD	All scenarios
POLES ENGAGE_EN_INDCi2030_1200f	2.0°C	210.705	G2022 w/ FGD	All scenarios
POLES ENGAGE_EN_INDCi2030_300f	1.5°C	351.324	G2022 w/ FGD	All scenarios
POLES ENGAGE_EN_INDCi2030_400f	1.5°C	322.077	G2022 w/ FGD	All scenarios
POLES ENGAGE_EN_INDCi2030_500f	2.0°C	280.362	G2022 w/ FGD	All scenarios
POLES ENGAGE_EN_INDCi2030_600f	2.0°C	249.589	G2022 w/ FGD	All scenarios
POLES ENGAGE_EN_INDCi2030_600f_COV	2.0°C	210.663	G2022 w/ FGD	All scenarios
POLES ENGAGE_EN_INDCi2030_600f_COV_NDCp	2.0°C	210.144	G2022 w/ FGD	All scenarios
POLES ENGAGE_EN_INDCi2030_600f_NDCp	2.0°C	252.687	G2022 w/ FGD	All scenarios
POLES ENGAGE_EN_INDCi2030_700f	2.0°C	209.44	G2022 w/ FGD	All scenarios
POLES ENGAGE_EN_INDCi2030_800f	2.0°C	185.536	G2022 w/ FGD	All scenarios
POLES ENGAGE_EN_INDCi2030_900	2.0°C	428.619	G2022 w/ FGD	All scenarios
POLES ENGAGE_EN_INDCi2030_900f	2.0°C	183.199	G2022 w/ FGD	All scenarios
POLES ENGAGE_EN_NPi2020_1000	2.0°C	200.99	G2022 w/ FGD	All scenarios
POLES ENGAGE_EN_NPi2020_1000_COV	2.0°C	182.688	G2022 w/ FGD	All scenarios
POLES ENGAGE_EN_NPi2020_1000f	2.0°C	207.898	G2022 w/ FGD	All scenarios
POLES ENGAGE_EN_NPi2020_1000f_COV	2.0°C	188.353	G2022 w/ FGD	All scenarios
POLES ENGAGE_EN_NPi2020_1200	2.0°C	198.083	G2022 w/ FGD	All scenarios
POLES ENGAGE_EN_NPi2020_1200f	2.0°C	199.743	G2022 w/ FGD	All scenarios
POLES ENGAGE_EN_NPi2020_300f	1.5°C	254.698	G2022 w/ FGD	All scenarios
POLES ENGAGE_EN_NPi2020_400f	1.5°C	219.453	G2022 w/ FGD	All scenarios
POLES ENGAGE_EN_NPi2020_500	2.0°C	260.081	G2022 w/ FGD	All scenarios
POLES ENGAGE_EN_NPi2020_500f	2.0°C	184.464	G2022 w/ FGD	All scenarios
POLES ENGAGE_EN_NPi2020_600	2.0°C	235.452	G2022 w/ FGD	All scenarios
POLES ENGAGE_EN_NPi2020_600f	2.0°C	170.346	G2022 w/ FGD	All scenarios
POLES ENGAGE_EN_NPi2020_600f_COV	2.0°C	154.227	G2022 w/ FGD	All scenarios
POLES ENGAGE_EN_NPi2020_700	2.0°C	196.517	G2022 w/ FGD	All scenarios
POLES ENGAGE_EN_NPi2020_700f	2.0°C	178.742	G2022 w/ FGD	All scenarios
POLES ENGAGE_EN_NPi2020_800	2.0°C	193.055	G2022 w/ FGD	All scenarios
POLES ENGAGE_EN_NPi2020_800f	2.0°C	193.23	G2022 w/ FGD	All scenarios
POLES ENGAGE_EN_NPi2020_900	2.0°C	201.365	G2022 w/ FGD	All scenarios
POLES ENGAGE_EN_NPi2020_900f	2.0°C	202.257	G2022 w/ FGD	All scenarios
POLES GECO2019_CO_2Deg2020	2.0°C	189.576	G2022 w/ FGD	All scenarios
POLES GECO2019_CO_2Deg2030	2.0°C	231.067	G2022 w/ FGD	All scenarios
POLES GECO2019_CO_Bridge	1.5°C	806.633	G2022 w/ FGD	All scenarios
POLES GECO2019_CO_Bridge_notax	2.0°C	284.289	G2022 w/ FGD	All scenarios
REMIND 1.6_EMF30_Slower-to-faster	2.0°C	195.395	G2022 w/ FGD	All scenarios
REMIND 1.6_EMF30_Slower-to-faster+SLCF	2.0°C	192.442	G2022 w/ FGD	All scenarios
REMIND 1.6_EMF30_Slower-to-faster+SLCF+HFC	2.0°C	190.868	G2022 w/ FGD	All scenarios
REMIND 1.7_ADVANCE_2020_1.5C-2100	1.5°C	369.561	G2022 w/ FGD	All scenarios
REMIND 1.7_ADVANCE_2020_Med2C	2.0°C	228.005	G2022 w/ FGD	All scenarios
REMIND 1.7_ADVANCE_2020_WB2C	1.5°C	272.233	G2022 w/ FGD	All scenarios
REMIND 1.7_ADVANCE_2030_1.5C-2100	1.5°C	386.676	G2022 w/ FGD	All scenarios
REMIND 1.7_ADVANCE_2030_Med2C	2.0°C	208.955	G2022 w/ FGD	All scenarios
REMIND 1.7_ADVANCE_2030_Price1.5C	1.5°C	317.216	G2022 w/ FGD	All scenarios
REMIND 1.7_ADVANCE_2030_WB2C	1.5°C	276.14	G2022 w/ FGD	All scenarios
REMIND 1.7_CEMICS-1.5-CDR12	1.5°C	250.159	G2022 w/ FGD	All scenarios
REMIND 1.7_CEMICS-1.5-CDR20	1.5°C	438.693	G2022 w/ FGD	All scenarios
REMIND 1.7_CEMICS-1.5-CDR8	1.5°C	197.472	G2022 w/ FGD	All scenarios
REMIND 1.7_CEMICS-2.0-CDR12	1.5°C	242.247	G2022 w/ FGD	All scenarios
REMIND 1.7_CEMICS-2.0-CDR20	1.5°C	271.414	G2022 w/ FGD	All scenarios
REMIND 1.7_CEMICS-2.0-CDR8	1.5°C	195.59	G2022 w/ FGD	All scenarios
REMIND 2.1_CEMICS_GDPgrowth_1p5	1.5°C	378.115	G2022 w/ FGD	All scenarios
REMIND 2.1_CEMICS_GDPgrowth_2C	2.0°C	204.945	G2022 w/ FGD	All scenarios
REMIND 2.1_CEMICS_HotellingConst_1p5	1.5°C	494.341	G2022 w/ FGD	All scenarios
REMIND 2.1_CEMICS_HotellingConst_2C	2.0°C	229.35	G2022 w/ FGD	All scenarios
REMIND 2.1_CEMICS_Linear_1p5	1.5°C	454.281	G2022 w/ FGD	All scenarios
REMIND 2.1_CEMICS_Linear_2C	2.0°C	222.163	G2022 w/ FGD	All scenarios
REMIND 2.1_CEMICS_opt_1p5	1.5°C	359.947	G2022 w/ FGD	All scenarios
REMIND 2.1_CEMICS_opt_2C	2.0°C	214.361	G2022 w/ FGD	All scenarios
REMIND 2.1_LeastTotalCost_CBA_brkLR15_SSP2_P50	2.0°C	214.31	G2022 w/ FGD	All scenarios
REMIND 2.1_LeastTotalCost_CBA_brkSR15_SSP2_P50	2.0°C	161.68	G2022 w/ FGD	All scenarios
REMIND 2.1_LeastTotalCost_CEA_brkLR15_SSP2_P50	2.0°C	183.292	G2022 w/ FGD	All scenarios
REMIND 2.1_LeastTotalCost_CEA_brkSR15_SSP2_P50	2.0°C	187.235	G2022 w/ FGD	All scenarios
REMIND 2.1_LeastTotalCost_LTC_brkLR15_SSP1_P50	1.5°C	168.743	G2022 w/ FGD	All scenarios
REMIND 2.1_LeastTotalCost_LTC_brkLR15_SSP2_P50	2.0°C	215.84	G2022 w/ FGD	All scenarios
REMIND 2.1_LeastTotalCost_LTC_brkLR15_SSP5_P50	2.0°C	452.806	G2022 w/ FGD	All scenarios
REMIND 2.1_LeastTotalCost_LTC_brkSR15_SSP1_P50	1.5°C	112.788	G2022 w/ FGD	All scenarios
REMIND 2.1_LeastTotalCost_LTC_brkSR15_SSP2_P50	2.0°C	181.001	G2022 w/ FGD	All scenarios
REMIND 2.1_LeastTotalCost_LTC_brkSR15_SSP5_P50	2.0°C	430.95	G2022 w/ FGD	All scenarios
REMIND 2.1_R2p1_SSP1-PkBudg1100	1.5°C	149.267	G2022 w/ FGD	All scenarios
REMIND 2.1_R2p1_SSP1-PkBudg1300	1.5°C	98.2988	G2022 w/ FGD	All scenarios
REMIND 2.1_R2p1_SSP1-PkBudg900	1.5°C	209.009	G2022 w/ FGD	All scenarios
REMIND 2.1_R2p1_SSP2-PkBudg1100	2.0°C	220.658	G2022 w/ FGD	All scenarios
REMIND 2.1_R2p1_SSP2-PkBudg1300	2.0°C	175.125	G2022 w/ FGD	All scenarios
REMIND 2.1_R2p1_SSP2-PkBudg900	1.5°C	300.957	G2022 w/ FGD	All scenarios
REMIND 2.1_R2p1_SSP5-PkBudg1100	1.5°C	450.37	G2022 w/ FGD	All scenarios
REMIND 2.1_R2p1_SSP5-PkBudg1300	2.0°C	396.007	G2022 w/ FGD	All scenarios
REMIND 2.1_R2p1_SSP5-PkBudg900	1.5°C	654.822	G2022 w/ FGD	All scenarios
REMIND 2.1_TechCost-SSP2-B1100-bioH	2.0°C	248.814	G2022 w/ FGD	All scenarios
REMIND 2.1_TechCost-SSP2-B1100-ccsH	2.0°C	285.152	G2022 w/ FGD	All scenarios
REMIND 2.1_TechCost-SSP2-B1100-coalH	2.0°C	244.922	G2022 w/ FGD	All scenarios
REMIND 2.1_TechCost-SSP2-B1100-elh2H	2.0°C	241.605	G2022 w/ FGD	All scenarios
REMIND 2.1_TechCost-SSP2-B1100-gasH	2.0°C	243.882	G2022 w/ FGD	All scenarios
REMIND 2.1_TechCost-SSP2-B1100-nucH	2.0°C	240.638	G2022 w/ FGD	All scenarios
REMIND 2.1_TechCost-SSP2-B1100-oilH	2.0°C	262.731	G2022 w/ FGD	All scenarios
REMIND 2.1_TechCost-SSP2-B1100-spvH	2.0°C	234.689	G2022 w/ FGD	All scenarios
REMIND 2.1_TechCost-SSP2-B1100-windH	2.0°C	226.569	G2022 w/ FGD	All scenarios
REMIND-Buildings 2.0_BEG-Budg600	1.5°C	282.528	G2022 w/ FGD	All scenarios
REMIND-Buildings 2.0_BEG-Budg600-EG	1.5°C	276.514	G2022 w/ FGD	All scenarios
REMIND-MAgPIE 1.5_SSP1-19	1.5°C	307.493	G2022 w/ FGD	All scenarios
REMIND-MAgPIE 1.5_SSP1-26	2.0°C	140.768	G2022 w/ FGD	All scenarios
REMIND-MAgPIE 1.5_SSP2-19	1.5°C	437.31	G2022 w/ FGD	All scenarios
REMIND-MAgPIE 1.5_SSP2-26	2.0°C	226.246	G2022 w/ FGD	All scenarios
REMIND-MAgPIE 1.5_SSP5-19	1.5°C	558.017	G2022 w/ FGD	All scenarios
REMIND-MAgPIE 1.5_SSP5-26	2.0°C	468.279	G2022 w/ FGD	All scenarios
REMIND-MAgPIE 1.7-3.0_CD-LINKS_INDC2030i_1000	1.5°C	272.936	G2022 w/ FGD	All scenarios
REMIND-MAgPIE 1.7-3.0_CD-LINKS_INDC2030i_1600	2.0°C	209.529	G2022 w/ FGD	All scenarios
REMIND-MAgPIE 1.7-3.0_CD-LINKS_INDC2030i_400	1.5°C	379.726	G2022 w/ FGD	All scenarios
REMIND-MAgPIE 1.7-3.0_CD-LINKS_NDC2030i_1000	2.0°C	272.936	G2022 w/ FGD	All scenarios
REMIND-MAgPIE 1.7-3.0_CD-LINKS_NPi2020_1000	1.5°C	278.852	G2022 w/ FGD	All scenarios
REMIND-MAgPIE 1.7-3.0_CD-LINKS_NPi2020_1600	2.0°C	214.862	G2022 w/ FGD	All scenarios
REMIND-MAgPIE 1.7-3.0_CD-LINKS_NPi2020_400	1.5°C	355.23	G2022 w/ FGD	All scenarios
REMIND-MAgPIE 1.7-3.0_CO_2Deg2020	1.5°C	292.21	G2022 w/ FGD	All scenarios
REMIND-MAgPIE 1.7-3.0_CO_2Deg2030	1.5°C	286.315	G2022 w/ FGD	All scenarios
REMIND-MAgPIE 1.7-3.0_CO_Bridge	1.5°C	277.777	G2022 w/ FGD	All scenarios
REMIND-MAgPIE 1.7-3.0_EMF33_1.5C_cost100	1.5°C	386.27	G2022 w/ FGD	All scenarios
REMIND-MAgPIE 1.7-3.0_EMF33_1.5C_full	1.5°C	432.082	G2022 w/ FGD	All scenarios
REMIND-MAgPIE 1.7-3.0_EMF33_1.5C_nofuel	1.5°C	485.353	G2022 w/ FGD	All scenarios
REMIND-MAgPIE 1.7-3.0_EMF33_Med2C_cost100	2.0°C	223.879	G2022 w/ FGD	All scenarios
REMIND-MAgPIE 1.7-3.0_EMF33_Med2C_limbio	2.0°C	294.851	G2022 w/ FGD	All scenarios
REMIND-MAgPIE 1.7-3.0_EMF33_Med2C_nobeccs	2.0°C	219.5	G2022 w/ FGD	All scenarios
REMIND-MAgPIE 1.7-3.0_EMF33_Med2C_nofuel	2.0°C	277.975	G2022 w/ FGD	All scenarios
REMIND-MAgPIE 1.7-3.0_EMF33_Med2C_none	2.0°C	235.142	G2022 w/ FGD	All scenarios
REMIND-MAgPIE 1.7-3.0_EMF33_WB2C_cost100	2.0°C	260.247	G2022 w/ FGD	All scenarios
REMIND-MAgPIE 1.7-3.0_EMF33_WB2C_full	2.0°C	313.291	G2022 w/ FGD	All scenarios
REMIND-MAgPIE 1.7-3.0_EMF33_WB2C_limbio	2.0°C	412.315	G2022 w/ FGD	All scenarios
REMIND-MAgPIE 1.7-3.0_EMF33_WB2C_nobeccs	2.0°C	325.687	G2022 w/ FGD	All scenarios
REMIND-MAgPIE 1.7-3.0_EMF33_WB2C_nofuel	2.0°C	343.831	G2022 w/ FGD	All scenarios
REMIND-MAgPIE 1.7-3.0_EMF33_WB2C_none	2.0°C	81.9737	G2022 w/ FGD	All scenarios
REMIND-MAgPIE 1.7-3.0_EMF33_tax_hi_full	2.0°C	290.414	G2022 w/ FGD	All scenarios
REMIND-MAgPIE 1.7-3.0_EMF33_tax_hi_none	2.0°C	220.067	G2022 w/ FGD	All scenarios
REMIND-MAgPIE 1.7-3.0_PEP_1p5C_full_NDC	1.5°C	396.011	G2022 w/ FGD	All scenarios
REMIND-MAgPIE 1.7-3.0_PEP_1p5C_full_eff	1.5°C	376.339	G2022 w/ FGD	All scenarios
REMIND-MAgPIE 1.7-3.0_PEP_1p5C_full_goodpractice	1.5°C	387.212	G2022 w/ FGD	All scenarios
REMIND-MAgPIE 1.7-3.0_PEP_1p5C_full_netzero	1.5°C	386.214	G2022 w/ FGD	All scenarios
REMIND-MAgPIE 1.7-3.0_PEP_1p5C_red_eff	1.5°C	301.495	G2022 w/ FGD	All scenarios
REMIND-MAgPIE 1.7-3.0_PEP_2C_full_NDC	1.5°C	286.315	G2022 w/ FGD	All scenarios
REMIND-MAgPIE 1.7-3.0_PEP_2C_full_eff	1.5°C	292.21	G2022 w/ FGD	All scenarios
REMIND-MAgPIE 1.7-3.0_PEP_2C_full_goodpractice	1.5°C	292.725	G2022 w/ FGD	All scenarios
REMIND-MAgPIE 1.7-3.0_PEP_2C_full_netzero	1.5°C	305.394	G2022 w/ FGD	All scenarios
REMIND-MAgPIE 1.7-3.0_PEP_2C_red_NDC	1.5°C	236.341	G2022 w/ FGD	All scenarios
REMIND-MAgPIE 1.7-3.0_PEP_2C_red_eff	1.5°C	233	G2022 w/ FGD	All scenarios
REMIND-MAgPIE 1.7-3.0_PEP_2C_red_goodpractice	1.5°C	231.348	G2022 w/ FGD	All scenarios
REMIND-MAgPIE 1.7-3.0_PEP_2C_red_netzero	1.5°C	235.982	G2022 w/ FGD	All scenarios
REMIND-MAgPIE 1.7-3.0_SMP_2C_lifesty	1.5°C	226.492	G2022 w/ FGD	All scenarios
REMIND-MAgPIE 2.0-4.1_Diff_1300Gt_hybrid_def	2.0°C	253.302	G2022 w/ FGD	All scenarios
REMIND-MAgPIE 2.0-4.1_Diff_1300Gt_no-transfer_def	2.0°C	284.632	G2022 w/ FGD	All scenarios
REMIND-MAgPIE 2.0-4.1_Diff_1300Gt_uniform-pricing_def	2.0°C	250.222	G2022 w/ FGD	All scenarios
REMIND-MAgPIE 2.1-4.2_CEMICS_SSP1-1p5C-fullCDR	1.5°C	192.901	G2022 w/ FGD	All scenarios
REMIND-MAgPIE 2.1-4.2_CEMICS_SSP1-1p5C-minCDR	1.5°C	69.9452	G2022 w/ FGD	All scenarios
REMIND-MAgPIE 2.1-4.2_CEMICS_SSP2-1p5C-fullCDR	1.5°C	314.142	G2022 w/ FGD	All scenarios
REMIND-MAgPIE 2.1-4.2_CEMICS_SSP2-1p5C-minCDR	1.5°C	78.2211	G2022 w/ FGD	All scenarios
REMIND-MAgPIE 2.1-4.2_CEMICS_SSP2-2C-fullCDR	2.0°C	187.379	G2022 w/ FGD	All scenarios
REMIND-MAgPIE 2.1-4.2_CEMICS_SSP2-2C-minCDR	2.0°C	77.1668	G2022 w/ FGD	All scenarios
REMIND-MAgPIE 2.1-4.2_EN_INDCi2030_1000	2.0°C	175.327	G2022 w/ FGD	All scenarios
REMIND-MAgPIE 2.1-4.2_EN_INDCi2030_1000_COV	2.0°C	149.939	G2022 w/ FGD	All scenarios
REMIND-MAgPIE 2.1-4.2_EN_INDCi2030_1000_COV_NDCp	2.0°C	155.067	G2022 w/ FGD	All scenarios
REMIND-MAgPIE 2.1-4.2_EN_INDCi2030_1000_NDCp	2.0°C	178.099	G2022 w/ FGD	All scenarios
REMIND-MAgPIE 2.1-4.2_EN_INDCi2030_1000f	2.0°C	171.84	G2022 w/ FGD	All scenarios
REMIND-MAgPIE 2.1-4.2_EN_INDCi2030_1000f_COV	2.0°C	147.187	G2022 w/ FGD	All scenarios
REMIND-MAgPIE 2.1-4.2_EN_INDCi2030_1000f_COV_NDCp	2.0°C	150.89	G2022 w/ FGD	All scenarios
REMIND-MAgPIE 2.1-4.2_EN_INDCi2030_1000f_NDCp	2.0°C	174.654	G2022 w/ FGD	All scenarios
REMIND-MAgPIE 2.1-4.2_EN_INDCi2030_1200	2.0°C	150.218	G2022 w/ FGD	All scenarios
REMIND-MAgPIE 2.1-4.2_EN_INDCi2030_1200f	2.0°C	150.287	G2022 w/ FGD	All scenarios
REMIND-MAgPIE 2.1-4.2_EN_INDCi2030_1400	2.0°C	126.446	G2022 w/ FGD	All scenarios
REMIND-MAgPIE 2.1-4.2_EN_INDCi2030_1400f	2.0°C	126.446	G2022 w/ FGD	All scenarios
REMIND-MAgPIE 2.1-4.2_EN_INDCi2030_300f	1.5°C	269.834	G2022 w/ FGD	All scenarios
REMIND-MAgPIE 2.1-4.2_EN_INDCi2030_400f	1.5°C	251.301	G2022 w/ FGD	All scenarios
REMIND-MAgPIE 2.1-4.2_EN_INDCi2030_500f	1.5°C	231.823	G2022 w/ FGD	All scenarios
REMIND-MAgPIE 2.1-4.2_EN_INDCi2030_600_COV	1.5°C	271.288	G2022 w/ FGD	All scenarios
REMIND-MAgPIE 2.1-4.2_EN_INDCi2030_600_COV_NDCp	1.5°C	274.481	G2022 w/ FGD	All scenarios
REMIND-MAgPIE 2.1-4.2_EN_INDCi2030_600f	1.5°C	217.69	G2022 w/ FGD	All scenarios
REMIND-MAgPIE 2.1-4.2_EN_INDCi2030_600f_COV	1.5°C	203.092	G2022 w/ FGD	All scenarios
REMIND-MAgPIE 2.1-4.2_EN_INDCi2030_600f_COV_NDCp	1.5°C	205.611	G2022 w/ FGD	All scenarios
REMIND-MAgPIE 2.1-4.2_EN_INDCi2030_600f_NDCp	1.5°C	220.513	G2022 w/ FGD	All scenarios
REMIND-MAgPIE 2.1-4.2_EN_INDCi2030_700	2.0°C	259.414	G2022 w/ FGD	All scenarios
REMIND-MAgPIE 2.1-4.2_EN_INDCi2030_700f	2.0°C	204.387	G2022 w/ FGD	All scenarios
REMIND-MAgPIE 2.1-4.2_EN_INDCi2030_800	2.0°C	237.244	G2022 w/ FGD	All scenarios
REMIND-MAgPIE 2.1-4.2_EN_INDCi2030_800f	2.0°C	190.817	G2022 w/ FGD	All scenarios
REMIND-MAgPIE 2.1-4.2_EN_INDCi2030_900	2.0°C	200.181	G2022 w/ FGD	All scenarios
REMIND-MAgPIE 2.1-4.2_EN_INDCi2030_900f	2.0°C	180.932	G2022 w/ FGD	All scenarios
REMIND-MAgPIE 2.1-4.2_EN_NPi2020_1000	2.0°C	171.12	G2022 w/ FGD	All scenarios
REMIND-MAgPIE 2.1-4.2_EN_NPi2020_1000_COV	2.0°C	144.708	G2022 w/ FGD	All scenarios
REMIND-MAgPIE 2.1-4.2_EN_NPi2020_1000f	2.0°C	170.439	G2022 w/ FGD	All scenarios
REMIND-MAgPIE 2.1-4.2_EN_NPi2020_1000f_COV	2.0°C	146.497	G2022 w/ FGD	All scenarios
REMIND-MAgPIE 2.1-4.2_EN_NPi2020_1200	2.0°C	145.827	G2022 w/ FGD	All scenarios
REMIND-MAgPIE 2.1-4.2_EN_NPi2020_1200f	2.0°C	145.242	G2022 w/ FGD	All scenarios
REMIND-MAgPIE 2.1-4.2_EN_NPi2020_1400	2.0°C	109.627	G2022 w/ FGD	All scenarios
REMIND-MAgPIE 2.1-4.2_EN_NPi2020_1400f	2.0°C	109.627	G2022 w/ FGD	All scenarios
REMIND-MAgPIE 2.1-4.2_EN_NPi2020_1600	2.0°C	87.2511	G2022 w/ FGD	All scenarios
REMIND-MAgPIE 2.1-4.2_EN_NPi2020_1600f	2.0°C	87.2511	G2022 w/ FGD	All scenarios
REMIND-MAgPIE 2.1-4.2_EN_NPi2020_200f	1.5°C	294.385	G2022 w/ FGD	All scenarios
REMIND-MAgPIE 2.1-4.2_EN_NPi2020_300f	1.5°C	270.297	G2022 w/ FGD	All scenarios
REMIND-MAgPIE 2.1-4.2_EN_NPi2020_400	1.5°C	330.436	G2022 w/ FGD	All scenarios
REMIND-MAgPIE 2.1-4.2_EN_NPi2020_400f	1.5°C	253.093	G2022 w/ FGD	All scenarios
REMIND-MAgPIE 2.1-4.2_EN_NPi2020_500	1.5°C	297.42	G2022 w/ FGD	All scenarios
REMIND-MAgPIE 2.1-4.2_EN_NPi2020_500f	1.5°C	238.977	G2022 w/ FGD	All scenarios
REMIND-MAgPIE 2.1-4.2_EN_NPi2020_600	1.5°C	260.853	G2022 w/ FGD	All scenarios
REMIND-MAgPIE 2.1-4.2_EN_NPi2020_600_COV	1.5°C	236.085	G2022 w/ FGD	All scenarios
REMIND-MAgPIE 2.1-4.2_EN_NPi2020_600f	1.5°C	219.744	G2022 w/ FGD	All scenarios
REMIND-MAgPIE 2.1-4.2_EN_NPi2020_600f_COV	1.5°C	200.597	G2022 w/ FGD	All scenarios
REMIND-MAgPIE 2.1-4.2_EN_NPi2020_700	2.0°C	231.302	G2022 w/ FGD	All scenarios
REMIND-MAgPIE 2.1-4.2_EN_NPi2020_700f	2.0°C	207.344	G2022 w/ FGD	All scenarios
REMIND-MAgPIE 2.1-4.2_EN_NPi2020_800	2.0°C	200.002	G2022 w/ FGD	All scenarios
REMIND-MAgPIE 2.1-4.2_EN_NPi2020_800f	2.0°C	193.627	G2022 w/ FGD	All scenarios
REMIND-MAgPIE 2.1-4.2_EN_NPi2020_900	2.0°C	182.283	G2022 w/ FGD	All scenarios
REMIND-MAgPIE 2.1-4.2_EN_NPi2020_900f	2.0°C	182.2	G2022 w/ FGD	All scenarios
REMIND-MAgPIE 2.1-4.2_NGFS2_Below 2°C	2.0°C	174.84	G2022 w/ FGD	All scenarios
REMIND-MAgPIE 2.1-4.2_NGFS2_Below 2°C - IPD-95th	2.0°C	169.248	G2022 w/ FGD	All scenarios
REMIND-MAgPIE 2.1-4.2_NGFS2_Below 2°C - IPD-median	2.0°C	171.329	G2022 w/ FGD	All scenarios
REMIND-MAgPIE 2.1-4.2_NGFS2_Delayed Transition	2.0°C	160.633	G2022 w/ FGD	All scenarios
REMIND-MAgPIE 2.1-4.2_NGFS2_Divergent Net Zero Policies	1.5°C	213.232	G2022 w/ FGD	All scenarios
REMIND-MAgPIE 2.1-4.2_NGFS2_Net-Zero 2050	1.5°C	282.174	G2022 w/ FGD	All scenarios
REMIND-MAgPIE 2.1-4.2_NGFS2_Net-Zero 2050 - IPD-95th	1.5°C	285.548	G2022 w/ FGD	All scenarios
REMIND-MAgPIE 2.1-4.2_NGFS2_Net-Zero 2050 - IPD-median	1.5°C	287.264	G2022 w/ FGD	All scenarios
REMIND-MAgPIE 2.1-4.2_SusDev_SDP-PkBudg1000	1.5°C	83.3934	G2022 w/ FGD	All scenarios
REMIND-MAgPIE 2.1-4.2_SusDev_SSP1-PkBudg900	1.5°C	204.446	G2022 w/ FGD	All scenarios
REMIND-MAgPIE 2.1-4.2_SusDev_SSP2-PkBudg900	1.5°C	298.564	G2022 w/ FGD	All scenarios
REMIND-MAgPIE 2.1-4.3_DeepElec_SSP2_ HighRE_Budg1100	2.0°C	116.212	G2022 w/ FGD	All scenarios
REMIND-MAgPIE 2.1-4.3_DeepElec_SSP2_ HighRE_Budg1300	2.0°C	99.6133	G2022 w/ FGD	All scenarios
REMIND-MAgPIE 2.1-4.3_DeepElec_SSP2_ HighRE_Budg900	1.5°C	132.573	G2022 w/ FGD	All scenarios
REMIND-MAgPIE 2.1-4.3_DeepElec_SSP2_def_Budg1100	1.5°C	284.198	G2022 w/ FGD	All scenarios
REMIND-MAgPIE 2.1-4.3_DeepElec_SSP2_def_Budg1300	2.0°C	226.061	G2022 w/ FGD	All scenarios
REMIND-MAgPIE 2.1-4.3_DeepElec_SSP2_def_Budg900	1.5°C	402.878	G2022 w/ FGD	All scenarios
REMIND-Transport 2.1_Transport_Budg1100_Conv	2.0°C	127.602	G2022 w/ FGD	All scenarios
REMIND-Transport 2.1_Transport_Budg1100_Conv-LowD	2.0°C	124.141	G2022 w/ FGD	All scenarios
REMIND-Transport 2.1_Transport_Budg1100_ConvSyn	2.0°C	139.475	G2022 w/ FGD	All scenarios
REMIND-Transport 2.1_Transport_Budg1100_ElecPush	2.0°C	120.69	G2022 w/ FGD	All scenarios
REMIND-Transport 2.1_Transport_Budg1100_H2Push	2.0°C	122.625	G2022 w/ FGD	All scenarios
WITCH 5.0_CO_2Deg2020	2.0°C	249.23	G2022 w/ FGD	All scenarios
WITCH 5.0_CO_2Deg2030	2.0°C	182.522	G2022 w/ FGD	All scenarios
WITCH 5.0_CO_Bridge	2.0°C	118.124	G2022 w/ FGD	All scenarios
WITCH 5.0_EN_INDCi2030_1000	2.0°C	193.672	G2022 w/ FGD	All scenarios
WITCH 5.0_EN_INDCi2030_1000_NDCp	2.0°C	195.612	G2022 w/ FGD	All scenarios
WITCH 5.0_EN_INDCi2030_1000f	2.0°C	167.648	G2022 w/ FGD	All scenarios
WITCH 5.0_EN_INDCi2030_1000f_NDCp	2.0°C	168.691	G2022 w/ FGD	All scenarios
WITCH 5.0_EN_INDCi2030_1200	2.0°C	140.853	G2022 w/ FGD	All scenarios
WITCH 5.0_EN_INDCi2030_1200_NDCp	2.0°C	142.243	G2022 w/ FGD	All scenarios
WITCH 5.0_EN_INDCi2030_1200f	2.0°C	137.768	G2022 w/ FGD	All scenarios
WITCH 5.0_EN_INDCi2030_1200f_NDCp	2.0°C	136.395	G2022 w/ FGD	All scenarios
WITCH 5.0_EN_INDCi2030_1400	2.0°C	112.886	G2022 w/ FGD	All scenarios
WITCH 5.0_EN_INDCi2030_1400_NDCp	2.0°C	115.045	G2022 w/ FGD	All scenarios
WITCH 5.0_EN_INDCi2030_1400f	2.0°C	114.94	G2022 w/ FGD	All scenarios
WITCH 5.0_EN_INDCi2030_1400f_NDCp	2.0°C	115.257	G2022 w/ FGD	All scenarios
WITCH 5.0_EN_INDCi2030_500f	1.5°C	247.735	G2022 w/ FGD	All scenarios
WITCH 5.0_EN_INDCi2030_600f	2.0°C	239.268	G2022 w/ FGD	All scenarios
WITCH 5.0_EN_INDCi2030_600f_NDCp	2.0°C	242.67	G2022 w/ FGD	All scenarios
WITCH 5.0_EN_INDCi2030_700f	2.0°C	233.851	G2022 w/ FGD	All scenarios
WITCH 5.0_EN_INDCi2030_700f_NDCp	2.0°C	234.721	G2022 w/ FGD	All scenarios
WITCH 5.0_EN_INDCi2030_800	2.0°C	264.305	G2022 w/ FGD	All scenarios
WITCH 5.0_EN_INDCi2030_800_NDCp	2.0°C	265.426	G2022 w/ FGD	All scenarios
WITCH 5.0_EN_INDCi2030_800f	2.0°C	220.714	G2022 w/ FGD	All scenarios
WITCH 5.0_EN_INDCi2030_800f_NDCp	2.0°C	210.66	G2022 w/ FGD	All scenarios
WITCH 5.0_EN_INDCi2030_900	2.0°C	242.069	G2022 w/ FGD	All scenarios
WITCH 5.0_EN_INDCi2030_900_NDCp	2.0°C	235.107	G2022 w/ FGD	All scenarios
WITCH 5.0_EN_INDCi2030_900f	2.0°C	195.231	G2022 w/ FGD	All scenarios
WITCH 5.0_EN_INDCi2030_900f_NDCp	2.0°C	191.284	G2022 w/ FGD	All scenarios
WITCH 5.0_EN_NPi2020_1000	2.0°C	170.788	G2022 w/ FGD	All scenarios
WITCH 5.0_EN_NPi2020_1000f	2.0°C	172.299	G2022 w/ FGD	All scenarios
WITCH 5.0_EN_NPi2020_1200	2.0°C	145.175	G2022 w/ FGD	All scenarios
WITCH 5.0_EN_NPi2020_1200f	2.0°C	148.332	G2022 w/ FGD	All scenarios
WITCH 5.0_EN_NPi2020_1400	2.0°C	127.842	G2022 w/ FGD	All scenarios
WITCH 5.0_EN_NPi2020_1400f	2.0°C	130.261	G2022 w/ FGD	All scenarios
WITCH 5.0_EN_NPi2020_1600	2.0°C	102.065	G2022 w/ FGD	All scenarios
WITCH 5.0_EN_NPi2020_1600f	2.0°C	104.796	G2022 w/ FGD	All scenarios
WITCH 5.0_EN_NPi2020_400f	1.5°C	276.195	G2022 w/ FGD	All scenarios
WITCH 5.0_EN_NPi2020_450	1.5°C	314.753	G2022 w/ FGD	All scenarios
WITCH 5.0_EN_NPi2020_450f	1.5°C	274.907	G2022 w/ FGD	All scenarios
WITCH 5.0_EN_NPi2020_500	1.5°C	311.246	G2022 w/ FGD	All scenarios
WITCH 5.0_EN_NPi2020_500f	1.5°C	274.788	G2022 w/ FGD	All scenarios
WITCH 5.0_EN_NPi2020_600	2.0°C	298.326	G2022 w/ FGD	All scenarios
WITCH 5.0_EN_NPi2020_600f	2.0°C	249.734	G2022 w/ FGD	All scenarios
WITCH 5.0_EN_NPi2020_700	2.0°C	276.769	G2022 w/ FGD	All scenarios
WITCH 5.0_EN_NPi2020_700f	2.0°C	226.54	G2022 w/ FGD	All scenarios
WITCH 5.0_EN_NPi2020_800	2.0°C	223.409	G2022 w/ FGD	All scenarios
WITCH 5.0_EN_NPi2020_800f	2.0°C	202.528	G2022 w/ FGD	All scenarios
WITCH 5.0_EN_NPi2020_900	2.0°C	190.596	G2022 w/ FGD	All scenarios
WITCH 5.0_EN_NPi2020_900f	2.0°C	184.89	G2022 w/ FGD	All scenarios
WITCH-GLOBIOM 4.4_CD-LINKS_INDC2030i_1600	2.0°C	222.005	G2022 w/ FGD	All scenarios
WITCH-GLOBIOM 4.4_CD-LINKS_NDC2030i_1000	1.5°C	208.38	G2022 w/ FGD	All scenarios
WITCH-GLOBIOM 4.4_CD-LINKS_NPi2020_1000	1.5°C	291.882	G2022 w/ FGD	All scenarios
WITCH-GLOBIOM 4.4_CD-LINKS_NPi2020_1600	2.0°C	296.537	G2022 w/ FGD	All scenarios
WITCH-GLOBIOM 4.4_CD-LINKS_NPi2020_400	1.5°C	286.523	G2022 w/ FGD	All scenarios
AIM/CGE 2.0_SSP1-26	2.0°C	183.426	G2022 w/o FGD	All scenarios
AIM/CGE 2.0_SSP4-26	2.0°C	474.476	G2022 w/o FGD	All scenarios
AIM/CGE 2.1_CD-LINKS_NDC2030i_1000	2.0°C	421.527	G2022 w/o FGD	All scenarios
AIM/CGE 2.1_CD-LINKS_NPi2020_1000	2.0°C	460.892	G2022 w/o FGD	All scenarios
AIM/CGE 2.1_CD-LINKS_NPi2020_400	1.5°C	425.057	G2022 w/o FGD	All scenarios
AIM/CGE 2.1_CO_Bridge	2.0°C	385.005	G2022 w/o FGD	All scenarios
AIM/CGE 2.2_EN_INDCi2030_1000f	2.0°C	394.341	G2022 w/o FGD	All scenarios
AIM/CGE 2.2_EN_INDCi2030_1200	2.0°C	394.107	G2022 w/o FGD	All scenarios
AIM/CGE 2.2_EN_INDCi2030_1200f	2.0°C	394.162	G2022 w/o FGD	All scenarios
AIM/CGE 2.2_EN_INDCi2030_1400	2.0°C	406.626	G2022 w/o FGD	All scenarios
AIM/CGE 2.2_EN_INDCi2030_1400f	2.0°C	375.497	G2022 w/o FGD	All scenarios
AIM/CGE 2.2_EN_INDCi2030_800f	2.0°C	447.068	G2022 w/o FGD	All scenarios
AIM/CGE 2.2_EN_INDCi2030_900f	2.0°C	416.354	G2022 w/o FGD	All scenarios
AIM/CGE 2.2_EN_NPi2020_1000	2.0°C	523.152	G2022 w/o FGD	All scenarios
AIM/CGE 2.2_EN_NPi2020_1000f	2.0°C	487.218	G2022 w/o FGD	All scenarios
AIM/CGE 2.2_EN_NPi2020_1200	2.0°C	496.599	G2022 w/o FGD	All scenarios
AIM/CGE 2.2_EN_NPi2020_1200f	2.0°C	444.522	G2022 w/o FGD	All scenarios
AIM/CGE 2.2_EN_NPi2020_1400	2.0°C	424.021	G2022 w/o FGD	All scenarios
AIM/CGE 2.2_EN_NPi2020_1400f	2.0°C	395.834	G2022 w/o FGD	All scenarios
AIM/CGE 2.2_EN_NPi2020_300f	1.5°C	564.493	G2022 w/o FGD	All scenarios
AIM/CGE 2.2_EN_NPi2020_400f	1.5°C	531.412	G2022 w/o FGD	All scenarios
AIM/CGE 2.2_EN_NPi2020_500f	1.5°C	519.277	G2022 w/o FGD	All scenarios
AIM/CGE 2.2_EN_NPi2020_600	1.5°C	545.916	G2022 w/o FGD	All scenarios
AIM/CGE 2.2_EN_NPi2020_600f	1.5°C	524.611	G2022 w/o FGD	All scenarios
AIM/CGE 2.2_EN_NPi2020_700	2.0°C	512.14	G2022 w/o FGD	All scenarios
AIM/CGE 2.2_EN_NPi2020_700f	2.0°C	532.819	G2022 w/o FGD	All scenarios
AIM/CGE 2.2_EN_NPi2020_800	2.0°C	498.273	G2022 w/o FGD	All scenarios
AIM/CGE 2.2_EN_NPi2020_800f	2.0°C	547.445	G2022 w/o FGD	All scenarios
AIM/CGE 2.2_EN_NPi2020_900	2.0°C	510.778	G2022 w/o FGD	All scenarios
AIM/CGE 2.2_EN_NPi2020_900f	2.0°C	516.742	G2022 w/o FGD	All scenarios
AIM/Hub-Global 2.0_1.5C	1.5°C	482.754	G2022 w/o FGD	All scenarios
AIM/Hub-Global 2.0_WB2C	2.0°C	380.972	G2022 w/o FGD	All scenarios
COFFEE 1.1_CO_2Deg2020	2.0°C	274.159	G2022 w/o FGD	All scenarios
COFFEE 1.1_CO_2Deg2030	2.0°C	273.495	G2022 w/o FGD	All scenarios
COFFEE 1.1_CO_Bridge	2.0°C	250.714	G2022 w/o FGD	All scenarios
COFFEE 1.1_EN_INDCi2030_1000	2.0°C	278.019	G2022 w/o FGD	All scenarios
COFFEE 1.1_EN_INDCi2030_1000_NDCp	2.0°C	287.796	G2022 w/o FGD	All scenarios
COFFEE 1.1_EN_INDCi2030_1200	2.0°C	233.991	G2022 w/o FGD	All scenarios
COFFEE 1.1_EN_INDCi2030_400f	1.5°C	294.22	G2022 w/o FGD	All scenarios
COFFEE 1.1_EN_INDCi2030_500	2.0°C	285.011	G2022 w/o FGD	All scenarios
COFFEE 1.1_EN_INDCi2030_500f	1.5°C	283.788	G2022 w/o FGD	All scenarios
COFFEE 1.1_EN_INDCi2030_600	2.0°C	299.974	G2022 w/o FGD	All scenarios
COFFEE 1.1_EN_INDCi2030_600_NDCp	2.0°C	299.089	G2022 w/o FGD	All scenarios
COFFEE 1.1_EN_INDCi2030_600f	2.0°C	273.24	G2022 w/o FGD	All scenarios
COFFEE 1.1_EN_INDCi2030_700	2.0°C	307.821	G2022 w/o FGD	All scenarios
COFFEE 1.1_EN_INDCi2030_700f	2.0°C	258.611	G2022 w/o FGD	All scenarios
COFFEE 1.1_EN_INDCi2030_800	2.0°C	278.019	G2022 w/o FGD	All scenarios
COFFEE 1.1_EN_INDCi2030_800f	2.0°C	236.686	G2022 w/o FGD	All scenarios
COFFEE 1.1_EN_INDCi2030_900	2.0°C	291.172	G2022 w/o FGD	All scenarios
COFFEE 1.1_EN_INDCi2030_900f	2.0°C	224.943	G2022 w/o FGD	All scenarios
COFFEE 1.1_EN_NPi2020_1000	2.0°C	276.645	G2022 w/o FGD	All scenarios
COFFEE 1.1_EN_NPi2020_1200	2.0°C	240.524	G2022 w/o FGD	All scenarios
COFFEE 1.1_EN_NPi2020_400	1.5°C	299.717	G2022 w/o FGD	All scenarios
COFFEE 1.1_EN_NPi2020_400_lowBECCS	2.0°C	226.158	G2022 w/o FGD	All scenarios
COFFEE 1.1_EN_NPi2020_400f	1.5°C	297.874	G2022 w/o FGD	All scenarios
COFFEE 1.1_EN_NPi2020_400f_lowBECCS	2.0°C	240.174	G2022 w/o FGD	All scenarios
COFFEE 1.1_EN_NPi2020_500	2.0°C	312.135	G2022 w/o FGD	All scenarios
COFFEE 1.1_EN_NPi2020_500f	1.5°C	286.536	G2022 w/o FGD	All scenarios
COFFEE 1.1_EN_NPi2020_600	2.0°C	320.42	G2022 w/o FGD	All scenarios
COFFEE 1.1_EN_NPi2020_600f	2.0°C	273.905	G2022 w/o FGD	All scenarios
COFFEE 1.1_EN_NPi2020_700	2.0°C	313.059	G2022 w/o FGD	All scenarios
COFFEE 1.1_EN_NPi2020_700f	2.0°C	263.344	G2022 w/o FGD	All scenarios
COFFEE 1.1_EN_NPi2020_800	2.0°C	305.392	G2022 w/o FGD	All scenarios
COFFEE 1.1_EN_NPi2020_800f	2.0°C	241.453	G2022 w/o FGD	All scenarios
COFFEE 1.1_EN_NPi2020_900	2.0°C	297.107	G2022 w/o FGD	All scenarios
COFFEE 1.1_EN_NPi2020_900f	2.0°C	225.765	G2022 w/o FGD	All scenarios
GCAM 5.2_NGFS1_Immediate 2C with CDR (Orderly, Rep)	2.0°C	503.583	G2022 w/o FGD	All scenarios
GCAM 5.3_NGFS2_Below 2°C	2.0°C	255.098	G2022 w/o FGD	All scenarios
GCAM 5.3_NGFS2_Delayed Transition	2.0°C	288.275	G2022 w/o FGD	All scenarios
GCAM 5.3_NGFS2_Divergent Net Zero Policies	1.5°C	344.587	G2022 w/o FGD	All scenarios
GCAM 5.3_NGFS2_Net-Zero 2050	1.5°C	353.168	G2022 w/o FGD	All scenarios
GCAM 5.3_R_MAC_30_n0	1.5°C	926.172	G2022 w/o FGD	All scenarios
GCAM 5.3_R_MAC_35_n0	2.0°C	883.366	G2022 w/o FGD	All scenarios
GCAM 5.3_R_MAC_35_n8	1.5°C	880.698	G2022 w/o FGD	All scenarios
GCAM 5.3_R_MAC_40_n0	2.0°C	873.756	G2022 w/o FGD	All scenarios
GCAM 5.3_R_MAC_40_n8	1.5°C	871.543	G2022 w/o FGD	All scenarios
GCAM 5.3_R_MAC_45_n0	2.0°C	817.136	G2022 w/o FGD	All scenarios
GCAM 5.3_R_MAC_45_n8	1.5°C	840.575	G2022 w/o FGD	All scenarios
GCAM 5.3_R_MAC_50_n0	2.0°C	779.392	G2022 w/o FGD	All scenarios
GCAM 5.3_R_MAC_50_n8	1.5°C	803.364	G2022 w/o FGD	All scenarios
GCAM 5.3_R_MAC_55_n0	2.0°C	728.074	G2022 w/o FGD	All scenarios
GCAM 5.3_R_MAC_55_n8	1.5°C	771.256	G2022 w/o FGD	All scenarios
GCAM 5.3_R_MAC_60_n0	2.0°C	685.347	G2022 w/o FGD	All scenarios
GCAM 5.3_R_MAC_60_n8	1.5°C	734.078	G2022 w/o FGD	All scenarios
GCAM 5.3_R_MAC_65_n0	2.0°C	638.859	G2022 w/o FGD	All scenarios
GCAM 5.3_R_MAC_65_n8	2.0°C	705.065	G2022 w/o FGD	All scenarios
GCAM 5.3_R_MAC_70_n0	2.0°C	598.133	G2022 w/o FGD	All scenarios
GCAM 5.3_R_MAC_70_n8	2.0°C	669.707	G2022 w/o FGD	All scenarios
GCAM 5.3_R_MAC_75_n0	2.0°C	562.283	G2022 w/o FGD	All scenarios
GCAM 5.3_R_MAC_75_n8	2.0°C	634.056	G2022 w/o FGD	All scenarios
GCAM 5.3_R_MAC_80_n0	2.0°C	531.539	G2022 w/o FGD	All scenarios
GCAM 5.3_R_MAC_80_n8	2.0°C	600.398	G2022 w/o FGD	All scenarios
GCAM 5.3_R_MAC_85_n8	2.0°C	570.107	G2022 w/o FGD	All scenarios
GCAM 5.3_R_MAC_90_n8	2.0°C	543.447	G2022 w/o FGD	All scenarios
GCAM 5.3_R_MAC_95_n8	2.0°C	519.587	G2022 w/o FGD	All scenarios
GEM-E3_V2021_EN_INDCi2030_1000	2.0°C	222.359	G2022 w/o FGD	All scenarios
GEM-E3_V2021_EN_INDCi2030_1000_COV	2.0°C	203.444	G2022 w/o FGD	All scenarios
GEM-E3_V2021_EN_INDCi2030_1000_COV_NDCp	2.0°C	198.374	G2022 w/o FGD	All scenarios
GEM-E3_V2021_EN_INDCi2030_1000_NDCp	2.0°C	221.686	G2022 w/o FGD	All scenarios
GEM-E3_V2021_EN_INDCi2030_1000f	2.0°C	199.987	G2022 w/o FGD	All scenarios
GEM-E3_V2021_EN_INDCi2030_1000f_COV	2.0°C	186.662	G2022 w/o FGD	All scenarios
GEM-E3_V2021_EN_INDCi2030_1000f_COV_NDCp	2.0°C	186.961	G2022 w/o FGD	All scenarios
GEM-E3_V2021_EN_INDCi2030_1000f_NDCp	2.0°C	200.633	G2022 w/o FGD	All scenarios
GEM-E3_V2021_EN_INDCi2030_1400	2.0°C	178.289	G2022 w/o FGD	All scenarios
GEM-E3_V2021_EN_INDCi2030_1400f	2.0°C	177.176	G2022 w/o FGD	All scenarios
GEM-E3_V2021_EN_INDCi2030_600f	1.5°C	204.976	G2022 w/o FGD	All scenarios
GEM-E3_V2021_EN_INDCi2030_600f_COV	1.5°C	187.735	G2022 w/o FGD	All scenarios
GEM-E3_V2021_EN_INDCi2030_600f_COV_NDCp	1.5°C	187.77	G2022 w/o FGD	All scenarios
GEM-E3_V2021_EN_INDCi2030_600f_NDCp	1.5°C	204.299	G2022 w/o FGD	All scenarios
GEM-E3_V2021_EN_INDCi2030_800	2.0°C	224.723	G2022 w/o FGD	All scenarios
GEM-E3_V2021_EN_INDCi2030_800f	1.5°C	203.757	G2022 w/o FGD	All scenarios
GEM-E3_V2021_EN_NPi2020_1000	2.0°C	208.646	G2022 w/o FGD	All scenarios
GEM-E3_V2021_EN_NPi2020_1000_COV	2.0°C	189.105	G2022 w/o FGD	All scenarios
GEM-E3_V2021_EN_NPi2020_1000f	2.0°C	194.443	G2022 w/o FGD	All scenarios
GEM-E3_V2021_EN_NPi2020_1000f_COV	2.0°C	180.07	G2022 w/o FGD	All scenarios
GEM-E3_V2021_EN_NPi2020_1400f	2.0°C	175.596	G2022 w/o FGD	All scenarios
GEM-E3_V2021_EN_NPi2020_400f	1.5°C	207.704	G2022 w/o FGD	All scenarios
GEM-E3_V2021_EN_NPi2020_500	1.5°C	216.028	G2022 w/o FGD	All scenarios
GEM-E3_V2021_EN_NPi2020_500f	1.5°C	207.088	G2022 w/o FGD	All scenarios
GEM-E3_V2021_EN_NPi2020_600	1.5°C	233.162	G2022 w/o FGD	All scenarios
GEM-E3_V2021_EN_NPi2020_600_COV	1.5°C	203.207	G2022 w/o FGD	All scenarios
GEM-E3_V2021_EN_NPi2020_600f	1.5°C	208.315	G2022 w/o FGD	All scenarios
GEM-E3_V2021_EN_NPi2020_600f_COV	1.5°C	181.409	G2022 w/o FGD	All scenarios
GEM-E3_V2021_EN_NPi2020_800	2.0°C	221.712	G2022 w/o FGD	All scenarios
GEM-E3_V2021_EN_NPi2020_800f	2.0°C	201.082	G2022 w/o FGD	All scenarios
IMAGE 3.0.1_CD-LINKS_INDC2030i_1600	2.0°C	266.484	G2022 w/o FGD	All scenarios
IMAGE 3.0.1_CD-LINKS_NDC2030i_1000	2.0°C	307.966	G2022 w/o FGD	All scenarios
IMAGE 3.0.1_CD-LINKS_NPi2020_1000	2.0°C	359.123	G2022 w/o FGD	All scenarios
IMAGE 3.0.1_CD-LINKS_NPi2020_1600	2.0°C	307.828	G2022 w/o FGD	All scenarios
IMAGE 3.0.1_CD-LINKS_NPi2020_400	1.5°C	608.396	G2022 w/o FGD	All scenarios
IMAGE 3.0.1_SSP1-26	2.0°C	238.47	G2022 w/o FGD	All scenarios
IMAGE 3.0.2_EMF33_Med2C_nobeccs	2.0°C	192.408	G2022 w/o FGD	All scenarios
IMAGE 3.0.2_EMF33_Med2C_nofuel	2.0°C	306.146	G2022 w/o FGD	All scenarios
IMAGE 3.0.2_EMF33_Med2C_none	2.0°C	192.723	G2022 w/o FGD	All scenarios
IMAGE 3.0.2_EMF33_WB2C_cost100	2.0°C	400.107	G2022 w/o FGD	All scenarios
IMAGE 3.0.2_EMF33_WB2C_full	2.0°C	401.288	G2022 w/o FGD	All scenarios
IMAGE 3.0.2_EMF33_WB2C_nobeccs	2.0°C	194.388	G2022 w/o FGD	All scenarios
IMAGE 3.0.2_EMF33_WB2C_nofuel	2.0°C	390.383	G2022 w/o FGD	All scenarios
IMAGE 3.0.2_EMF33_tax_hi_full	2.0°C	360.198	G2022 w/o FGD	All scenarios
IMAGE 3.0_CO_2Deg2020	2.0°C	478.432	G2022 w/o FGD	All scenarios
IMAGE 3.0_CO_2Deg2030	2.0°C	429.409	G2022 w/o FGD	All scenarios
IMAGE 3.0_CO_Bridge	2.0°C	438.691	G2022 w/o FGD	All scenarios
IMAGE 3.0_EN_INDCi2030_1000	2.0°C	537.019	G2022 w/o FGD	All scenarios
IMAGE 3.0_EN_INDCi2030_1000f	2.0°C	449.096	G2022 w/o FGD	All scenarios
IMAGE 3.0_EN_INDCi2030_1200	2.0°C	457.627	G2022 w/o FGD	All scenarios
IMAGE 3.0_EN_INDCi2030_1200f	2.0°C	425.493	G2022 w/o FGD	All scenarios
IMAGE 3.0_EN_INDCi2030_1400f	2.0°C	391.106	G2022 w/o FGD	All scenarios
IMAGE 3.0_EN_INDCi2030_800f	2.0°C	527.12	G2022 w/o FGD	All scenarios
IMAGE 3.0_EN_NPi2020_1000	2.0°C	530.911	G2022 w/o FGD	All scenarios
IMAGE 3.0_EN_NPi2020_1000f	2.0°C	517.702	G2022 w/o FGD	All scenarios
IMAGE 3.0_EN_NPi2020_1200	2.0°C	484.512	G2022 w/o FGD	All scenarios
IMAGE 3.0_EN_NPi2020_1200f	2.0°C	459.769	G2022 w/o FGD	All scenarios
IMAGE 3.0_EN_NPi2020_1400	2.0°C	429.193	G2022 w/o FGD	All scenarios
IMAGE 3.0_EN_NPi2020_1400f	2.0°C	398.563	G2022 w/o FGD	All scenarios
IMAGE 3.0_EN_NPi2020_600f	2.0°C	599.156	G2022 w/o FGD	All scenarios
IMAGE 3.0_EN_NPi2020_800	2.0°C	553.683	G2022 w/o FGD	All scenarios
IMAGE 3.0_EN_NPi2020_800f	2.0°C	551.684	G2022 w/o FGD	All scenarios
IMAGE 3.2_SSP1_SPA1_19I_D	1.5°C	786.762	G2022 w/o FGD	All scenarios
IMAGE 3.2_SSP1_SPA1_19I_D_LB	1.5°C	546.395	G2022 w/o FGD	All scenarios
IMAGE 3.2_SSP1_SPA1_19I_LI	1.5°C	633.432	G2022 w/o FGD	All scenarios
IMAGE 3.2_SSP1_SPA1_19I_LIRE	1.5°C	935.034	G2022 w/o FGD	All scenarios
IMAGE 3.2_SSP1_SPA1_19I_LIRE_LB	1.5°C	656.146	G2022 w/o FGD	All scenarios
IMAGE 3.2_SSP1_SPA1_19I_RE	1.5°C	719.896	G2022 w/o FGD	All scenarios
IMAGE 3.2_SSP1_SPA1_19I_RE_LB	1.5°C	619.641	G2022 w/o FGD	All scenarios
IMAGE 3.2_SSP1_SPA1_26I_D	2.0°C	430.296	G2022 w/o FGD	All scenarios
IMAGE 3.2_SSP1_SPA1_26I_LI	2.0°C	240.513	G2022 w/o FGD	All scenarios
IMAGE 3.2_SSP1_SPA1_26I_LIRE	2.0°C	341.415	G2022 w/o FGD	All scenarios
IMAGE 3.2_SSP1_SPA1_26I_RE	2.0°C	357.117	G2022 w/o FGD	All scenarios
IMAGE 3.2_SSP2_SPA0_26I_D	2.0°C	495.695	G2022 w/o FGD	All scenarios
IMAGE 3.2_SSP2_SPA1_19I_D_LB	1.5°C	811.774	G2022 w/o FGD	All scenarios
IMAGE 3.2_SSP2_SPA1_19I_LIRE_LB	1.5°C	671.061	G2022 w/o FGD	All scenarios
IMAGE 3.2_SSP2_SPA1_19I_RE_LB	1.5°C	718.472	G2022 w/o FGD	All scenarios
IMAGE 3.2_SSP2_SPA2_19I_D	1.5°C	981.03	G2022 w/o FGD	All scenarios
IMAGE 3.2_SSP2_SPA2_19I_LI	1.5°C	711.844	G2022 w/o FGD	All scenarios
IMAGE 3.2_SSP2_SPA2_19I_LIRE	1.5°C	860.506	G2022 w/o FGD	All scenarios
IMAGE 3.2_SSP2_SPA2_19I_RE	1.5°C	904.081	G2022 w/o FGD	All scenarios
IMAGE 3.2_SSP2_SPA2_26I_D	2.0°C	768.168	G2022 w/o FGD	All scenarios
IMAGE 3.2_SSP2_SPA2_26I_LI	2.0°C	499.889	G2022 w/o FGD	All scenarios
IMAGE 3.2_SSP2_SPA2_26I_LIRE	2.0°C	470.279	G2022 w/o FGD	All scenarios
IMAGE 3.2_SSP2_SPA2_26I_RE	2.0°C	793.892	G2022 w/o FGD	All scenarios
MESSAGE-GLOBIOM 1.0_ADVANCE_2020_1.5C-2100	1.5°C	639.825	G2022 w/o FGD	All scenarios
MESSAGE-GLOBIOM 1.0_ADVANCE_2020_Med2C	2.0°C	815.766	G2022 w/o FGD	All scenarios
MESSAGE-GLOBIOM 1.0_ADVANCE_2020_WB2C	2.0°C	915.013	G2022 w/o FGD	All scenarios
MESSAGE-GLOBIOM 1.0_ADVANCE_2030_Med2C	2.0°C	698.309	G2022 w/o FGD	All scenarios
MESSAGE-GLOBIOM 1.0_ADVANCE_2030_Price1.5C	1.5°C	476.935	G2022 w/o FGD	All scenarios
MESSAGE-GLOBIOM 1.0_ADVANCE_2030_WB2C	2.0°C	584.574	G2022 w/o FGD	All scenarios
MESSAGE-GLOBIOM 1.0_EMF33_1.5C_cost100	1.5°C	433.538	G2022 w/o FGD	All scenarios
MESSAGE-GLOBIOM 1.0_EMF33_1.5C_full	1.5°C	441.01	G2022 w/o FGD	All scenarios
MESSAGE-GLOBIOM 1.0_EMF33_Med2C_cost100	2.0°C	432.025	G2022 w/o FGD	All scenarios
MESSAGE-GLOBIOM 1.0_EMF33_Med2C_full	2.0°C	467.612	G2022 w/o FGD	All scenarios
MESSAGE-GLOBIOM 1.0_EMF33_Med2C_limbio	2.0°C	509.342	G2022 w/o FGD	All scenarios
MESSAGE-GLOBIOM 1.0_EMF33_Med2C_nobeccs	2.0°C	427.554	G2022 w/o FGD	All scenarios
MESSAGE-GLOBIOM 1.0_EMF33_Med2C_nofuel	2.0°C	459.597	G2022 w/o FGD	All scenarios
MESSAGE-GLOBIOM 1.0_EMF33_Med2C_none	2.0°C	441.166	G2022 w/o FGD	All scenarios
MESSAGE-GLOBIOM 1.0_EMF33_WB2C_cost100	1.5°C	592.215	G2022 w/o FGD	All scenarios
MESSAGE-GLOBIOM 1.0_EMF33_WB2C_full	1.5°C	605.966	G2022 w/o FGD	All scenarios
MESSAGE-GLOBIOM 1.0_EMF33_WB2C_limbio	1.5°C	566.917	G2022 w/o FGD	All scenarios
MESSAGE-GLOBIOM 1.0_EMF33_WB2C_nofuel	1.5°C	562.899	G2022 w/o FGD	All scenarios
MESSAGE-GLOBIOM 1.0_EMF33_tax_hi_full	2.0°C	561.72	G2022 w/o FGD	All scenarios
MESSAGE-GLOBIOM 1.0_EMF33_tax_hi_none	2.0°C	398.074	G2022 w/o FGD	All scenarios
MESSAGE-GLOBIOM 1.0_SSP1-26	2.0°C	358.978	G2022 w/o FGD	All scenarios
MESSAGE-GLOBIOM 1.0_SSP2-19	1.5°C	302.153	G2022 w/o FGD	All scenarios
MESSAGE-GLOBIOM 1.0_SSP2-26	2.0°C	453.765	G2022 w/o FGD	All scenarios
MESSAGEix-GLOBIOM 1.0_CD-LINKS_INDC2030i_1600	2.0°C	401.169	G2022 w/o FGD	All scenarios
MESSAGEix-GLOBIOM 1.0_CD-LINKS_NDC2030i_1000	1.5°C	469.765	G2022 w/o FGD	All scenarios
MESSAGEix-GLOBIOM 1.0_CD-LINKS_NPi2020_1000	1.5°C	580.082	G2022 w/o FGD	All scenarios
MESSAGEix-GLOBIOM 1.0_CD-LINKS_NPi2020_1600	2.0°C	418.438	G2022 w/o FGD	All scenarios
MESSAGEix-GLOBIOM 1.0_CD-LINKS_NPi2020_400	1.5°C	516.5	G2022 w/o FGD	All scenarios
MESSAGEix-GLOBIOM 1.0_LowEnergyDemand_1.3_IPCC	1.5°C	1.42147	G2022 w/o FGD	All scenarios
MESSAGEix-GLOBIOM_1.1_EN_INDCi2030_1000	2.0°C	146.728	G2022 w/o FGD	All scenarios
MESSAGEix-GLOBIOM_1.1_EN_INDCi2030_1000_COV	2.0°C	147.248	G2022 w/o FGD	All scenarios
MESSAGEix-GLOBIOM_1.1_EN_INDCi2030_1000_COV_NDCp	2.0°C	148.221	G2022 w/o FGD	All scenarios
MESSAGEix-GLOBIOM_1.1_EN_INDCi2030_1000_NDCp	2.0°C	148.855	G2022 w/o FGD	All scenarios
MESSAGEix-GLOBIOM_1.1_EN_INDCi2030_1000f	2.0°C	166.751	G2022 w/o FGD	All scenarios
MESSAGEix-GLOBIOM_1.1_EN_INDCi2030_1000f_COV	2.0°C	163.594	G2022 w/o FGD	All scenarios
MESSAGEix-GLOBIOM_1.1_EN_INDCi2030_1000f_COV_NDCp	2.0°C	159.279	G2022 w/o FGD	All scenarios
MESSAGEix-GLOBIOM_1.1_EN_INDCi2030_1000f_NDCp	2.0°C	169.203	G2022 w/o FGD	All scenarios
MESSAGEix-GLOBIOM_1.1_EN_INDCi2030_1200	2.0°C	174.154	G2022 w/o FGD	All scenarios
MESSAGEix-GLOBIOM_1.1_EN_INDCi2030_1200_COV	2.0°C	175.212	G2022 w/o FGD	All scenarios
MESSAGEix-GLOBIOM_1.1_EN_INDCi2030_1200_COV_NDCp	2.0°C	171.961	G2022 w/o FGD	All scenarios
MESSAGEix-GLOBIOM_1.1_EN_INDCi2030_1200_NDCp	2.0°C	176.713	G2022 w/o FGD	All scenarios
MESSAGEix-GLOBIOM_1.1_EN_INDCi2030_1200f	2.0°C	165.392	G2022 w/o FGD	All scenarios
MESSAGEix-GLOBIOM_1.1_EN_INDCi2030_1200f_COV	2.0°C	162.783	G2022 w/o FGD	All scenarios
MESSAGEix-GLOBIOM_1.1_EN_INDCi2030_1200f_COV_NDCp	2.0°C	158.111	G2022 w/o FGD	All scenarios
MESSAGEix-GLOBIOM_1.1_EN_INDCi2030_1200f_NDCp	2.0°C	168.068	G2022 w/o FGD	All scenarios
MESSAGEix-GLOBIOM_1.1_EN_INDCi2030_1400	2.0°C	169.445	G2022 w/o FGD	All scenarios
MESSAGEix-GLOBIOM_1.1_EN_INDCi2030_1400_COV	2.0°C	164.312	G2022 w/o FGD	All scenarios
MESSAGEix-GLOBIOM_1.1_EN_INDCi2030_1400_COV_NDCp	2.0°C	159.798	G2022 w/o FGD	All scenarios
MESSAGEix-GLOBIOM_1.1_EN_INDCi2030_1400_NDCp	2.0°C	171.365	G2022 w/o FGD	All scenarios
MESSAGEix-GLOBIOM_1.1_EN_INDCi2030_1400f	2.0°C	152.424	G2022 w/o FGD	All scenarios
MESSAGEix-GLOBIOM_1.1_EN_INDCi2030_1400f_COV	2.0°C	138.473	G2022 w/o FGD	All scenarios
MESSAGEix-GLOBIOM_1.1_EN_INDCi2030_1400f_COV_NDCp	2.0°C	136.771	G2022 w/o FGD	All scenarios
MESSAGEix-GLOBIOM_1.1_EN_INDCi2030_1400f_NDCp	2.0°C	153.7	G2022 w/o FGD	All scenarios
MESSAGEix-GLOBIOM_1.1_EN_INDCi2030_1600_COV	2.0°C	127.926	G2022 w/o FGD	All scenarios
MESSAGEix-GLOBIOM_1.1_EN_INDCi2030_1600_COV_NDCp	2.0°C	125.484	G2022 w/o FGD	All scenarios
MESSAGEix-GLOBIOM_1.1_EN_INDCi2030_600f_COV	1.5°C	112.324	G2022 w/o FGD	All scenarios
MESSAGEix-GLOBIOM_1.1_EN_INDCi2030_600f_COV_NDCp	1.5°C	111.026	G2022 w/o FGD	All scenarios
MESSAGEix-GLOBIOM_1.1_EN_INDCi2030_700f	1.5°C	128.311	G2022 w/o FGD	All scenarios
MESSAGEix-GLOBIOM_1.1_EN_INDCi2030_700f_COV	1.5°C	128.335	G2022 w/o FGD	All scenarios
MESSAGEix-GLOBIOM_1.1_EN_INDCi2030_700f_COV_NDCp	1.5°C	128.317	G2022 w/o FGD	All scenarios
MESSAGEix-GLOBIOM_1.1_EN_INDCi2030_700f_NDCp	1.5°C	132.087	G2022 w/o FGD	All scenarios
MESSAGEix-GLOBIOM_1.1_EN_INDCi2030_800f	2.0°C	141.977	G2022 w/o FGD	All scenarios
MESSAGEix-GLOBIOM_1.1_EN_INDCi2030_800f_COV	2.0°C	144.907	G2022 w/o FGD	All scenarios
MESSAGEix-GLOBIOM_1.1_EN_INDCi2030_800f_COV_NDCp	2.0°C	142.1	G2022 w/o FGD	All scenarios
MESSAGEix-GLOBIOM_1.1_EN_INDCi2030_800f_NDCp	2.0°C	146.105	G2022 w/o FGD	All scenarios
MESSAGEix-GLOBIOM_1.1_EN_INDCi2030_900f	2.0°C	158.455	G2022 w/o FGD	All scenarios
MESSAGEix-GLOBIOM_1.1_EN_INDCi2030_900f_COV	2.0°C	157.125	G2022 w/o FGD	All scenarios
MESSAGEix-GLOBIOM_1.1_EN_INDCi2030_900f_COV_NDCp	2.0°C	156.032	G2022 w/o FGD	All scenarios
MESSAGEix-GLOBIOM_1.1_EN_INDCi2030_900f_NDCp	2.0°C	159.741	G2022 w/o FGD	All scenarios
MESSAGEix-GLOBIOM_1.1_EN_INDCi2030_950_COV	2.0°C	138.214	G2022 w/o FGD	All scenarios
MESSAGEix-GLOBIOM_1.1_EN_INDCi2030_950_COV_NDCp	2.0°C	139.016	G2022 w/o FGD	All scenarios
MESSAGEix-GLOBIOM_1.1_EN_INDCi2030_950f_COV	2.0°C	163.479	G2022 w/o FGD	All scenarios
MESSAGEix-GLOBIOM_1.1_EN_INDCi2030_950f_COV_NDCp	2.0°C	160.44	G2022 w/o FGD	All scenarios
MESSAGEix-GLOBIOM_1.1_EN_NPi2020_1000	2.0°C	214.566	G2022 w/o FGD	All scenarios
MESSAGEix-GLOBIOM_1.1_EN_NPi2020_1000_COV	2.0°C	200.807	G2022 w/o FGD	All scenarios
MESSAGEix-GLOBIOM_1.1_EN_NPi2020_1000_DR10p	2.0°C	249.59	G2022 w/o FGD	All scenarios
MESSAGEix-GLOBIOM_1.1_EN_NPi2020_1000_DR1p	2.0°C	154.5	G2022 w/o FGD	All scenarios
MESSAGEix-GLOBIOM_1.1_EN_NPi2020_1000_DR2p	2.0°C	166.859	G2022 w/o FGD	All scenarios
MESSAGEix-GLOBIOM_1.1_EN_NPi2020_1000_DR3p	2.0°C	178.64	G2022 w/o FGD	All scenarios
MESSAGEix-GLOBIOM_1.1_EN_NPi2020_1000_DR4p	2.0°C	199.66	G2022 w/o FGD	All scenarios
MESSAGEix-GLOBIOM_1.1_EN_NPi2020_1000f	2.0°C	193.401	G2022 w/o FGD	All scenarios
MESSAGEix-GLOBIOM_1.1_EN_NPi2020_1000f_COV	2.0°C	180.564	G2022 w/o FGD	All scenarios
MESSAGEix-GLOBIOM_1.1_EN_NPi2020_1000f_DR10p	2.0°C	196.318	G2022 w/o FGD	All scenarios
MESSAGEix-GLOBIOM_1.1_EN_NPi2020_1000f_DR1p	2.0°C	154.019	G2022 w/o FGD	All scenarios
MESSAGEix-GLOBIOM_1.1_EN_NPi2020_1000f_DR2p	2.0°C	162.596	G2022 w/o FGD	All scenarios
MESSAGEix-GLOBIOM_1.1_EN_NPi2020_1000f_DR3p	2.0°C	169.736	G2022 w/o FGD	All scenarios
MESSAGEix-GLOBIOM_1.1_EN_NPi2020_1000f_DR4p	2.0°C	178.073	G2022 w/o FGD	All scenarios
MESSAGEix-GLOBIOM_1.1_EN_NPi2020_1200	2.0°C	199.691	G2022 w/o FGD	All scenarios
MESSAGEix-GLOBIOM_1.1_EN_NPi2020_1200_COV	2.0°C	181.722	G2022 w/o FGD	All scenarios
MESSAGEix-GLOBIOM_1.1_EN_NPi2020_1200f	2.0°C	168.386	G2022 w/o FGD	All scenarios
MESSAGEix-GLOBIOM_1.1_EN_NPi2020_1200f_COV	2.0°C	153.326	G2022 w/o FGD	All scenarios
MESSAGEix-GLOBIOM_1.1_EN_NPi2020_1400	2.0°C	168.727	G2022 w/o FGD	All scenarios
MESSAGEix-GLOBIOM_1.1_EN_NPi2020_1400_COV	2.0°C	146.392	G2022 w/o FGD	All scenarios
MESSAGEix-GLOBIOM_1.1_EN_NPi2020_1400f	2.0°C	140.834	G2022 w/o FGD	All scenarios
MESSAGEix-GLOBIOM_1.1_EN_NPi2020_1400f_COV	2.0°C	124.241	G2022 w/o FGD	All scenarios
MESSAGEix-GLOBIOM_1.1_EN_NPi2020_1600	2.0°C	129.503	G2022 w/o FGD	All scenarios
MESSAGEix-GLOBIOM_1.1_EN_NPi2020_1600_COV	2.0°C	118.209	G2022 w/o FGD	All scenarios
MESSAGEix-GLOBIOM_1.1_EN_NPi2020_1600f_COV	2.0°C	106.587	G2022 w/o FGD	All scenarios
MESSAGEix-GLOBIOM_1.1_EN_NPi2020_200f	1.5°C	147.185	G2022 w/o FGD	All scenarios
MESSAGEix-GLOBIOM_1.1_EN_NPi2020_300f	1.5°C	164.31	G2022 w/o FGD	All scenarios
MESSAGEix-GLOBIOM_1.1_EN_NPi2020_400f	1.5°C	178.9	G2022 w/o FGD	All scenarios
MESSAGEix-GLOBIOM_1.1_EN_NPi2020_450	1.5°C	162.635	G2022 w/o FGD	All scenarios
MESSAGEix-GLOBIOM_1.1_EN_NPi2020_450f	1.5°C	183.906	G2022 w/o FGD	All scenarios
MESSAGEix-GLOBIOM_1.1_EN_NPi2020_500	1.5°C	181.756	G2022 w/o FGD	All scenarios
MESSAGEix-GLOBIOM_1.1_EN_NPi2020_500f	1.5°C	191.152	G2022 w/o FGD	All scenarios
MESSAGEix-GLOBIOM_1.1_EN_NPi2020_600	1.5°C	191.237	G2022 w/o FGD	All scenarios
MESSAGEix-GLOBIOM_1.1_EN_NPi2020_600_COV	1.5°C	188.289	G2022 w/o FGD	All scenarios
MESSAGEix-GLOBIOM_1.1_EN_NPi2020_600_DR10p	1.5°C	225.767	G2022 w/o FGD	All scenarios
MESSAGEix-GLOBIOM_1.1_EN_NPi2020_600_DR1p	1.5°C	155.937	G2022 w/o FGD	All scenarios
MESSAGEix-GLOBIOM_1.1_EN_NPi2020_600_DR2p	1.5°C	163.641	G2022 w/o FGD	All scenarios
MESSAGEix-GLOBIOM_1.1_EN_NPi2020_600_DR3p	1.5°C	168.762	G2022 w/o FGD	All scenarios
MESSAGEix-GLOBIOM_1.1_EN_NPi2020_600_DR4p	1.5°C	175.086	G2022 w/o FGD	All scenarios
MESSAGEix-GLOBIOM_1.1_EN_NPi2020_600f	1.5°C	204.341	G2022 w/o FGD	All scenarios
MESSAGEix-GLOBIOM_1.1_EN_NPi2020_600f_COV	1.5°C	198.867	G2022 w/o FGD	All scenarios
MESSAGEix-GLOBIOM_1.1_EN_NPi2020_600f_DR10p	1.5°C	191.078	G2022 w/o FGD	All scenarios
MESSAGEix-GLOBIOM_1.1_EN_NPi2020_600f_DR1p	1.5°C	181.096	G2022 w/o FGD	All scenarios
MESSAGEix-GLOBIOM_1.1_EN_NPi2020_600f_DR2p	1.5°C	191.258	G2022 w/o FGD	All scenarios
MESSAGEix-GLOBIOM_1.1_EN_NPi2020_600f_DR3p	1.5°C	195.974	G2022 w/o FGD	All scenarios
MESSAGEix-GLOBIOM_1.1_EN_NPi2020_600f_DR4p	1.5°C	201.661	G2022 w/o FGD	All scenarios
MESSAGEix-GLOBIOM_1.1_EN_NPi2020_700	1.5°C	208.561	G2022 w/o FGD	All scenarios
MESSAGEix-GLOBIOM_1.1_EN_NPi2020_700_COV	1.5°C	210.791	G2022 w/o FGD	All scenarios
MESSAGEix-GLOBIOM_1.1_EN_NPi2020_700f	1.5°C	203.587	G2022 w/o FGD	All scenarios
MESSAGEix-GLOBIOM_1.1_EN_NPi2020_700f_COV	1.5°C	200.361	G2022 w/o FGD	All scenarios
MESSAGEix-GLOBIOM_1.1_EN_NPi2020_800	2.0°C	216.104	G2022 w/o FGD	All scenarios
MESSAGEix-GLOBIOM_1.1_EN_NPi2020_800_COV	2.0°C	214.543	G2022 w/o FGD	All scenarios
MESSAGEix-GLOBIOM_1.1_EN_NPi2020_800f	2.0°C	203.4	G2022 w/o FGD	All scenarios
MESSAGEix-GLOBIOM_1.1_EN_NPi2020_800f_COV	2.0°C	188.697	G2022 w/o FGD	All scenarios
MESSAGEix-GLOBIOM_1.1_EN_NPi2020_900	2.0°C	222.275	G2022 w/o FGD	All scenarios
MESSAGEix-GLOBIOM_1.1_EN_NPi2020_900_COV	2.0°C	211.389	G2022 w/o FGD	All scenarios
MESSAGEix-GLOBIOM_1.1_EN_NPi2020_900f	2.0°C	194.959	G2022 w/o FGD	All scenarios
MESSAGEix-GLOBIOM_1.1_EN_NPi2020_900f_COV	2.0°C	191.001	G2022 w/o FGD	All scenarios
MESSAGEix-GLOBIOM_1.1_NGFS2_Below 2°C	2.0°C	201.777	G2022 w/o FGD	All scenarios
MESSAGEix-GLOBIOM_1.1_NGFS2_Delayed Transition	2.0°C	129.437	G2022 w/o FGD	All scenarios
MESSAGEix-GLOBIOM_1.1_NGFS2_Divergent Net Zero Policies	1.5°C	134.068	G2022 w/o FGD	All scenarios
MESSAGEix-GLOBIOM_1.1_NGFS2_Net-Zero 2050	1.5°C	183.068	G2022 w/o FGD	All scenarios
MESSAGEix-GLOBIOM_1.2_COV_GreenPush_1000	2.0°C	234.881	G2022 w/o FGD	All scenarios
MESSAGEix-GLOBIOM_1.2_COV_GreenPush_550	1.5°C	254.686	G2022 w/o FGD	All scenarios
MESSAGEix-GLOBIOM_1.2_COV_NoPolicyNoCOVID_1000	2.0°C	268.677	G2022 w/o FGD	All scenarios
MESSAGEix-GLOBIOM_1.2_COV_NoPolicyNoCOVID_550	1.5°C	253.48	G2022 w/o FGD	All scenarios
MESSAGEix-GLOBIOM_1.2_COV_Restore_1000	2.0°C	245.914	G2022 w/o FGD	All scenarios
MESSAGEix-GLOBIOM_1.2_COV_Restore_550	1.5°C	252.587	G2022 w/o FGD	All scenarios
MESSAGEix-GLOBIOM_1.2_COV_SelfReliance_1000	2.0°C	259.505	G2022 w/o FGD	All scenarios
MESSAGEix-GLOBIOM_1.2_COV_SelfReliance_550	1.5°C	259.195	G2022 w/o FGD	All scenarios
MESSAGEix-GLOBIOM_1.2_COV_SmartUse_1000	2.0°C	248.837	G2022 w/o FGD	All scenarios
MESSAGEix-GLOBIOM_1.2_COV_SmartUse_550	1.5°C	257.709	G2022 w/o FGD	All scenarios
MESSAGEix-GLOBIOM_GEI 1.0_SSP2_int_lc_50	2.0°C	726.718	G2022 w/o FGD	All scenarios
MESSAGEix-GLOBIOM_GEI 1.0_SSP2_int_mc_50	1.5°C	684.184	G2022 w/o FGD	All scenarios
MESSAGEix-GLOBIOM_GEI 1.0_SSP2_noint_lc_50	2.0°C	729.189	G2022 w/o FGD	All scenarios
MESSAGEix-GLOBIOM_GEI 1.0_SSP2_noint_mc_50	1.5°C	689.841	G2022 w/o FGD	All scenarios
MESSAGEix-GLOBIOM_GEI 1.0_SSP2_openres_lc_100	1.5°C	677.522	G2022 w/o FGD	All scenarios
MESSAGEix-GLOBIOM_GEI 1.0_SSP2_openres_lc_120	1.5°C	646.575	G2022 w/o FGD	All scenarios
MESSAGEix-GLOBIOM_GEI 1.0_SSP2_openres_lc_50	2.0°C	377.63	G2022 w/o FGD	All scenarios
MESSAGEix-GLOBIOM_GEI 1.0_SSP2_openres_lc_80	1.5°C	696.027	G2022 w/o FGD	All scenarios
MESSAGEix-GLOBIOM_GEI 1.0_SSP2_openres_lc_CB400	1.5°C	511.355	G2022 w/o FGD	All scenarios
MESSAGEix-GLOBIOM_GEI 1.0_SSP2_openres_lc_CB450	1.5°C	530.999	G2022 w/o FGD	All scenarios
MESSAGEix-GLOBIOM_GEI 1.0_SSP2_openres_lc_CB500	1.5°C	545.5	G2022 w/o FGD	All scenarios
MESSAGEix-GLOBIOM_GEI 1.0_SSP2_openres_lc_CB550	1.5°C	564.076	G2022 w/o FGD	All scenarios
MESSAGEix-GLOBIOM_GEI 1.0_SSP2_openres_lc_CB600	1.5°C	582.629	G2022 w/o FGD	All scenarios
MESSAGEix-GLOBIOM_GEI 1.0_SSP2_openres_mc_50	1.5°C	659.862	G2022 w/o FGD	All scenarios
POLES ADVANCE_ADVANCE_2020_1.5C-2100	1.5°C	553.997	G2022 w/o FGD	All scenarios
POLES ADVANCE_ADVANCE_2020_Med2C	2.0°C	536.186	G2022 w/o FGD	All scenarios
POLES ADVANCE_ADVANCE_2020_WB2C	1.5°C	643.142	G2022 w/o FGD	All scenarios
POLES ADVANCE_ADVANCE_2030_1.5C-2100	1.5°C	499.549	G2022 w/o FGD	All scenarios
POLES ADVANCE_ADVANCE_2030_Med2C	2.0°C	556.167	G2022 w/o FGD	All scenarios
POLES ADVANCE_ADVANCE_2030_Price1.5C	1.5°C	506.373	G2022 w/o FGD	All scenarios
POLES ADVANCE_ADVANCE_2030_WB2C	1.5°C	606.9	G2022 w/o FGD	All scenarios
POLES EMF30_EMF30_D_CO2-Only	2.0°C	485.61	G2022 w/o FGD	All scenarios
POLES EMF30_EMF30_Slower-to-faster	1.5°C	466.054	G2022 w/o FGD	All scenarios
POLES EMF33_EMF33_Med2C_cost100	2.0°C	310.918	G2022 w/o FGD	All scenarios
POLES EMF33_EMF33_Med2C_full	2.0°C	333.853	G2022 w/o FGD	All scenarios
POLES EMF33_EMF33_Med2C_limbio	2.0°C	266.335	G2022 w/o FGD	All scenarios
POLES EMF33_EMF33_Med2C_nobeccs	2.0°C	100.838	G2022 w/o FGD	All scenarios
POLES EMF33_EMF33_Med2C_nofuel	2.0°C	300.188	G2022 w/o FGD	All scenarios
POLES EMF33_EMF33_Med2C_none	2.0°C	98.8509	G2022 w/o FGD	All scenarios
POLES EMF33_EMF33_WB2C_cost100	1.5°C	314.444	G2022 w/o FGD	All scenarios
POLES EMF33_EMF33_WB2C_full	1.5°C	340.713	G2022 w/o FGD	All scenarios
POLES EMF33_EMF33_WB2C_nofuel	1.5°C	284.645	G2022 w/o FGD	All scenarios
POLES EMF33_EMF33_tax_hi_full	2.0°C	260.505	G2022 w/o FGD	All scenarios
POLES EMF33_EMF33_tax_hi_none	2.0°C	106.114	G2022 w/o FGD	All scenarios
POLES ENGAGE_EN_INDCi2030_1000	2.0°C	183.254	G2022 w/o FGD	All scenarios
POLES ENGAGE_EN_INDCi2030_1000_COV	2.0°C	181.501	G2022 w/o FGD	All scenarios
POLES ENGAGE_EN_INDCi2030_1000_COV_NDCp	2.0°C	181.265	G2022 w/o FGD	All scenarios
POLES ENGAGE_EN_INDCi2030_1000_NDCp	2.0°C	217.514	G2022 w/o FGD	All scenarios
POLES ENGAGE_EN_INDCi2030_1000f	2.0°C	200.828	G2022 w/o FGD	All scenarios
POLES ENGAGE_EN_INDCi2030_1000f_COV	2.0°C	194.165	G2022 w/o FGD	All scenarios
POLES ENGAGE_EN_INDCi2030_1000f_COV_NDCp	2.0°C	196.084	G2022 w/o FGD	All scenarios
POLES ENGAGE_EN_INDCi2030_1000f_NDCp	2.0°C	243.299	G2022 w/o FGD	All scenarios
POLES ENGAGE_EN_INDCi2030_1200	2.0°C	202.214	G2022 w/o FGD	All scenarios
POLES ENGAGE_EN_INDCi2030_1200f	2.0°C	210.705	G2022 w/o FGD	All scenarios
POLES ENGAGE_EN_INDCi2030_300f	1.5°C	351.324	G2022 w/o FGD	All scenarios
POLES ENGAGE_EN_INDCi2030_400f	1.5°C	322.077	G2022 w/o FGD	All scenarios
POLES ENGAGE_EN_INDCi2030_500f	2.0°C	280.362	G2022 w/o FGD	All scenarios
POLES ENGAGE_EN_INDCi2030_600f	2.0°C	249.589	G2022 w/o FGD	All scenarios
POLES ENGAGE_EN_INDCi2030_600f_COV	2.0°C	210.663	G2022 w/o FGD	All scenarios
POLES ENGAGE_EN_INDCi2030_600f_COV_NDCp	2.0°C	210.144	G2022 w/o FGD	All scenarios
POLES ENGAGE_EN_INDCi2030_600f_NDCp	2.0°C	252.687	G2022 w/o FGD	All scenarios
POLES ENGAGE_EN_INDCi2030_700f	2.0°C	209.44	G2022 w/o FGD	All scenarios
POLES ENGAGE_EN_INDCi2030_800f	2.0°C	185.536	G2022 w/o FGD	All scenarios
POLES ENGAGE_EN_INDCi2030_900	2.0°C	428.619	G2022 w/o FGD	All scenarios
POLES ENGAGE_EN_INDCi2030_900f	2.0°C	183.199	G2022 w/o FGD	All scenarios
POLES ENGAGE_EN_NPi2020_1000	2.0°C	200.99	G2022 w/o FGD	All scenarios
POLES ENGAGE_EN_NPi2020_1000_COV	2.0°C	182.688	G2022 w/o FGD	All scenarios
POLES ENGAGE_EN_NPi2020_1000f	2.0°C	207.898	G2022 w/o FGD	All scenarios
POLES ENGAGE_EN_NPi2020_1000f_COV	2.0°C	188.353	G2022 w/o FGD	All scenarios
POLES ENGAGE_EN_NPi2020_1200	2.0°C	198.083	G2022 w/o FGD	All scenarios
POLES ENGAGE_EN_NPi2020_1200f	2.0°C	199.743	G2022 w/o FGD	All scenarios
POLES ENGAGE_EN_NPi2020_300f	1.5°C	254.698	G2022 w/o FGD	All scenarios
POLES ENGAGE_EN_NPi2020_400f	1.5°C	219.453	G2022 w/o FGD	All scenarios
POLES ENGAGE_EN_NPi2020_500	2.0°C	260.081	G2022 w/o FGD	All scenarios
POLES ENGAGE_EN_NPi2020_500f	2.0°C	184.464	G2022 w/o FGD	All scenarios
POLES ENGAGE_EN_NPi2020_600	2.0°C	235.452	G2022 w/o FGD	All scenarios
POLES ENGAGE_EN_NPi2020_600f	2.0°C	170.346	G2022 w/o FGD	All scenarios
POLES ENGAGE_EN_NPi2020_600f_COV	2.0°C	154.227	G2022 w/o FGD	All scenarios
POLES ENGAGE_EN_NPi2020_700	2.0°C	196.517	G2022 w/o FGD	All scenarios
POLES ENGAGE_EN_NPi2020_700f	2.0°C	178.742	G2022 w/o FGD	All scenarios
POLES ENGAGE_EN_NPi2020_800	2.0°C	193.055	G2022 w/o FGD	All scenarios
POLES ENGAGE_EN_NPi2020_800f	2.0°C	193.23	G2022 w/o FGD	All scenarios
POLES ENGAGE_EN_NPi2020_900	2.0°C	201.365	G2022 w/o FGD	All scenarios
POLES ENGAGE_EN_NPi2020_900f	2.0°C	202.257	G2022 w/o FGD	All scenarios
POLES GECO2019_CO_2Deg2020	2.0°C	189.576	G2022 w/o FGD	All scenarios
POLES GECO2019_CO_2Deg2030	2.0°C	231.067	G2022 w/o FGD	All scenarios
POLES GECO2019_CO_Bridge	1.5°C	806.633	G2022 w/o FGD	All scenarios
POLES GECO2019_CO_Bridge_notax	2.0°C	284.289	G2022 w/o FGD	All scenarios
REMIND 1.6_EMF30_Slower-to-faster	2.0°C	195.395	G2022 w/o FGD	All scenarios
REMIND 1.6_EMF30_Slower-to-faster+SLCF	2.0°C	192.442	G2022 w/o FGD	All scenarios
REMIND 1.6_EMF30_Slower-to-faster+SLCF+HFC	2.0°C	190.868	G2022 w/o FGD	All scenarios
REMIND 1.7_ADVANCE_2020_1.5C-2100	1.5°C	369.561	G2022 w/o FGD	All scenarios
REMIND 1.7_ADVANCE_2020_Med2C	2.0°C	228.005	G2022 w/o FGD	All scenarios
REMIND 1.7_ADVANCE_2020_WB2C	1.5°C	272.233	G2022 w/o FGD	All scenarios
REMIND 1.7_ADVANCE_2030_1.5C-2100	1.5°C	386.676	G2022 w/o FGD	All scenarios
REMIND 1.7_ADVANCE_2030_Med2C	2.0°C	208.955	G2022 w/o FGD	All scenarios
REMIND 1.7_ADVANCE_2030_Price1.5C	1.5°C	317.216	G2022 w/o FGD	All scenarios
REMIND 1.7_ADVANCE_2030_WB2C	1.5°C	276.14	G2022 w/o FGD	All scenarios
REMIND 1.7_CEMICS-1.5-CDR12	1.5°C	250.159	G2022 w/o FGD	All scenarios
REMIND 1.7_CEMICS-1.5-CDR20	1.5°C	438.693	G2022 w/o FGD	All scenarios
REMIND 1.7_CEMICS-1.5-CDR8	1.5°C	197.472	G2022 w/o FGD	All scenarios
REMIND 1.7_CEMICS-2.0-CDR12	1.5°C	242.247	G2022 w/o FGD	All scenarios
REMIND 1.7_CEMICS-2.0-CDR20	1.5°C	271.414	G2022 w/o FGD	All scenarios
REMIND 1.7_CEMICS-2.0-CDR8	1.5°C	195.59	G2022 w/o FGD	All scenarios
REMIND 2.1_CEMICS_GDPgrowth_1p5	1.5°C	378.115	G2022 w/o FGD	All scenarios
REMIND 2.1_CEMICS_GDPgrowth_2C	2.0°C	204.945	G2022 w/o FGD	All scenarios
REMIND 2.1_CEMICS_HotellingConst_1p5	1.5°C	494.341	G2022 w/o FGD	All scenarios
REMIND 2.1_CEMICS_HotellingConst_2C	2.0°C	229.35	G2022 w/o FGD	All scenarios
REMIND 2.1_CEMICS_Linear_1p5	1.5°C	454.281	G2022 w/o FGD	All scenarios
REMIND 2.1_CEMICS_Linear_2C	2.0°C	222.163	G2022 w/o FGD	All scenarios
REMIND 2.1_CEMICS_opt_1p5	1.5°C	359.947	G2022 w/o FGD	All scenarios
REMIND 2.1_CEMICS_opt_2C	2.0°C	214.361	G2022 w/o FGD	All scenarios
REMIND 2.1_LeastTotalCost_CBA_brkLR15_SSP2_P50	2.0°C	214.31	G2022 w/o FGD	All scenarios
REMIND 2.1_LeastTotalCost_CBA_brkSR15_SSP2_P50	2.0°C	161.68	G2022 w/o FGD	All scenarios
REMIND 2.1_LeastTotalCost_CEA_brkLR15_SSP2_P50	2.0°C	183.292	G2022 w/o FGD	All scenarios
REMIND 2.1_LeastTotalCost_CEA_brkSR15_SSP2_P50	2.0°C	187.235	G2022 w/o FGD	All scenarios
REMIND 2.1_LeastTotalCost_LTC_brkLR15_SSP1_P50	1.5°C	168.743	G2022 w/o FGD	All scenarios
REMIND 2.1_LeastTotalCost_LTC_brkLR15_SSP2_P50	2.0°C	215.84	G2022 w/o FGD	All scenarios
REMIND 2.1_LeastTotalCost_LTC_brkLR15_SSP5_P50	2.0°C	452.806	G2022 w/o FGD	All scenarios
REMIND 2.1_LeastTotalCost_LTC_brkSR15_SSP1_P50	1.5°C	112.788	G2022 w/o FGD	All scenarios
REMIND 2.1_LeastTotalCost_LTC_brkSR15_SSP2_P50	2.0°C	181.001	G2022 w/o FGD	All scenarios
REMIND 2.1_LeastTotalCost_LTC_brkSR15_SSP5_P50	2.0°C	430.95	G2022 w/o FGD	All scenarios
REMIND 2.1_R2p1_SSP1-PkBudg1100	1.5°C	149.267	G2022 w/o FGD	All scenarios
REMIND 2.1_R2p1_SSP1-PkBudg1300	1.5°C	98.2988	G2022 w/o FGD	All scenarios
REMIND 2.1_R2p1_SSP1-PkBudg900	1.5°C	209.009	G2022 w/o FGD	All scenarios
REMIND 2.1_R2p1_SSP2-PkBudg1100	2.0°C	220.658	G2022 w/o FGD	All scenarios
REMIND 2.1_R2p1_SSP2-PkBudg1300	2.0°C	175.125	G2022 w/o FGD	All scenarios
REMIND 2.1_R2p1_SSP2-PkBudg900	1.5°C	300.957	G2022 w/o FGD	All scenarios
REMIND 2.1_R2p1_SSP5-PkBudg1100	1.5°C	450.37	G2022 w/o FGD	All scenarios
REMIND 2.1_R2p1_SSP5-PkBudg1300	2.0°C	396.007	G2022 w/o FGD	All scenarios
REMIND 2.1_R2p1_SSP5-PkBudg900	1.5°C	654.822	G2022 w/o FGD	All scenarios
REMIND 2.1_TechCost-SSP2-B1100-bioH	2.0°C	248.814	G2022 w/o FGD	All scenarios
REMIND 2.1_TechCost-SSP2-B1100-ccsH	2.0°C	285.152	G2022 w/o FGD	All scenarios
REMIND 2.1_TechCost-SSP2-B1100-coalH	2.0°C	244.922	G2022 w/o FGD	All scenarios
REMIND 2.1_TechCost-SSP2-B1100-elh2H	2.0°C	241.605	G2022 w/o FGD	All scenarios
REMIND 2.1_TechCost-SSP2-B1100-gasH	2.0°C	243.882	G2022 w/o FGD	All scenarios
REMIND 2.1_TechCost-SSP2-B1100-nucH	2.0°C	240.638	G2022 w/o FGD	All scenarios
REMIND 2.1_TechCost-SSP2-B1100-oilH	2.0°C	262.731	G2022 w/o FGD	All scenarios
REMIND 2.1_TechCost-SSP2-B1100-spvH	2.0°C	234.689	G2022 w/o FGD	All scenarios
REMIND 2.1_TechCost-SSP2-B1100-windH	2.0°C	226.569	G2022 w/o FGD	All scenarios
REMIND-Buildings 2.0_BEG-Budg600	1.5°C	282.528	G2022 w/o FGD	All scenarios
REMIND-Buildings 2.0_BEG-Budg600-EG	1.5°C	276.514	G2022 w/o FGD	All scenarios
REMIND-MAgPIE 1.5_SSP1-19	1.5°C	307.493	G2022 w/o FGD	All scenarios
REMIND-MAgPIE 1.5_SSP1-26	2.0°C	140.768	G2022 w/o FGD	All scenarios
REMIND-MAgPIE 1.5_SSP2-19	1.5°C	437.31	G2022 w/o FGD	All scenarios
REMIND-MAgPIE 1.5_SSP2-26	2.0°C	226.246	G2022 w/o FGD	All scenarios
REMIND-MAgPIE 1.5_SSP5-19	1.5°C	558.017	G2022 w/o FGD	All scenarios
REMIND-MAgPIE 1.5_SSP5-26	2.0°C	468.279	G2022 w/o FGD	All scenarios
REMIND-MAgPIE 1.7-3.0_CD-LINKS_INDC2030i_1000	1.5°C	272.936	G2022 w/o FGD	All scenarios
REMIND-MAgPIE 1.7-3.0_CD-LINKS_INDC2030i_1600	2.0°C	209.529	G2022 w/o FGD	All scenarios
REMIND-MAgPIE 1.7-3.0_CD-LINKS_INDC2030i_400	1.5°C	379.726	G2022 w/o FGD	All scenarios
REMIND-MAgPIE 1.7-3.0_CD-LINKS_NDC2030i_1000	2.0°C	272.936	G2022 w/o FGD	All scenarios
REMIND-MAgPIE 1.7-3.0_CD-LINKS_NPi2020_1000	1.5°C	278.852	G2022 w/o FGD	All scenarios
REMIND-MAgPIE 1.7-3.0_CD-LINKS_NPi2020_1600	2.0°C	214.862	G2022 w/o FGD	All scenarios
REMIND-MAgPIE 1.7-3.0_CD-LINKS_NPi2020_400	1.5°C	355.23	G2022 w/o FGD	All scenarios
REMIND-MAgPIE 1.7-3.0_CO_2Deg2020	1.5°C	292.21	G2022 w/o FGD	All scenarios
REMIND-MAgPIE 1.7-3.0_CO_2Deg2030	1.5°C	286.315	G2022 w/o FGD	All scenarios
REMIND-MAgPIE 1.7-3.0_CO_Bridge	1.5°C	277.777	G2022 w/o FGD	All scenarios
REMIND-MAgPIE 1.7-3.0_EMF33_1.5C_cost100	1.5°C	386.27	G2022 w/o FGD	All scenarios
REMIND-MAgPIE 1.7-3.0_EMF33_1.5C_full	1.5°C	432.082	G2022 w/o FGD	All scenarios
REMIND-MAgPIE 1.7-3.0_EMF33_1.5C_nofuel	1.5°C	485.353	G2022 w/o FGD	All scenarios
REMIND-MAgPIE 1.7-3.0_EMF33_Med2C_cost100	2.0°C	223.879	G2022 w/o FGD	All scenarios
REMIND-MAgPIE 1.7-3.0_EMF33_Med2C_limbio	2.0°C	294.851	G2022 w/o FGD	All scenarios
REMIND-MAgPIE 1.7-3.0_EMF33_Med2C_nobeccs	2.0°C	219.5	G2022 w/o FGD	All scenarios
REMIND-MAgPIE 1.7-3.0_EMF33_Med2C_nofuel	2.0°C	277.975	G2022 w/o FGD	All scenarios
REMIND-MAgPIE 1.7-3.0_EMF33_Med2C_none	2.0°C	235.142	G2022 w/o FGD	All scenarios
REMIND-MAgPIE 1.7-3.0_EMF33_WB2C_cost100	2.0°C	260.247	G2022 w/o FGD	All scenarios
REMIND-MAgPIE 1.7-3.0_EMF33_WB2C_full	2.0°C	313.291	G2022 w/o FGD	All scenarios
REMIND-MAgPIE 1.7-3.0_EMF33_WB2C_limbio	2.0°C	412.315	G2022 w/o FGD	All scenarios
REMIND-MAgPIE 1.7-3.0_EMF33_WB2C_nobeccs	2.0°C	325.687	G2022 w/o FGD	All scenarios
REMIND-MAgPIE 1.7-3.0_EMF33_WB2C_nofuel	2.0°C	343.831	G2022 w/o FGD	All scenarios
REMIND-MAgPIE 1.7-3.0_EMF33_WB2C_none	2.0°C	81.9737	G2022 w/o FGD	All scenarios
REMIND-MAgPIE 1.7-3.0_EMF33_tax_hi_full	2.0°C	290.414	G2022 w/o FGD	All scenarios
REMIND-MAgPIE 1.7-3.0_EMF33_tax_hi_none	2.0°C	220.067	G2022 w/o FGD	All scenarios
REMIND-MAgPIE 1.7-3.0_PEP_1p5C_full_NDC	1.5°C	396.011	G2022 w/o FGD	All scenarios
REMIND-MAgPIE 1.7-3.0_PEP_1p5C_full_eff	1.5°C	376.339	G2022 w/o FGD	All scenarios
REMIND-MAgPIE 1.7-3.0_PEP_1p5C_full_goodpractice	1.5°C	387.212	G2022 w/o FGD	All scenarios
REMIND-MAgPIE 1.7-3.0_PEP_1p5C_full_netzero	1.5°C	386.214	G2022 w/o FGD	All scenarios
REMIND-MAgPIE 1.7-3.0_PEP_1p5C_red_eff	1.5°C	301.495	G2022 w/o FGD	All scenarios
REMIND-MAgPIE 1.7-3.0_PEP_2C_full_NDC	1.5°C	286.315	G2022 w/o FGD	All scenarios
REMIND-MAgPIE 1.7-3.0_PEP_2C_full_eff	1.5°C	292.21	G2022 w/o FGD	All scenarios
REMIND-MAgPIE 1.7-3.0_PEP_2C_full_goodpractice	1.5°C	292.725	G2022 w/o FGD	All scenarios
REMIND-MAgPIE 1.7-3.0_PEP_2C_full_netzero	1.5°C	305.394	G2022 w/o FGD	All scenarios
REMIND-MAgPIE 1.7-3.0_PEP_2C_red_NDC	1.5°C	236.341	G2022 w/o FGD	All scenarios
REMIND-MAgPIE 1.7-3.0_PEP_2C_red_eff	1.5°C	233	G2022 w/o FGD	All scenarios
REMIND-MAgPIE 1.7-3.0_PEP_2C_red_goodpractice	1.5°C	231.348	G2022 w/o FGD	All scenarios
REMIND-MAgPIE 1.7-3.0_PEP_2C_red_netzero	1.5°C	235.982	G2022 w/o FGD	All scenarios
REMIND-MAgPIE 1.7-3.0_SMP_2C_lifesty	1.5°C	226.492	G2022 w/o FGD	All scenarios
REMIND-MAgPIE 2.0-4.1_Diff_1300Gt_hybrid_def	2.0°C	253.302	G2022 w/o FGD	All scenarios
REMIND-MAgPIE 2.0-4.1_Diff_1300Gt_no-transfer_def	2.0°C	284.632	G2022 w/o FGD	All scenarios
REMIND-MAgPIE 2.0-4.1_Diff_1300Gt_uniform-pricing_def	2.0°C	250.222	G2022 w/o FGD	All scenarios
REMIND-MAgPIE 2.1-4.2_CEMICS_SSP1-1p5C-fullCDR	1.5°C	192.901	G2022 w/o FGD	All scenarios
REMIND-MAgPIE 2.1-4.2_CEMICS_SSP1-1p5C-minCDR	1.5°C	69.9452	G2022 w/o FGD	All scenarios
REMIND-MAgPIE 2.1-4.2_CEMICS_SSP2-1p5C-fullCDR	1.5°C	314.142	G2022 w/o FGD	All scenarios
REMIND-MAgPIE 2.1-4.2_CEMICS_SSP2-1p5C-minCDR	1.5°C	78.2211	G2022 w/o FGD	All scenarios
REMIND-MAgPIE 2.1-4.2_CEMICS_SSP2-2C-fullCDR	2.0°C	187.379	G2022 w/o FGD	All scenarios
REMIND-MAgPIE 2.1-4.2_CEMICS_SSP2-2C-minCDR	2.0°C	77.1668	G2022 w/o FGD	All scenarios
REMIND-MAgPIE 2.1-4.2_EN_INDCi2030_1000	2.0°C	175.327	G2022 w/o FGD	All scenarios
REMIND-MAgPIE 2.1-4.2_EN_INDCi2030_1000_COV	2.0°C	149.939	G2022 w/o FGD	All scenarios
REMIND-MAgPIE 2.1-4.2_EN_INDCi2030_1000_COV_NDCp	2.0°C	155.067	G2022 w/o FGD	All scenarios
REMIND-MAgPIE 2.1-4.2_EN_INDCi2030_1000_NDCp	2.0°C	178.099	G2022 w/o FGD	All scenarios
REMIND-MAgPIE 2.1-4.2_EN_INDCi2030_1000f	2.0°C	171.84	G2022 w/o FGD	All scenarios
REMIND-MAgPIE 2.1-4.2_EN_INDCi2030_1000f_COV	2.0°C	147.187	G2022 w/o FGD	All scenarios
REMIND-MAgPIE 2.1-4.2_EN_INDCi2030_1000f_COV_NDCp	2.0°C	150.89	G2022 w/o FGD	All scenarios
REMIND-MAgPIE 2.1-4.2_EN_INDCi2030_1000f_NDCp	2.0°C	174.654	G2022 w/o FGD	All scenarios
REMIND-MAgPIE 2.1-4.2_EN_INDCi2030_1200	2.0°C	150.218	G2022 w/o FGD	All scenarios
REMIND-MAgPIE 2.1-4.2_EN_INDCi2030_1200f	2.0°C	150.287	G2022 w/o FGD	All scenarios
REMIND-MAgPIE 2.1-4.2_EN_INDCi2030_1400	2.0°C	126.446	G2022 w/o FGD	All scenarios
REMIND-MAgPIE 2.1-4.2_EN_INDCi2030_1400f	2.0°C	126.446	G2022 w/o FGD	All scenarios
REMIND-MAgPIE 2.1-4.2_EN_INDCi2030_300f	1.5°C	269.834	G2022 w/o FGD	All scenarios
REMIND-MAgPIE 2.1-4.2_EN_INDCi2030_400f	1.5°C	251.301	G2022 w/o FGD	All scenarios
REMIND-MAgPIE 2.1-4.2_EN_INDCi2030_500f	1.5°C	231.823	G2022 w/o FGD	All scenarios
REMIND-MAgPIE 2.1-4.2_EN_INDCi2030_600_COV	1.5°C	271.288	G2022 w/o FGD	All scenarios
REMIND-MAgPIE 2.1-4.2_EN_INDCi2030_600_COV_NDCp	1.5°C	274.481	G2022 w/o FGD	All scenarios
REMIND-MAgPIE 2.1-4.2_EN_INDCi2030_600f	1.5°C	217.69	G2022 w/o FGD	All scenarios
REMIND-MAgPIE 2.1-4.2_EN_INDCi2030_600f_COV	1.5°C	203.092	G2022 w/o FGD	All scenarios
REMIND-MAgPIE 2.1-4.2_EN_INDCi2030_600f_COV_NDCp	1.5°C	205.611	G2022 w/o FGD	All scenarios
REMIND-MAgPIE 2.1-4.2_EN_INDCi2030_600f_NDCp	1.5°C	220.513	G2022 w/o FGD	All scenarios
REMIND-MAgPIE 2.1-4.2_EN_INDCi2030_700	2.0°C	259.414	G2022 w/o FGD	All scenarios
REMIND-MAgPIE 2.1-4.2_EN_INDCi2030_700f	2.0°C	204.387	G2022 w/o FGD	All scenarios
REMIND-MAgPIE 2.1-4.2_EN_INDCi2030_800	2.0°C	237.244	G2022 w/o FGD	All scenarios
REMIND-MAgPIE 2.1-4.2_EN_INDCi2030_800f	2.0°C	190.817	G2022 w/o FGD	All scenarios
REMIND-MAgPIE 2.1-4.2_EN_INDCi2030_900	2.0°C	200.181	G2022 w/o FGD	All scenarios
REMIND-MAgPIE 2.1-4.2_EN_INDCi2030_900f	2.0°C	180.932	G2022 w/o FGD	All scenarios
REMIND-MAgPIE 2.1-4.2_EN_NPi2020_1000	2.0°C	171.12	G2022 w/o FGD	All scenarios
REMIND-MAgPIE 2.1-4.2_EN_NPi2020_1000_COV	2.0°C	144.708	G2022 w/o FGD	All scenarios
REMIND-MAgPIE 2.1-4.2_EN_NPi2020_1000f	2.0°C	170.439	G2022 w/o FGD	All scenarios
REMIND-MAgPIE 2.1-4.2_EN_NPi2020_1000f_COV	2.0°C	146.497	G2022 w/o FGD	All scenarios
REMIND-MAgPIE 2.1-4.2_EN_NPi2020_1200	2.0°C	145.827	G2022 w/o FGD	All scenarios
REMIND-MAgPIE 2.1-4.2_EN_NPi2020_1200f	2.0°C	145.242	G2022 w/o FGD	All scenarios
REMIND-MAgPIE 2.1-4.2_EN_NPi2020_1400	2.0°C	109.627	G2022 w/o FGD	All scenarios
REMIND-MAgPIE 2.1-4.2_EN_NPi2020_1400f	2.0°C	109.627	G2022 w/o FGD	All scenarios
REMIND-MAgPIE 2.1-4.2_EN_NPi2020_1600	2.0°C	87.2511	G2022 w/o FGD	All scenarios
REMIND-MAgPIE 2.1-4.2_EN_NPi2020_1600f	2.0°C	87.2511	G2022 w/o FGD	All scenarios
REMIND-MAgPIE 2.1-4.2_EN_NPi2020_200f	1.5°C	294.385	G2022 w/o FGD	All scenarios
REMIND-MAgPIE 2.1-4.2_EN_NPi2020_300f	1.5°C	270.297	G2022 w/o FGD	All scenarios
REMIND-MAgPIE 2.1-4.2_EN_NPi2020_400	1.5°C	330.436	G2022 w/o FGD	All scenarios
REMIND-MAgPIE 2.1-4.2_EN_NPi2020_400f	1.5°C	253.093	G2022 w/o FGD	All scenarios
REMIND-MAgPIE 2.1-4.2_EN_NPi2020_500	1.5°C	297.42	G2022 w/o FGD	All scenarios
REMIND-MAgPIE 2.1-4.2_EN_NPi2020_500f	1.5°C	238.977	G2022 w/o FGD	All scenarios
REMIND-MAgPIE 2.1-4.2_EN_NPi2020_600	1.5°C	260.853	G2022 w/o FGD	All scenarios
REMIND-MAgPIE 2.1-4.2_EN_NPi2020_600_COV	1.5°C	236.085	G2022 w/o FGD	All scenarios
REMIND-MAgPIE 2.1-4.2_EN_NPi2020_600f	1.5°C	219.744	G2022 w/o FGD	All scenarios
REMIND-MAgPIE 2.1-4.2_EN_NPi2020_600f_COV	1.5°C	200.597	G2022 w/o FGD	All scenarios
REMIND-MAgPIE 2.1-4.2_EN_NPi2020_700	2.0°C	231.302	G2022 w/o FGD	All scenarios
REMIND-MAgPIE 2.1-4.2_EN_NPi2020_700f	2.0°C	207.344	G2022 w/o FGD	All scenarios
REMIND-MAgPIE 2.1-4.2_EN_NPi2020_800	2.0°C	200.002	G2022 w/o FGD	All scenarios
REMIND-MAgPIE 2.1-4.2_EN_NPi2020_800f	2.0°C	193.627	G2022 w/o FGD	All scenarios
REMIND-MAgPIE 2.1-4.2_EN_NPi2020_900	2.0°C	182.283	G2022 w/o FGD	All scenarios
REMIND-MAgPIE 2.1-4.2_EN_NPi2020_900f	2.0°C	182.2	G2022 w/o FGD	All scenarios
REMIND-MAgPIE 2.1-4.2_NGFS2_Below 2°C	2.0°C	174.84	G2022 w/o FGD	All scenarios
REMIND-MAgPIE 2.1-4.2_NGFS2_Below 2°C - IPD-95th	2.0°C	169.248	G2022 w/o FGD	All scenarios
REMIND-MAgPIE 2.1-4.2_NGFS2_Below 2°C - IPD-median	2.0°C	171.329	G2022 w/o FGD	All scenarios
REMIND-MAgPIE 2.1-4.2_NGFS2_Delayed Transition	2.0°C	160.633	G2022 w/o FGD	All scenarios
REMIND-MAgPIE 2.1-4.2_NGFS2_Divergent Net Zero Policies	1.5°C	213.232	G2022 w/o FGD	All scenarios
REMIND-MAgPIE 2.1-4.2_NGFS2_Net-Zero 2050	1.5°C	282.174	G2022 w/o FGD	All scenarios
REMIND-MAgPIE 2.1-4.2_NGFS2_Net-Zero 2050 - IPD-95th	1.5°C	285.548	G2022 w/o FGD	All scenarios
REMIND-MAgPIE 2.1-4.2_NGFS2_Net-Zero 2050 - IPD-median	1.5°C	287.264	G2022 w/o FGD	All scenarios
REMIND-MAgPIE 2.1-4.2_SusDev_SDP-PkBudg1000	1.5°C	83.3934	G2022 w/o FGD	All scenarios
REMIND-MAgPIE 2.1-4.2_SusDev_SSP1-PkBudg900	1.5°C	204.446	G2022 w/o FGD	All scenarios
REMIND-MAgPIE 2.1-4.2_SusDev_SSP2-PkBudg900	1.5°C	298.564	G2022 w/o FGD	All scenarios
REMIND-MAgPIE 2.1-4.3_DeepElec_SSP2_ HighRE_Budg1100	2.0°C	116.212	G2022 w/o FGD	All scenarios
REMIND-MAgPIE 2.1-4.3_DeepElec_SSP2_ HighRE_Budg1300	2.0°C	99.6133	G2022 w/o FGD	All scenarios
REMIND-MAgPIE 2.1-4.3_DeepElec_SSP2_ HighRE_Budg900	1.5°C	132.573	G2022 w/o FGD	All scenarios
REMIND-MAgPIE 2.1-4.3_DeepElec_SSP2_def_Budg1100	1.5°C	284.198	G2022 w/o FGD	All scenarios
REMIND-MAgPIE 2.1-4.3_DeepElec_SSP2_def_Budg1300	2.0°C	226.061	G2022 w/o FGD	All scenarios
REMIND-MAgPIE 2.1-4.3_DeepElec_SSP2_def_Budg900	1.5°C	402.878	G2022 w/o FGD	All scenarios
REMIND-Transport 2.1_Transport_Budg1100_Conv	2.0°C	127.602	G2022 w/o FGD	All scenarios
REMIND-Transport 2.1_Transport_Budg1100_Conv-LowD	2.0°C	124.141	G2022 w/o FGD	All scenarios
REMIND-Transport 2.1_Transport_Budg1100_ConvSyn	2.0°C	139.475	G2022 w/o FGD	All scenarios
REMIND-Transport 2.1_Transport_Budg1100_ElecPush	2.0°C	120.69	G2022 w/o FGD	All scenarios
REMIND-Transport 2.1_Transport_Budg1100_H2Push	2.0°C	122.625	G2022 w/o FGD	All scenarios
WITCH 5.0_CO_2Deg2020	2.0°C	249.23	G2022 w/o FGD	All scenarios
WITCH 5.0_CO_2Deg2030	2.0°C	182.522	G2022 w/o FGD	All scenarios
WITCH 5.0_CO_Bridge	2.0°C	118.124	G2022 w/o FGD	All scenarios
WITCH 5.0_EN_INDCi2030_1000	2.0°C	193.672	G2022 w/o FGD	All scenarios
WITCH 5.0_EN_INDCi2030_1000_NDCp	2.0°C	195.612	G2022 w/o FGD	All scenarios
WITCH 5.0_EN_INDCi2030_1000f	2.0°C	167.648	G2022 w/o FGD	All scenarios
WITCH 5.0_EN_INDCi2030_1000f_NDCp	2.0°C	168.691	G2022 w/o FGD	All scenarios
WITCH 5.0_EN_INDCi2030_1200	2.0°C	140.853	G2022 w/o FGD	All scenarios
WITCH 5.0_EN_INDCi2030_1200_NDCp	2.0°C	142.243	G2022 w/o FGD	All scenarios
WITCH 5.0_EN_INDCi2030_1200f	2.0°C	137.768	G2022 w/o FGD	All scenarios
WITCH 5.0_EN_INDCi2030_1200f_NDCp	2.0°C	136.395	G2022 w/o FGD	All scenarios
WITCH 5.0_EN_INDCi2030_1400	2.0°C	112.886	G2022 w/o FGD	All scenarios
WITCH 5.0_EN_INDCi2030_1400_NDCp	2.0°C	115.045	G2022 w/o FGD	All scenarios
WITCH 5.0_EN_INDCi2030_1400f	2.0°C	114.94	G2022 w/o FGD	All scenarios
WITCH 5.0_EN_INDCi2030_1400f_NDCp	2.0°C	115.257	G2022 w/o FGD	All scenarios
WITCH 5.0_EN_INDCi2030_500f	1.5°C	247.735	G2022 w/o FGD	All scenarios
WITCH 5.0_EN_INDCi2030_600f	2.0°C	239.268	G2022 w/o FGD	All scenarios
WITCH 5.0_EN_INDCi2030_600f_NDCp	2.0°C	242.67	G2022 w/o FGD	All scenarios
WITCH 5.0_EN_INDCi2030_700f	2.0°C	233.851	G2022 w/o FGD	All scenarios
WITCH 5.0_EN_INDCi2030_700f_NDCp	2.0°C	234.721	G2022 w/o FGD	All scenarios
WITCH 5.0_EN_INDCi2030_800	2.0°C	264.305	G2022 w/o FGD	All scenarios
WITCH 5.0_EN_INDCi2030_800_NDCp	2.0°C	265.426	G2022 w/o FGD	All scenarios
WITCH 5.0_EN_INDCi2030_800f	2.0°C	220.714	G2022 w/o FGD	All scenarios
WITCH 5.0_EN_INDCi2030_800f_NDCp	2.0°C	210.66	G2022 w/o FGD	All scenarios
WITCH 5.0_EN_INDCi2030_900	2.0°C	242.069	G2022 w/o FGD	All scenarios
WITCH 5.0_EN_INDCi2030_900_NDCp	2.0°C	235.107	G2022 w/o FGD	All scenarios
WITCH 5.0_EN_INDCi2030_900f	2.0°C	195.231	G2022 w/o FGD	All scenarios
WITCH 5.0_EN_INDCi2030_900f_NDCp	2.0°C	191.284	G2022 w/o FGD	All scenarios
WITCH 5.0_EN_NPi2020_1000	2.0°C	170.788	G2022 w/o FGD	All scenarios
WITCH 5.0_EN_NPi2020_1000f	2.0°C	172.299	G2022 w/o FGD	All scenarios
WITCH 5.0_EN_NPi2020_1200	2.0°C	145.175	G2022 w/o FGD	All scenarios
WITCH 5.0_EN_NPi2020_1200f	2.0°C	148.332	G2022 w/o FGD	All scenarios
WITCH 5.0_EN_NPi2020_1400	2.0°C	127.842	G2022 w/o FGD	All scenarios
WITCH 5.0_EN_NPi2020_1400f	2.0°C	130.261	G2022 w/o FGD	All scenarios
WITCH 5.0_EN_NPi2020_1600	2.0°C	102.065	G2022 w/o FGD	All scenarios
WITCH 5.0_EN_NPi2020_1600f	2.0°C	104.796	G2022 w/o FGD	All scenarios
WITCH 5.0_EN_NPi2020_400f	1.5°C	276.195	G2022 w/o FGD	All scenarios
WITCH 5.0_EN_NPi2020_450	1.5°C	314.753	G2022 w/o FGD	All scenarios
WITCH 5.0_EN_NPi2020_450f	1.5°C	274.907	G2022 w/o FGD	All scenarios
WITCH 5.0_EN_NPi2020_500	1.5°C	311.246	G2022 w/o FGD	All scenarios
WITCH 5.0_EN_NPi2020_500f	1.5°C	274.788	G2022 w/o FGD	All scenarios
WITCH 5.0_EN_NPi2020_600	2.0°C	298.326	G2022 w/o FGD	All scenarios
WITCH 5.0_EN_NPi2020_600f	2.0°C	249.734	G2022 w/o FGD	All scenarios
WITCH 5.0_EN_NPi2020_700	2.0°C	276.769	G2022 w/o FGD	All scenarios
WITCH 5.0_EN_NPi2020_700f	2.0°C	226.54	G2022 w/o FGD	All scenarios
WITCH 5.0_EN_NPi2020_800	2.0°C	223.409	G2022 w/o FGD	All scenarios
WITCH 5.0_EN_NPi2020_800f	2.0°C	202.528	G2022 w/o FGD	All scenarios
WITCH 5.0_EN_NPi2020_900	2.0°C	190.596	G2022 w/o FGD	All scenarios
WITCH 5.0_EN_NPi2020_900f	2.0°C	184.89	G2022 w/o FGD	All scenarios
WITCH-GLOBIOM 4.4_CD-LINKS_INDC2030i_1600	2.0°C	222.005	G2022 w/o FGD	All scenarios
WITCH-GLOBIOM 4.4_CD-LINKS_NDC2030i_1000	1.5°C	208.38	G2022 w/o FGD	All scenarios
WITCH-GLOBIOM 4.4_CD-LINKS_NPi2020_1000	1.5°C	291.882	G2022 w/o FGD	All scenarios
WITCH-GLOBIOM 4.4_CD-LINKS_NPi2020_1600	2.0°C	296.537	G2022 w/o FGD	All scenarios
WITCH-GLOBIOM 4.4_CD-LINKS_NPi2020_400	1.5°C	286.523	G2022 w/o FGD	All scenarios
AIM/CGE 2.0_SSP1-26	2.0°C	183.426	G2022 w/ FGD	OptF+OptA
AIM/CGE 2.1_CD-LINKS_NDC2030i_1000	2.0°C	421.527	G2022 w/ FGD	OptF+OptA
AIM/CGE 2.2_EN_INDCi2030_1000f	2.0°C	394.341	G2022 w/ FGD	OptF+OptA
AIM/CGE 2.2_EN_INDCi2030_1200	2.0°C	394.107	G2022 w/ FGD	OptF+OptA
AIM/CGE 2.2_EN_INDCi2030_1200f	2.0°C	394.162	G2022 w/ FGD	OptF+OptA
AIM/CGE 2.2_EN_INDCi2030_1400	2.0°C	406.626	G2022 w/ FGD	OptF+OptA
AIM/CGE 2.2_EN_INDCi2030_1400f	2.0°C	375.497	G2022 w/ FGD	OptF+OptA
AIM/CGE 2.2_EN_INDCi2030_800f	2.0°C	447.068	G2022 w/ FGD	OptF+OptA
AIM/CGE 2.2_EN_INDCi2030_900f	2.0°C	416.354	G2022 w/ FGD	OptF+OptA
COFFEE 1.1_CO_2Deg2020	2.0°C	274.159	G2022 w/ FGD	OptF+OptA
COFFEE 1.1_CO_2Deg2030	2.0°C	273.495	G2022 w/ FGD	OptF+OptA
COFFEE 1.1_CO_Bridge	2.0°C	250.714	G2022 w/ FGD	OptF+OptA
COFFEE 1.1_EN_INDCi2030_1200	2.0°C	233.991	G2022 w/ FGD	OptF+OptA
COFFEE 1.1_EN_INDCi2030_600f	2.0°C	273.24	G2022 w/ FGD	OptF+OptA
COFFEE 1.1_EN_INDCi2030_700f	2.0°C	258.611	G2022 w/ FGD	OptF+OptA
COFFEE 1.1_EN_INDCi2030_800f	2.0°C	236.686	G2022 w/ FGD	OptF+OptA
COFFEE 1.1_EN_INDCi2030_900f	2.0°C	224.943	G2022 w/ FGD	OptF+OptA
COFFEE 1.1_EN_NPi2020_1000	2.0°C	276.645	G2022 w/ FGD	OptF+OptA
COFFEE 1.1_EN_NPi2020_1200	2.0°C	240.524	G2022 w/ FGD	OptF+OptA
COFFEE 1.1_EN_NPi2020_500f	1.5°C	286.536	G2022 w/ FGD	OptF+OptA
COFFEE 1.1_EN_NPi2020_600f	2.0°C	273.905	G2022 w/ FGD	OptF+OptA
COFFEE 1.1_EN_NPi2020_700f	2.0°C	263.344	G2022 w/ FGD	OptF+OptA
COFFEE 1.1_EN_NPi2020_800f	2.0°C	241.453	G2022 w/ FGD	OptF+OptA
COFFEE 1.1_EN_NPi2020_900f	2.0°C	225.765	G2022 w/ FGD	OptF+OptA
GCAM 5.3_NGFS2_Below 2°C	2.0°C	255.098	G2022 w/ FGD	OptF+OptA
GEM-E3_V2021_EN_INDCi2030_1000	2.0°C	222.359	G2022 w/ FGD	OptF+OptA
GEM-E3_V2021_EN_INDCi2030_1000_COV	2.0°C	203.444	G2022 w/ FGD	OptF+OptA
GEM-E3_V2021_EN_INDCi2030_1000_COV_NDCp	2.0°C	198.374	G2022 w/ FGD	OptF+OptA
GEM-E3_V2021_EN_INDCi2030_1000_NDCp	2.0°C	221.686	G2022 w/ FGD	OptF+OptA
GEM-E3_V2021_EN_INDCi2030_1000f	2.0°C	199.987	G2022 w/ FGD	OptF+OptA
GEM-E3_V2021_EN_INDCi2030_1000f_COV	2.0°C	186.662	G2022 w/ FGD	OptF+OptA
GEM-E3_V2021_EN_INDCi2030_1000f_COV_NDCp	2.0°C	186.961	G2022 w/ FGD	OptF+OptA
GEM-E3_V2021_EN_INDCi2030_1000f_NDCp	2.0°C	200.633	G2022 w/ FGD	OptF+OptA
GEM-E3_V2021_EN_INDCi2030_1400	2.0°C	178.289	G2022 w/ FGD	OptF+OptA
GEM-E3_V2021_EN_INDCi2030_1400f	2.0°C	177.176	G2022 w/ FGD	OptF+OptA
GEM-E3_V2021_EN_NPi2020_1000	2.0°C	208.646	G2022 w/ FGD	OptF+OptA
GEM-E3_V2021_EN_NPi2020_1000_COV	2.0°C	189.105	G2022 w/ FGD	OptF+OptA
GEM-E3_V2021_EN_NPi2020_1000f	2.0°C	194.443	G2022 w/ FGD	OptF+OptA
GEM-E3_V2021_EN_NPi2020_1000f_COV	2.0°C	180.07	G2022 w/ FGD	OptF+OptA
GEM-E3_V2021_EN_NPi2020_1400f	2.0°C	175.596	G2022 w/ FGD	OptF+OptA
GEM-E3_V2021_EN_NPi2020_400f	1.5°C	207.704	G2022 w/ FGD	OptF+OptA
GEM-E3_V2021_EN_NPi2020_500f	1.5°C	207.088	G2022 w/ FGD	OptF+OptA
GEM-E3_V2021_EN_NPi2020_600f	1.5°C	208.315	G2022 w/ FGD	OptF+OptA
GEM-E3_V2021_EN_NPi2020_600f_COV	1.5°C	181.409	G2022 w/ FGD	OptF+OptA
GEM-E3_V2021_EN_NPi2020_800	2.0°C	221.712	G2022 w/ FGD	OptF+OptA
GEM-E3_V2021_EN_NPi2020_800f	2.0°C	201.082	G2022 w/ FGD	OptF+OptA
IMAGE 3.0.1_CD-LINKS_INDC2030i_1600	2.0°C	266.484	G2022 w/ FGD	OptF+OptA
IMAGE 3.0.1_CD-LINKS_NDC2030i_1000	2.0°C	307.966	G2022 w/ FGD	OptF+OptA
IMAGE 3.0.1_SSP1-26	2.0°C	238.47	G2022 w/ FGD	OptF+OptA
IMAGE 3.0_CO_2Deg2030	2.0°C	429.409	G2022 w/ FGD	OptF+OptA
IMAGE 3.0_EN_INDCi2030_1000f	2.0°C	449.096	G2022 w/ FGD	OptF+OptA
IMAGE 3.0_EN_INDCi2030_1200	2.0°C	457.627	G2022 w/ FGD	OptF+OptA
IMAGE 3.0_EN_INDCi2030_1200f	2.0°C	425.493	G2022 w/ FGD	OptF+OptA
IMAGE 3.0_EN_INDCi2030_1400f	2.0°C	391.106	G2022 w/ FGD	OptF+OptA
IMAGE 3.2_SSP1_SPA1_26I_LI	2.0°C	240.513	G2022 w/ FGD	OptF+OptA
IMAGE 3.2_SSP1_SPA1_26I_LIRE	2.0°C	341.415	G2022 w/ FGD	OptF+OptA
IMAGE 3.2_SSP2_SPA2_26I_LI	2.0°C	499.889	G2022 w/ FGD	OptF+OptA
IMAGE 3.2_SSP2_SPA2_26I_LIRE	2.0°C	470.279	G2022 w/ FGD	OptF+OptA
MESSAGEix-GLOBIOM 1.0_CD-LINKS_INDC2030i_1600	2.0°C	401.169	G2022 w/ FGD	OptF+OptA
MESSAGEix-GLOBIOM 1.0_LowEnergyDemand_1.3_IPCC	1.5°C	1.42147	G2022 w/ FGD	OptF+OptA
MESSAGEix-GLOBIOM_1.1_EN_INDCi2030_1000	2.0°C	146.728	G2022 w/ FGD	OptF+OptA
MESSAGEix-GLOBIOM_1.1_EN_INDCi2030_1000_COV	2.0°C	147.248	G2022 w/ FGD	OptF+OptA
MESSAGEix-GLOBIOM_1.1_EN_INDCi2030_1000_COV_NDCp	2.0°C	148.221	G2022 w/ FGD	OptF+OptA
MESSAGEix-GLOBIOM_1.1_EN_INDCi2030_1000_NDCp	2.0°C	148.855	G2022 w/ FGD	OptF+OptA
MESSAGEix-GLOBIOM_1.1_EN_INDCi2030_1000f	2.0°C	166.751	G2022 w/ FGD	OptF+OptA
MESSAGEix-GLOBIOM_1.1_EN_INDCi2030_1000f_COV	2.0°C	163.594	G2022 w/ FGD	OptF+OptA
MESSAGEix-GLOBIOM_1.1_EN_INDCi2030_1000f_COV_NDCp	2.0°C	159.279	G2022 w/ FGD	OptF+OptA
MESSAGEix-GLOBIOM_1.1_EN_INDCi2030_1000f_NDCp	2.0°C	169.203	G2022 w/ FGD	OptF+OptA
MESSAGEix-GLOBIOM_1.1_EN_INDCi2030_1200	2.0°C	174.154	G2022 w/ FGD	OptF+OptA
MESSAGEix-GLOBIOM_1.1_EN_INDCi2030_1200_COV	2.0°C	175.212	G2022 w/ FGD	OptF+OptA
MESSAGEix-GLOBIOM_1.1_EN_INDCi2030_1200_COV_NDCp	2.0°C	171.961	G2022 w/ FGD	OptF+OptA
MESSAGEix-GLOBIOM_1.1_EN_INDCi2030_1200_NDCp	2.0°C	176.713	G2022 w/ FGD	OptF+OptA
MESSAGEix-GLOBIOM_1.1_EN_INDCi2030_1200f_COV	2.0°C	162.783	G2022 w/ FGD	OptF+OptA
MESSAGEix-GLOBIOM_1.1_EN_INDCi2030_1200f_COV_NDCp	2.0°C	158.111	G2022 w/ FGD	OptF+OptA
MESSAGEix-GLOBIOM_1.1_EN_INDCi2030_1400	2.0°C	169.445	G2022 w/ FGD	OptF+OptA
MESSAGEix-GLOBIOM_1.1_EN_INDCi2030_1400_COV	2.0°C	164.312	G2022 w/ FGD	OptF+OptA
MESSAGEix-GLOBIOM_1.1_EN_INDCi2030_1400_COV_NDCp	2.0°C	159.798	G2022 w/ FGD	OptF+OptA
MESSAGEix-GLOBIOM_1.1_EN_INDCi2030_1400_NDCp	2.0°C	171.365	G2022 w/ FGD	OptF+OptA
MESSAGEix-GLOBIOM_1.1_EN_INDCi2030_1400f	2.0°C	152.424	G2022 w/ FGD	OptF+OptA
MESSAGEix-GLOBIOM_1.1_EN_INDCi2030_1400f_COV	2.0°C	138.473	G2022 w/ FGD	OptF+OptA
MESSAGEix-GLOBIOM_1.1_EN_INDCi2030_1400f_COV_NDCp	2.0°C	136.771	G2022 w/ FGD	OptF+OptA
MESSAGEix-GLOBIOM_1.1_EN_INDCi2030_1400f_NDCp	2.0°C	153.7	G2022 w/ FGD	OptF+OptA
MESSAGEix-GLOBIOM_1.1_EN_INDCi2030_1600_COV	2.0°C	127.926	G2022 w/ FGD	OptF+OptA
MESSAGEix-GLOBIOM_1.1_EN_INDCi2030_1600_COV_NDCp	2.0°C	125.484	G2022 w/ FGD	OptF+OptA
MESSAGEix-GLOBIOM_1.1_EN_INDCi2030_600f_COV	1.5°C	112.324	G2022 w/ FGD	OptF+OptA
MESSAGEix-GLOBIOM_1.1_EN_INDCi2030_600f_COV_NDCp	1.5°C	111.026	G2022 w/ FGD	OptF+OptA
MESSAGEix-GLOBIOM_1.1_EN_INDCi2030_700f	1.5°C	128.311	G2022 w/ FGD	OptF+OptA
MESSAGEix-GLOBIOM_1.1_EN_INDCi2030_700f_COV	1.5°C	128.335	G2022 w/ FGD	OptF+OptA
MESSAGEix-GLOBIOM_1.1_EN_INDCi2030_700f_COV_NDCp	1.5°C	128.317	G2022 w/ FGD	OptF+OptA
MESSAGEix-GLOBIOM_1.1_EN_INDCi2030_700f_NDCp	1.5°C	132.087	G2022 w/ FGD	OptF+OptA
MESSAGEix-GLOBIOM_1.1_EN_INDCi2030_800f	2.0°C	141.977	G2022 w/ FGD	OptF+OptA
MESSAGEix-GLOBIOM_1.1_EN_INDCi2030_800f_COV	2.0°C	144.907	G2022 w/ FGD	OptF+OptA
MESSAGEix-GLOBIOM_1.1_EN_INDCi2030_800f_COV_NDCp	2.0°C	142.1	G2022 w/ FGD	OptF+OptA
MESSAGEix-GLOBIOM_1.1_EN_INDCi2030_800f_NDCp	2.0°C	146.105	G2022 w/ FGD	OptF+OptA
MESSAGEix-GLOBIOM_1.1_EN_INDCi2030_900f	2.0°C	158.455	G2022 w/ FGD	OptF+OptA
MESSAGEix-GLOBIOM_1.1_EN_INDCi2030_900f_COV	2.0°C	157.125	G2022 w/ FGD	OptF+OptA
MESSAGEix-GLOBIOM_1.1_EN_INDCi2030_900f_COV_NDCp	2.0°C	156.032	G2022 w/ FGD	OptF+OptA
MESSAGEix-GLOBIOM_1.1_EN_INDCi2030_900f_NDCp	2.0°C	159.741	G2022 w/ FGD	OptF+OptA
MESSAGEix-GLOBIOM_1.1_EN_INDCi2030_950_COV	2.0°C	138.214	G2022 w/ FGD	OptF+OptA
MESSAGEix-GLOBIOM_1.1_EN_INDCi2030_950_COV_NDCp	2.0°C	139.016	G2022 w/ FGD	OptF+OptA
MESSAGEix-GLOBIOM_1.1_EN_INDCi2030_950f_COV	2.0°C	163.479	G2022 w/ FGD	OptF+OptA
MESSAGEix-GLOBIOM_1.1_EN_INDCi2030_950f_COV_NDCp	2.0°C	160.44	G2022 w/ FGD	OptF+OptA
MESSAGEix-GLOBIOM_1.1_EN_NPi2020_1000	2.0°C	214.566	G2022 w/ FGD	OptF+OptA
MESSAGEix-GLOBIOM_1.1_EN_NPi2020_1000_COV	2.0°C	200.807	G2022 w/ FGD	OptF+OptA
MESSAGEix-GLOBIOM_1.1_EN_NPi2020_1000_DR10p	2.0°C	249.59	G2022 w/ FGD	OptF+OptA
MESSAGEix-GLOBIOM_1.1_EN_NPi2020_1000_DR1p	2.0°C	154.5	G2022 w/ FGD	OptF+OptA
MESSAGEix-GLOBIOM_1.1_EN_NPi2020_1000_DR2p	2.0°C	166.859	G2022 w/ FGD	OptF+OptA
MESSAGEix-GLOBIOM_1.1_EN_NPi2020_1000_DR3p	2.0°C	178.64	G2022 w/ FGD	OptF+OptA
MESSAGEix-GLOBIOM_1.1_EN_NPi2020_1000_DR4p	2.0°C	199.66	G2022 w/ FGD	OptF+OptA
MESSAGEix-GLOBIOM_1.1_EN_NPi2020_1000f	2.0°C	193.401	G2022 w/ FGD	OptF+OptA
MESSAGEix-GLOBIOM_1.1_EN_NPi2020_1000f_COV	2.0°C	180.564	G2022 w/ FGD	OptF+OptA
MESSAGEix-GLOBIOM_1.1_EN_NPi2020_1000f_DR10p	2.0°C	196.318	G2022 w/ FGD	OptF+OptA
MESSAGEix-GLOBIOM_1.1_EN_NPi2020_1000f_DR1p	2.0°C	154.019	G2022 w/ FGD	OptF+OptA
MESSAGEix-GLOBIOM_1.1_EN_NPi2020_1000f_DR2p	2.0°C	162.596	G2022 w/ FGD	OptF+OptA
MESSAGEix-GLOBIOM_1.1_EN_NPi2020_1000f_DR3p	2.0°C	169.736	G2022 w/ FGD	OptF+OptA
MESSAGEix-GLOBIOM_1.1_EN_NPi2020_1000f_DR4p	2.0°C	178.073	G2022 w/ FGD	OptF+OptA
MESSAGEix-GLOBIOM_1.1_EN_NPi2020_1200	2.0°C	199.691	G2022 w/ FGD	OptF+OptA
MESSAGEix-GLOBIOM_1.1_EN_NPi2020_1200_COV	2.0°C	181.722	G2022 w/ FGD	OptF+OptA
MESSAGEix-GLOBIOM_1.1_EN_NPi2020_1200f	2.0°C	168.386	G2022 w/ FGD	OptF+OptA
MESSAGEix-GLOBIOM_1.1_EN_NPi2020_1200f_COV	2.0°C	153.326	G2022 w/ FGD	OptF+OptA
MESSAGEix-GLOBIOM_1.1_EN_NPi2020_1400	2.0°C	168.727	G2022 w/ FGD	OptF+OptA
MESSAGEix-GLOBIOM_1.1_EN_NPi2020_1400_COV	2.0°C	146.392	G2022 w/ FGD	OptF+OptA
MESSAGEix-GLOBIOM_1.1_EN_NPi2020_1400f	2.0°C	140.834	G2022 w/ FGD	OptF+OptA
MESSAGEix-GLOBIOM_1.1_EN_NPi2020_1400f_COV	2.0°C	124.241	G2022 w/ FGD	OptF+OptA
MESSAGEix-GLOBIOM_1.1_EN_NPi2020_1600	2.0°C	129.503	G2022 w/ FGD	OptF+OptA
MESSAGEix-GLOBIOM_1.1_EN_NPi2020_1600_COV	2.0°C	118.209	G2022 w/ FGD	OptF+OptA
MESSAGEix-GLOBIOM_1.1_EN_NPi2020_1600f_COV	2.0°C	106.587	G2022 w/ FGD	OptF+OptA
MESSAGEix-GLOBIOM_1.1_EN_NPi2020_500f	1.5°C	191.152	G2022 w/ FGD	OptF+OptA
MESSAGEix-GLOBIOM_1.1_EN_NPi2020_600f	1.5°C	204.341	G2022 w/ FGD	OptF+OptA
MESSAGEix-GLOBIOM_1.1_EN_NPi2020_600f_COV	1.5°C	198.867	G2022 w/ FGD	OptF+OptA
MESSAGEix-GLOBIOM_1.1_EN_NPi2020_600f_DR10p	1.5°C	191.078	G2022 w/ FGD	OptF+OptA
MESSAGEix-GLOBIOM_1.1_EN_NPi2020_600f_DR4p	1.5°C	201.661	G2022 w/ FGD	OptF+OptA
MESSAGEix-GLOBIOM_1.1_EN_NPi2020_700f	1.5°C	203.587	G2022 w/ FGD	OptF+OptA
MESSAGEix-GLOBIOM_1.1_EN_NPi2020_800	2.0°C	216.104	G2022 w/ FGD	OptF+OptA
MESSAGEix-GLOBIOM_1.1_EN_NPi2020_800_COV	2.0°C	214.543	G2022 w/ FGD	OptF+OptA
MESSAGEix-GLOBIOM_1.1_EN_NPi2020_800f_COV	2.0°C	188.697	G2022 w/ FGD	OptF+OptA
MESSAGEix-GLOBIOM_1.1_EN_NPi2020_900	2.0°C	222.275	G2022 w/ FGD	OptF+OptA
MESSAGEix-GLOBIOM_1.1_EN_NPi2020_900_COV	2.0°C	211.389	G2022 w/ FGD	OptF+OptA
MESSAGEix-GLOBIOM_1.1_EN_NPi2020_900f	2.0°C	194.959	G2022 w/ FGD	OptF+OptA
MESSAGEix-GLOBIOM_1.1_EN_NPi2020_900f_COV	2.0°C	191.001	G2022 w/ FGD	OptF+OptA
MESSAGEix-GLOBIOM_1.1_NGFS2_Below 2°C	2.0°C	201.777	G2022 w/ FGD	OptF+OptA
MESSAGEix-GLOBIOM_1.1_NGFS2_Delayed Transition	2.0°C	129.437	G2022 w/ FGD	OptF+OptA
MESSAGEix-GLOBIOM_1.2_COV_GreenPush_1000	2.0°C	234.881	G2022 w/ FGD	OptF+OptA
MESSAGEix-GLOBIOM_1.2_COV_NoPolicyNoCOVID_1000	2.0°C	268.677	G2022 w/ FGD	OptF+OptA
MESSAGEix-GLOBIOM_1.2_COV_Restore_1000	2.0°C	245.914	G2022 w/ FGD	OptF+OptA
MESSAGEix-GLOBIOM_1.2_COV_SelfReliance_1000	2.0°C	259.505	G2022 w/ FGD	OptF+OptA
MESSAGEix-GLOBIOM_1.2_COV_SmartUse_1000	2.0°C	248.837	G2022 w/ FGD	OptF+OptA
POLES ADVANCE_ADVANCE_2020_Med2C	2.0°C	536.186	G2022 w/ FGD	OptF+OptA
POLES ADVANCE_ADVANCE_2030_1.5C-2100	1.5°C	499.549	G2022 w/ FGD	OptF+OptA
POLES ADVANCE_ADVANCE_2030_Med2C	2.0°C	556.167	G2022 w/ FGD	OptF+OptA
POLES ADVANCE_ADVANCE_2030_Price1.5C	1.5°C	506.373	G2022 w/ FGD	OptF+OptA
POLES EMF33_EMF33_Med2C_cost100	2.0°C	310.918	G2022 w/ FGD	OptF+OptA
POLES EMF33_EMF33_Med2C_full	2.0°C	333.853	G2022 w/ FGD	OptF+OptA
POLES EMF33_EMF33_Med2C_limbio	2.0°C	266.335	G2022 w/ FGD	OptF+OptA
POLES EMF33_EMF33_Med2C_nobeccs	2.0°C	100.838	G2022 w/ FGD	OptF+OptA
POLES EMF33_EMF33_Med2C_nofuel	2.0°C	300.188	G2022 w/ FGD	OptF+OptA
POLES EMF33_EMF33_Med2C_none	2.0°C	98.8509	G2022 w/ FGD	OptF+OptA
POLES EMF33_EMF33_WB2C_cost100	1.5°C	314.444	G2022 w/ FGD	OptF+OptA
POLES EMF33_EMF33_WB2C_full	1.5°C	340.713	G2022 w/ FGD	OptF+OptA
POLES EMF33_EMF33_WB2C_nofuel	1.5°C	284.645	G2022 w/ FGD	OptF+OptA
POLES EMF33_EMF33_tax_hi_full	2.0°C	260.505	G2022 w/ FGD	OptF+OptA
POLES EMF33_EMF33_tax_hi_none	2.0°C	106.114	G2022 w/ FGD	OptF+OptA
POLES ENGAGE_EN_INDCi2030_1000	2.0°C	183.254	G2022 w/ FGD	OptF+OptA
POLES ENGAGE_EN_INDCi2030_1000_COV	2.0°C	181.501	G2022 w/ FGD	OptF+OptA
POLES ENGAGE_EN_INDCi2030_1000_COV_NDCp	2.0°C	181.265	G2022 w/ FGD	OptF+OptA
POLES ENGAGE_EN_INDCi2030_1000_NDCp	2.0°C	217.514	G2022 w/ FGD	OptF+OptA
POLES ENGAGE_EN_INDCi2030_1000f	2.0°C	200.828	G2022 w/ FGD	OptF+OptA
POLES ENGAGE_EN_INDCi2030_1000f_COV	2.0°C	194.165	G2022 w/ FGD	OptF+OptA
POLES ENGAGE_EN_INDCi2030_1000f_COV_NDCp	2.0°C	196.084	G2022 w/ FGD	OptF+OptA
POLES ENGAGE_EN_INDCi2030_1000f_NDCp	2.0°C	243.299	G2022 w/ FGD	OptF+OptA
POLES ENGAGE_EN_INDCi2030_1200	2.0°C	202.214	G2022 w/ FGD	OptF+OptA
POLES ENGAGE_EN_INDCi2030_1200f	2.0°C	210.705	G2022 w/ FGD	OptF+OptA
POLES ENGAGE_EN_INDCi2030_300f	1.5°C	351.324	G2022 w/ FGD	OptF+OptA
POLES ENGAGE_EN_INDCi2030_400f	1.5°C	322.077	G2022 w/ FGD	OptF+OptA
POLES ENGAGE_EN_INDCi2030_500f	2.0°C	280.362	G2022 w/ FGD	OptF+OptA
POLES ENGAGE_EN_INDCi2030_600f	2.0°C	249.589	G2022 w/ FGD	OptF+OptA
POLES ENGAGE_EN_INDCi2030_600f_COV	2.0°C	210.663	G2022 w/ FGD	OptF+OptA
POLES ENGAGE_EN_INDCi2030_600f_COV_NDCp	2.0°C	210.144	G2022 w/ FGD	OptF+OptA
POLES ENGAGE_EN_INDCi2030_600f_NDCp	2.0°C	252.687	G2022 w/ FGD	OptF+OptA
POLES ENGAGE_EN_INDCi2030_700f	2.0°C	209.44	G2022 w/ FGD	OptF+OptA
POLES ENGAGE_EN_INDCi2030_800f	2.0°C	185.536	G2022 w/ FGD	OptF+OptA
POLES ENGAGE_EN_INDCi2030_900	2.0°C	428.619	G2022 w/ FGD	OptF+OptA
POLES ENGAGE_EN_INDCi2030_900f	2.0°C	183.199	G2022 w/ FGD	OptF+OptA
POLES ENGAGE_EN_NPi2020_1000	2.0°C	200.99	G2022 w/ FGD	OptF+OptA
POLES ENGAGE_EN_NPi2020_1000_COV	2.0°C	182.688	G2022 w/ FGD	OptF+OptA
POLES ENGAGE_EN_NPi2020_1000f	2.0°C	207.898	G2022 w/ FGD	OptF+OptA
POLES ENGAGE_EN_NPi2020_1000f_COV	2.0°C	188.353	G2022 w/ FGD	OptF+OptA
POLES ENGAGE_EN_NPi2020_1200	2.0°C	198.083	G2022 w/ FGD	OptF+OptA
POLES ENGAGE_EN_NPi2020_1200f	2.0°C	199.743	G2022 w/ FGD	OptF+OptA
POLES ENGAGE_EN_NPi2020_300f	1.5°C	254.698	G2022 w/ FGD	OptF+OptA
POLES ENGAGE_EN_NPi2020_400f	1.5°C	219.453	G2022 w/ FGD	OptF+OptA
POLES ENGAGE_EN_NPi2020_500	2.0°C	260.081	G2022 w/ FGD	OptF+OptA
POLES ENGAGE_EN_NPi2020_500f	2.0°C	184.464	G2022 w/ FGD	OptF+OptA
POLES ENGAGE_EN_NPi2020_600	2.0°C	235.452	G2022 w/ FGD	OptF+OptA
POLES ENGAGE_EN_NPi2020_600f	2.0°C	170.346	G2022 w/ FGD	OptF+OptA
POLES ENGAGE_EN_NPi2020_600f_COV	2.0°C	154.227	G2022 w/ FGD	OptF+OptA
POLES ENGAGE_EN_NPi2020_700	2.0°C	196.517	G2022 w/ FGD	OptF+OptA
POLES ENGAGE_EN_NPi2020_700f	2.0°C	178.742	G2022 w/ FGD	OptF+OptA
POLES ENGAGE_EN_NPi2020_800	2.0°C	193.055	G2022 w/ FGD	OptF+OptA
POLES ENGAGE_EN_NPi2020_800f	2.0°C	193.23	G2022 w/ FGD	OptF+OptA
POLES ENGAGE_EN_NPi2020_900	2.0°C	201.365	G2022 w/ FGD	OptF+OptA
POLES ENGAGE_EN_NPi2020_900f	2.0°C	202.257	G2022 w/ FGD	OptF+OptA
POLES GECO2019_CO_2Deg2020	2.0°C	189.576	G2022 w/ FGD	OptF+OptA
POLES GECO2019_CO_2Deg2030	2.0°C	231.067	G2022 w/ FGD	OptF+OptA
POLES GECO2019_CO_Bridge_notax	2.0°C	284.289	G2022 w/ FGD	OptF+OptA
REMIND 1.6_EMF30_Slower-to-faster	2.0°C	195.395	G2022 w/ FGD	OptF+OptA
REMIND 1.6_EMF30_Slower-to-faster+SLCF	2.0°C	192.442	G2022 w/ FGD	OptF+OptA
REMIND 1.6_EMF30_Slower-to-faster+SLCF+HFC	2.0°C	190.868	G2022 w/ FGD	OptF+OptA
REMIND 1.7_ADVANCE_2020_Med2C	2.0°C	228.005	G2022 w/ FGD	OptF+OptA
REMIND 1.7_ADVANCE_2020_WB2C	1.5°C	272.233	G2022 w/ FGD	OptF+OptA
REMIND 1.7_ADVANCE_2030_1.5C-2100	1.5°C	386.676	G2022 w/ FGD	OptF+OptA
REMIND 1.7_ADVANCE_2030_Med2C	2.0°C	208.955	G2022 w/ FGD	OptF+OptA
REMIND 1.7_ADVANCE_2030_Price1.5C	1.5°C	317.216	G2022 w/ FGD	OptF+OptA
REMIND 1.7_ADVANCE_2030_WB2C	1.5°C	276.14	G2022 w/ FGD	OptF+OptA
REMIND 1.7_CEMICS-1.5-CDR20	1.5°C	438.693	G2022 w/ FGD	OptF+OptA
REMIND 1.7_CEMICS-2.0-CDR12	1.5°C	242.247	G2022 w/ FGD	OptF+OptA
REMIND 1.7_CEMICS-2.0-CDR20	1.5°C	271.414	G2022 w/ FGD	OptF+OptA
REMIND 1.7_CEMICS-2.0-CDR8	1.5°C	195.59	G2022 w/ FGD	OptF+OptA
REMIND 2.1_CEMICS_GDPgrowth_2C	2.0°C	204.945	G2022 w/ FGD	OptF+OptA
REMIND 2.1_CEMICS_HotellingConst_2C	2.0°C	229.35	G2022 w/ FGD	OptF+OptA
REMIND 2.1_CEMICS_Linear_2C	2.0°C	222.163	G2022 w/ FGD	OptF+OptA
REMIND 2.1_CEMICS_opt_2C	2.0°C	214.361	G2022 w/ FGD	OptF+OptA
REMIND 2.1_LeastTotalCost_CBA_brkSR15_SSP2_P50	2.0°C	161.68	G2022 w/ FGD	OptF+OptA
REMIND 2.1_LeastTotalCost_CEA_brkLR15_SSP2_P50	2.0°C	183.292	G2022 w/ FGD	OptF+OptA
REMIND 2.1_LeastTotalCost_CEA_brkSR15_SSP2_P50	2.0°C	187.235	G2022 w/ FGD	OptF+OptA
REMIND 2.1_LeastTotalCost_LTC_brkSR15_SSP1_P50	1.5°C	112.788	G2022 w/ FGD	OptF+OptA
REMIND 2.1_LeastTotalCost_LTC_brkSR15_SSP2_P50	2.0°C	181.001	G2022 w/ FGD	OptF+OptA
REMIND 2.1_R2p1_SSP1-PkBudg1100	1.5°C	149.267	G2022 w/ FGD	OptF+OptA
REMIND 2.1_R2p1_SSP1-PkBudg1300	1.5°C	98.2988	G2022 w/ FGD	OptF+OptA
REMIND 2.1_R2p1_SSP2-PkBudg1300	2.0°C	175.125	G2022 w/ FGD	OptF+OptA
REMIND-MAgPIE 1.5_SSP1-19	1.5°C	307.493	G2022 w/ FGD	OptF+OptA
REMIND-MAgPIE 1.5_SSP1-26	2.0°C	140.768	G2022 w/ FGD	OptF+OptA
REMIND-MAgPIE 1.5_SSP2-26	2.0°C	226.246	G2022 w/ FGD	OptF+OptA
REMIND-MAgPIE 1.5_SSP5-26	2.0°C	468.279	G2022 w/ FGD	OptF+OptA
REMIND-MAgPIE 1.7-3.0_CD-LINKS_INDC2030i_1000	1.5°C	272.936	G2022 w/ FGD	OptF+OptA
REMIND-MAgPIE 1.7-3.0_CD-LINKS_INDC2030i_1600	2.0°C	209.529	G2022 w/ FGD	OptF+OptA
REMIND-MAgPIE 1.7-3.0_CD-LINKS_INDC2030i_400	1.5°C	379.726	G2022 w/ FGD	OptF+OptA
REMIND-MAgPIE 1.7-3.0_CD-LINKS_NDC2030i_1000	2.0°C	272.936	G2022 w/ FGD	OptF+OptA
REMIND-MAgPIE 1.7-3.0_CD-LINKS_NPi2020_1000	1.5°C	278.852	G2022 w/ FGD	OptF+OptA
REMIND-MAgPIE 1.7-3.0_CD-LINKS_NPi2020_1600	2.0°C	214.862	G2022 w/ FGD	OptF+OptA
REMIND-MAgPIE 1.7-3.0_CO_2Deg2020	1.5°C	292.21	G2022 w/ FGD	OptF+OptA
REMIND-MAgPIE 1.7-3.0_CO_2Deg2030	1.5°C	286.315	G2022 w/ FGD	OptF+OptA
REMIND-MAgPIE 1.7-3.0_CO_Bridge	1.5°C	277.777	G2022 w/ FGD	OptF+OptA
REMIND-MAgPIE 1.7-3.0_EMF33_1.5C_cost100	1.5°C	386.27	G2022 w/ FGD	OptF+OptA
REMIND-MAgPIE 1.7-3.0_EMF33_Med2C_cost100	2.0°C	223.879	G2022 w/ FGD	OptF+OptA
REMIND-MAgPIE 1.7-3.0_EMF33_Med2C_limbio	2.0°C	294.851	G2022 w/ FGD	OptF+OptA
REMIND-MAgPIE 1.7-3.0_EMF33_Med2C_nobeccs	2.0°C	219.5	G2022 w/ FGD	OptF+OptA
REMIND-MAgPIE 1.7-3.0_EMF33_Med2C_nofuel	2.0°C	277.975	G2022 w/ FGD	OptF+OptA
REMIND-MAgPIE 1.7-3.0_EMF33_Med2C_none	2.0°C	235.142	G2022 w/ FGD	OptF+OptA
REMIND-MAgPIE 1.7-3.0_EMF33_WB2C_cost100	2.0°C	260.247	G2022 w/ FGD	OptF+OptA
REMIND-MAgPIE 1.7-3.0_EMF33_WB2C_full	2.0°C	313.291	G2022 w/ FGD	OptF+OptA
REMIND-MAgPIE 1.7-3.0_EMF33_WB2C_nofuel	2.0°C	343.831	G2022 w/ FGD	OptF+OptA
REMIND-MAgPIE 1.7-3.0_EMF33_WB2C_none	2.0°C	81.9737	G2022 w/ FGD	OptF+OptA
REMIND-MAgPIE 1.7-3.0_EMF33_tax_hi_full	2.0°C	290.414	G2022 w/ FGD	OptF+OptA
REMIND-MAgPIE 1.7-3.0_EMF33_tax_hi_none	2.0°C	220.067	G2022 w/ FGD	OptF+OptA
REMIND-MAgPIE 1.7-3.0_PEP_1p5C_full_NDC	1.5°C	396.011	G2022 w/ FGD	OptF+OptA
REMIND-MAgPIE 1.7-3.0_PEP_1p5C_full_goodpractice	1.5°C	387.212	G2022 w/ FGD	OptF+OptA
REMIND-MAgPIE 1.7-3.0_PEP_2C_full_NDC	1.5°C	286.315	G2022 w/ FGD	OptF+OptA
REMIND-MAgPIE 1.7-3.0_PEP_2C_full_eff	1.5°C	292.21	G2022 w/ FGD	OptF+OptA
REMIND-MAgPIE 1.7-3.0_PEP_2C_full_goodpractice	1.5°C	292.725	G2022 w/ FGD	OptF+OptA
REMIND-MAgPIE 1.7-3.0_PEP_2C_red_NDC	1.5°C	236.341	G2022 w/ FGD	OptF+OptA
REMIND-MAgPIE 1.7-3.0_PEP_2C_red_eff	1.5°C	233	G2022 w/ FGD	OptF+OptA
REMIND-MAgPIE 1.7-3.0_PEP_2C_red_goodpractice	1.5°C	231.348	G2022 w/ FGD	OptF+OptA
REMIND-MAgPIE 1.7-3.0_SMP_2C_lifesty	1.5°C	226.492	G2022 w/ FGD	OptF+OptA
REMIND-MAgPIE 2.0-4.1_Diff_1300Gt_uniform-pricing_def	2.0°C	250.222	G2022 w/ FGD	OptF+OptA
REMIND-MAgPIE 2.1-4.2_CEMICS_SSP2-2C-fullCDR	2.0°C	187.379	G2022 w/ FGD	OptF+OptA
REMIND-MAgPIE 2.1-4.2_CEMICS_SSP2-2C-minCDR	2.0°C	77.1668	G2022 w/ FGD	OptF+OptA
REMIND-MAgPIE 2.1-4.2_EN_INDCi2030_1000	2.0°C	175.327	G2022 w/ FGD	OptF+OptA
REMIND-MAgPIE 2.1-4.2_EN_INDCi2030_1000_COV	2.0°C	149.939	G2022 w/ FGD	OptF+OptA
REMIND-MAgPIE 2.1-4.2_EN_INDCi2030_1000_COV_NDCp	2.0°C	155.067	G2022 w/ FGD	OptF+OptA
REMIND-MAgPIE 2.1-4.2_EN_INDCi2030_1000_NDCp	2.0°C	178.099	G2022 w/ FGD	OptF+OptA
REMIND-MAgPIE 2.1-4.2_EN_INDCi2030_1000f	2.0°C	171.84	G2022 w/ FGD	OptF+OptA
REMIND-MAgPIE 2.1-4.2_EN_INDCi2030_1000f_COV	2.0°C	147.187	G2022 w/ FGD	OptF+OptA
REMIND-MAgPIE 2.1-4.2_EN_INDCi2030_1000f_COV_NDCp	2.0°C	150.89	G2022 w/ FGD	OptF+OptA
REMIND-MAgPIE 2.1-4.2_EN_INDCi2030_1000f_NDCp	2.0°C	174.654	G2022 w/ FGD	OptF+OptA
REMIND-MAgPIE 2.1-4.2_EN_INDCi2030_1200	2.0°C	150.218	G2022 w/ FGD	OptF+OptA
REMIND-MAgPIE 2.1-4.2_EN_INDCi2030_1200f	2.0°C	150.287	G2022 w/ FGD	OptF+OptA
REMIND-MAgPIE 2.1-4.2_EN_INDCi2030_1400	2.0°C	126.446	G2022 w/ FGD	OptF+OptA
REMIND-MAgPIE 2.1-4.2_EN_INDCi2030_1400f	2.0°C	126.446	G2022 w/ FGD	OptF+OptA
REMIND-MAgPIE 2.1-4.2_EN_INDCi2030_300f	1.5°C	269.834	G2022 w/ FGD	OptF+OptA
REMIND-MAgPIE 2.1-4.2_EN_INDCi2030_400f	1.5°C	251.301	G2022 w/ FGD	OptF+OptA
REMIND-MAgPIE 2.1-4.2_EN_INDCi2030_500f	1.5°C	231.823	G2022 w/ FGD	OptF+OptA
REMIND-MAgPIE 2.1-4.2_EN_INDCi2030_600f	1.5°C	217.69	G2022 w/ FGD	OptF+OptA
REMIND-MAgPIE 2.1-4.2_EN_INDCi2030_600f_COV	1.5°C	203.092	G2022 w/ FGD	OptF+OptA
REMIND-MAgPIE 2.1-4.2_EN_INDCi2030_600f_COV_NDCp	1.5°C	205.611	G2022 w/ FGD	OptF+OptA
REMIND-MAgPIE 2.1-4.2_EN_INDCi2030_600f_NDCp	1.5°C	220.513	G2022 w/ FGD	OptF+OptA
REMIND-MAgPIE 2.1-4.2_EN_INDCi2030_700f	2.0°C	204.387	G2022 w/ FGD	OptF+OptA
REMIND-MAgPIE 2.1-4.2_EN_INDCi2030_800	2.0°C	237.244	G2022 w/ FGD	OptF+OptA
REMIND-MAgPIE 2.1-4.2_EN_INDCi2030_800f	2.0°C	190.817	G2022 w/ FGD	OptF+OptA
REMIND-MAgPIE 2.1-4.2_EN_INDCi2030_900	2.0°C	200.181	G2022 w/ FGD	OptF+OptA
REMIND-MAgPIE 2.1-4.2_EN_INDCi2030_900f	2.0°C	180.932	G2022 w/ FGD	OptF+OptA
REMIND-MAgPIE 2.1-4.2_EN_NPi2020_1000	2.0°C	171.12	G2022 w/ FGD	OptF+OptA
REMIND-MAgPIE 2.1-4.2_EN_NPi2020_1000_COV	2.0°C	144.708	G2022 w/ FGD	OptF+OptA
REMIND-MAgPIE 2.1-4.2_EN_NPi2020_1000f	2.0°C	170.439	G2022 w/ FGD	OptF+OptA
REMIND-MAgPIE 2.1-4.2_EN_NPi2020_1000f_COV	2.0°C	146.497	G2022 w/ FGD	OptF+OptA
REMIND-MAgPIE 2.1-4.2_EN_NPi2020_1200	2.0°C	145.827	G2022 w/ FGD	OptF+OptA
REMIND-MAgPIE 2.1-4.2_EN_NPi2020_1200f	2.0°C	145.242	G2022 w/ FGD	OptF+OptA
REMIND-MAgPIE 2.1-4.2_EN_NPi2020_1400	2.0°C	109.627	G2022 w/ FGD	OptF+OptA
REMIND-MAgPIE 2.1-4.2_EN_NPi2020_1400f	2.0°C	109.627	G2022 w/ FGD	OptF+OptA
REMIND-MAgPIE 2.1-4.2_EN_NPi2020_1600	2.0°C	87.2511	G2022 w/ FGD	OptF+OptA
REMIND-MAgPIE 2.1-4.2_EN_NPi2020_1600f	2.0°C	87.2511	G2022 w/ FGD	OptF+OptA
REMIND-MAgPIE 2.1-4.2_EN_NPi2020_600f_COV	1.5°C	200.597	G2022 w/ FGD	OptF+OptA
REMIND-MAgPIE 2.1-4.2_EN_NPi2020_800	2.0°C	200.002	G2022 w/ FGD	OptF+OptA
REMIND-MAgPIE 2.1-4.2_EN_NPi2020_800f	2.0°C	193.627	G2022 w/ FGD	OptF+OptA
REMIND-MAgPIE 2.1-4.2_EN_NPi2020_900	2.0°C	182.283	G2022 w/ FGD	OptF+OptA
REMIND-MAgPIE 2.1-4.2_EN_NPi2020_900f	2.0°C	182.2	G2022 w/ FGD	OptF+OptA
REMIND-MAgPIE 2.1-4.2_NGFS2_Below 2°C	2.0°C	174.84	G2022 w/ FGD	OptF+OptA
REMIND-MAgPIE 2.1-4.2_NGFS2_Below 2°C - IPD-median	2.0°C	171.329	G2022 w/ FGD	OptF+OptA
REMIND-MAgPIE 2.1-4.2_NGFS2_Delayed Transition	2.0°C	160.633	G2022 w/ FGD	OptF+OptA
REMIND-MAgPIE 2.1-4.2_SusDev_SDP-PkBudg1000	1.5°C	83.3934	G2022 w/ FGD	OptF+OptA
REMIND-MAgPIE 2.1-4.3_DeepElec_SSP2_ HighRE_Budg1100	2.0°C	116.212	G2022 w/ FGD	OptF+OptA
REMIND-MAgPIE 2.1-4.3_DeepElec_SSP2_ HighRE_Budg1300	2.0°C	99.6133	G2022 w/ FGD	OptF+OptA
REMIND-MAgPIE 2.1-4.3_DeepElec_SSP2_def_Budg1100	1.5°C	284.198	G2022 w/ FGD	OptF+OptA
REMIND-MAgPIE 2.1-4.3_DeepElec_SSP2_def_Budg1300	2.0°C	226.061	G2022 w/ FGD	OptF+OptA
WITCH 5.0_CO_Bridge	2.0°C	118.124	G2022 w/ FGD	OptF+OptA
WITCH 5.0_EN_INDCi2030_1000	2.0°C	193.672	G2022 w/ FGD	OptF+OptA
WITCH 5.0_EN_INDCi2030_1000_NDCp	2.0°C	195.612	G2022 w/ FGD	OptF+OptA
WITCH 5.0_EN_INDCi2030_1000f	2.0°C	167.648	G2022 w/ FGD	OptF+OptA
WITCH 5.0_EN_INDCi2030_1000f_NDCp	2.0°C	168.691	G2022 w/ FGD	OptF+OptA
WITCH 5.0_EN_INDCi2030_1200	2.0°C	140.853	G2022 w/ FGD	OptF+OptA
WITCH 5.0_EN_INDCi2030_1200_NDCp	2.0°C	142.243	G2022 w/ FGD	OptF+OptA
WITCH 5.0_EN_INDCi2030_1200f	2.0°C	137.768	G2022 w/ FGD	OptF+OptA
WITCH 5.0_EN_INDCi2030_1400	2.0°C	112.886	G2022 w/ FGD	OptF+OptA
WITCH 5.0_EN_INDCi2030_1400_NDCp	2.0°C	115.045	G2022 w/ FGD	OptF+OptA
WITCH 5.0_EN_INDCi2030_500f	1.5°C	247.735	G2022 w/ FGD	OptF+OptA
WITCH 5.0_EN_INDCi2030_600f	2.0°C	239.268	G2022 w/ FGD	OptF+OptA
WITCH 5.0_EN_INDCi2030_600f_NDCp	2.0°C	242.67	G2022 w/ FGD	OptF+OptA
WITCH 5.0_EN_INDCi2030_700f	2.0°C	233.851	G2022 w/ FGD	OptF+OptA
WITCH 5.0_EN_INDCi2030_700f_NDCp	2.0°C	234.721	G2022 w/ FGD	OptF+OptA
WITCH 5.0_EN_INDCi2030_800	2.0°C	264.305	G2022 w/ FGD	OptF+OptA
WITCH 5.0_EN_INDCi2030_800_NDCp	2.0°C	265.426	G2022 w/ FGD	OptF+OptA
WITCH 5.0_EN_INDCi2030_800f	2.0°C	220.714	G2022 w/ FGD	OptF+OptA
WITCH 5.0_EN_INDCi2030_800f_NDCp	2.0°C	210.66	G2022 w/ FGD	OptF+OptA
WITCH 5.0_EN_INDCi2030_900_NDCp	2.0°C	235.107	G2022 w/ FGD	OptF+OptA
WITCH 5.0_EN_INDCi2030_900f	2.0°C	195.231	G2022 w/ FGD	OptF+OptA
WITCH 5.0_EN_INDCi2030_900f_NDCp	2.0°C	191.284	G2022 w/ FGD	OptF+OptA
WITCH 5.0_EN_NPi2020_1000	2.0°C	170.788	G2022 w/ FGD	OptF+OptA
WITCH 5.0_EN_NPi2020_1000f	2.0°C	172.299	G2022 w/ FGD	OptF+OptA
WITCH 5.0_EN_NPi2020_1200	2.0°C	145.175	G2022 w/ FGD	OptF+OptA
WITCH 5.0_EN_NPi2020_1400	2.0°C	127.842	G2022 w/ FGD	OptF+OptA
WITCH 5.0_EN_NPi2020_1400f	2.0°C	130.261	G2022 w/ FGD	OptF+OptA
WITCH 5.0_EN_NPi2020_1600	2.0°C	102.065	G2022 w/ FGD	OptF+OptA
WITCH 5.0_EN_NPi2020_1600f	2.0°C	104.796	G2022 w/ FGD	OptF+OptA
WITCH 5.0_EN_NPi2020_400f	1.5°C	276.195	G2022 w/ FGD	OptF+OptA
WITCH 5.0_EN_NPi2020_450f	1.5°C	274.907	G2022 w/ FGD	OptF+OptA
WITCH 5.0_EN_NPi2020_500f	1.5°C	274.788	G2022 w/ FGD	OptF+OptA
WITCH 5.0_EN_NPi2020_600f	2.0°C	249.734	G2022 w/ FGD	OptF+OptA
WITCH 5.0_EN_NPi2020_700f	2.0°C	226.54	G2022 w/ FGD	OptF+OptA
WITCH 5.0_EN_NPi2020_800	2.0°C	223.409	G2022 w/ FGD	OptF+OptA
WITCH 5.0_EN_NPi2020_800f	2.0°C	202.528	G2022 w/ FGD	OptF+OptA
WITCH 5.0_EN_NPi2020_900	2.0°C	190.596	G2022 w/ FGD	OptF+OptA
WITCH 5.0_EN_NPi2020_900f	2.0°C	184.89	G2022 w/ FGD	OptF+OptA
WITCH-GLOBIOM 4.4_CD-LINKS_INDC2030i_1600	2.0°C	222.005	G2022 w/ FGD	OptF+OptA
WITCH-GLOBIOM 4.4_CD-LINKS_NDC2030i_1000	1.5°C	208.38	G2022 w/ FGD	OptF+OptA
AIM/CGE 2.0_SSP1-26	2.0°C	183.426	G2022 w/ FGD	CentralF+OptA
COFFEE 1.1_CO_2Deg2030	2.0°C	273.495	G2022 w/ FGD	CentralF+OptA
COFFEE 1.1_EN_INDCi2030_1200	2.0°C	233.991	G2022 w/ FGD	CentralF+OptA
COFFEE 1.1_EN_INDCi2030_600f	2.0°C	273.24	G2022 w/ FGD	CentralF+OptA
COFFEE 1.1_EN_INDCi2030_700f	2.0°C	258.611	G2022 w/ FGD	CentralF+OptA
COFFEE 1.1_EN_INDCi2030_800f	2.0°C	236.686	G2022 w/ FGD	CentralF+OptA
COFFEE 1.1_EN_INDCi2030_900f	2.0°C	224.943	G2022 w/ FGD	CentralF+OptA
COFFEE 1.1_EN_NPi2020_1200	2.0°C	240.524	G2022 w/ FGD	CentralF+OptA
COFFEE 1.1_EN_NPi2020_700f	2.0°C	263.344	G2022 w/ FGD	CentralF+OptA
COFFEE 1.1_EN_NPi2020_800f	2.0°C	241.453	G2022 w/ FGD	CentralF+OptA
COFFEE 1.1_EN_NPi2020_900f	2.0°C	225.765	G2022 w/ FGD	CentralF+OptA
GCAM 5.3_NGFS2_Below 2°C	2.0°C	255.098	G2022 w/ FGD	CentralF+OptA
GEM-E3_V2021_EN_INDCi2030_1000	2.0°C	222.359	G2022 w/ FGD	CentralF+OptA
GEM-E3_V2021_EN_INDCi2030_1000_COV	2.0°C	203.444	G2022 w/ FGD	CentralF+OptA
GEM-E3_V2021_EN_INDCi2030_1000_COV_NDCp	2.0°C	198.374	G2022 w/ FGD	CentralF+OptA
GEM-E3_V2021_EN_INDCi2030_1000_NDCp	2.0°C	221.686	G2022 w/ FGD	CentralF+OptA
GEM-E3_V2021_EN_INDCi2030_1000f	2.0°C	199.987	G2022 w/ FGD	CentralF+OptA
GEM-E3_V2021_EN_INDCi2030_1000f_COV	2.0°C	186.662	G2022 w/ FGD	CentralF+OptA
GEM-E3_V2021_EN_INDCi2030_1000f_COV_NDCp	2.0°C	186.961	G2022 w/ FGD	CentralF+OptA
GEM-E3_V2021_EN_INDCi2030_1000f_NDCp	2.0°C	200.633	G2022 w/ FGD	CentralF+OptA
GEM-E3_V2021_EN_INDCi2030_1400	2.0°C	178.289	G2022 w/ FGD	CentralF+OptA
GEM-E3_V2021_EN_INDCi2030_1400f	2.0°C	177.176	G2022 w/ FGD	CentralF+OptA
GEM-E3_V2021_EN_NPi2020_1000	2.0°C	208.646	G2022 w/ FGD	CentralF+OptA
GEM-E3_V2021_EN_NPi2020_1000_COV	2.0°C	189.105	G2022 w/ FGD	CentralF+OptA
GEM-E3_V2021_EN_NPi2020_1000f	2.0°C	194.443	G2022 w/ FGD	CentralF+OptA
GEM-E3_V2021_EN_NPi2020_1000f_COV	2.0°C	180.07	G2022 w/ FGD	CentralF+OptA
GEM-E3_V2021_EN_NPi2020_1400f	2.0°C	175.596	G2022 w/ FGD	CentralF+OptA
GEM-E3_V2021_EN_NPi2020_400f	1.5°C	207.704	G2022 w/ FGD	CentralF+OptA
GEM-E3_V2021_EN_NPi2020_500f	1.5°C	207.088	G2022 w/ FGD	CentralF+OptA
GEM-E3_V2021_EN_NPi2020_600f	1.5°C	208.315	G2022 w/ FGD	CentralF+OptA
GEM-E3_V2021_EN_NPi2020_600f_COV	1.5°C	181.409	G2022 w/ FGD	CentralF+OptA
GEM-E3_V2021_EN_NPi2020_800	2.0°C	221.712	G2022 w/ FGD	CentralF+OptA
GEM-E3_V2021_EN_NPi2020_800f	2.0°C	201.082	G2022 w/ FGD	CentralF+OptA
IMAGE 3.0.1_CD-LINKS_INDC2030i_1600	2.0°C	266.484	G2022 w/ FGD	CentralF+OptA
IMAGE 3.0.1_CD-LINKS_NDC2030i_1000	2.0°C	307.966	G2022 w/ FGD	CentralF+OptA
IMAGE 3.2_SSP1_SPA1_26I_LI	2.0°C	240.513	G2022 w/ FGD	CentralF+OptA
IMAGE 3.2_SSP1_SPA1_26I_LIRE	2.0°C	341.415	G2022 w/ FGD	CentralF+OptA
MESSAGEix-GLOBIOM 1.0_LowEnergyDemand_1.3_IPCC	1.5°C	1.42147	G2022 w/ FGD	CentralF+OptA
MESSAGEix-GLOBIOM_1.1_EN_INDCi2030_1000	2.0°C	146.728	G2022 w/ FGD	CentralF+OptA
MESSAGEix-GLOBIOM_1.1_EN_INDCi2030_1000_COV	2.0°C	147.248	G2022 w/ FGD	CentralF+OptA
MESSAGEix-GLOBIOM_1.1_EN_INDCi2030_1000_COV_NDCp	2.0°C	148.221	G2022 w/ FGD	CentralF+OptA
MESSAGEix-GLOBIOM_1.1_EN_INDCi2030_1000_NDCp	2.0°C	148.855	G2022 w/ FGD	CentralF+OptA
MESSAGEix-GLOBIOM_1.1_EN_INDCi2030_1000f	2.0°C	166.751	G2022 w/ FGD	CentralF+OptA
MESSAGEix-GLOBIOM_1.1_EN_INDCi2030_1000f_COV	2.0°C	163.594	G2022 w/ FGD	CentralF+OptA
MESSAGEix-GLOBIOM_1.1_EN_INDCi2030_1000f_COV_NDCp	2.0°C	159.279	G2022 w/ FGD	CentralF+OptA
MESSAGEix-GLOBIOM_1.1_EN_INDCi2030_1000f_NDCp	2.0°C	169.203	G2022 w/ FGD	CentralF+OptA
MESSAGEix-GLOBIOM_1.1_EN_INDCi2030_1200	2.0°C	174.154	G2022 w/ FGD	CentralF+OptA
MESSAGEix-GLOBIOM_1.1_EN_INDCi2030_1200_COV	2.0°C	175.212	G2022 w/ FGD	CentralF+OptA
MESSAGEix-GLOBIOM_1.1_EN_INDCi2030_1200_COV_NDCp	2.0°C	171.961	G2022 w/ FGD	CentralF+OptA
MESSAGEix-GLOBIOM_1.1_EN_INDCi2030_1200_NDCp	2.0°C	176.713	G2022 w/ FGD	CentralF+OptA
MESSAGEix-GLOBIOM_1.1_EN_INDCi2030_1200f_COV	2.0°C	162.783	G2022 w/ FGD	CentralF+OptA
MESSAGEix-GLOBIOM_1.1_EN_INDCi2030_1200f_COV_NDCp	2.0°C	158.111	G2022 w/ FGD	CentralF+OptA
MESSAGEix-GLOBIOM_1.1_EN_INDCi2030_1400	2.0°C	169.445	G2022 w/ FGD	CentralF+OptA
MESSAGEix-GLOBIOM_1.1_EN_INDCi2030_1400_COV	2.0°C	164.312	G2022 w/ FGD	CentralF+OptA
MESSAGEix-GLOBIOM_1.1_EN_INDCi2030_1400_COV_NDCp	2.0°C	159.798	G2022 w/ FGD	CentralF+OptA
MESSAGEix-GLOBIOM_1.1_EN_INDCi2030_1400_NDCp	2.0°C	171.365	G2022 w/ FGD	CentralF+OptA
MESSAGEix-GLOBIOM_1.1_EN_INDCi2030_1400f	2.0°C	152.424	G2022 w/ FGD	CentralF+OptA
MESSAGEix-GLOBIOM_1.1_EN_INDCi2030_1400f_COV	2.0°C	138.473	G2022 w/ FGD	CentralF+OptA
MESSAGEix-GLOBIOM_1.1_EN_INDCi2030_1400f_COV_NDCp	2.0°C	136.771	G2022 w/ FGD	CentralF+OptA
MESSAGEix-GLOBIOM_1.1_EN_INDCi2030_1400f_NDCp	2.0°C	153.7	G2022 w/ FGD	CentralF+OptA
MESSAGEix-GLOBIOM_1.1_EN_INDCi2030_1600_COV	2.0°C	127.926	G2022 w/ FGD	CentralF+OptA
MESSAGEix-GLOBIOM_1.1_EN_INDCi2030_1600_COV_NDCp	2.0°C	125.484	G2022 w/ FGD	CentralF+OptA
MESSAGEix-GLOBIOM_1.1_EN_INDCi2030_600f_COV	1.5°C	112.324	G2022 w/ FGD	CentralF+OptA
MESSAGEix-GLOBIOM_1.1_EN_INDCi2030_600f_COV_NDCp	1.5°C	111.026	G2022 w/ FGD	CentralF+OptA
MESSAGEix-GLOBIOM_1.1_EN_INDCi2030_700f	1.5°C	128.311	G2022 w/ FGD	CentralF+OptA
MESSAGEix-GLOBIOM_1.1_EN_INDCi2030_700f_COV	1.5°C	128.335	G2022 w/ FGD	CentralF+OptA
MESSAGEix-GLOBIOM_1.1_EN_INDCi2030_700f_COV_NDCp	1.5°C	128.317	G2022 w/ FGD	CentralF+OptA
MESSAGEix-GLOBIOM_1.1_EN_INDCi2030_700f_NDCp	1.5°C	132.087	G2022 w/ FGD	CentralF+OptA
MESSAGEix-GLOBIOM_1.1_EN_INDCi2030_800f	2.0°C	141.977	G2022 w/ FGD	CentralF+OptA
MESSAGEix-GLOBIOM_1.1_EN_INDCi2030_800f_COV	2.0°C	144.907	G2022 w/ FGD	CentralF+OptA
MESSAGEix-GLOBIOM_1.1_EN_INDCi2030_800f_COV_NDCp	2.0°C	142.1	G2022 w/ FGD	CentralF+OptA
MESSAGEix-GLOBIOM_1.1_EN_INDCi2030_800f_NDCp	2.0°C	146.105	G2022 w/ FGD	CentralF+OptA
MESSAGEix-GLOBIOM_1.1_EN_INDCi2030_900f	2.0°C	158.455	G2022 w/ FGD	CentralF+OptA
MESSAGEix-GLOBIOM_1.1_EN_INDCi2030_900f_COV	2.0°C	157.125	G2022 w/ FGD	CentralF+OptA
MESSAGEix-GLOBIOM_1.1_EN_INDCi2030_900f_COV_NDCp	2.0°C	156.032	G2022 w/ FGD	CentralF+OptA
MESSAGEix-GLOBIOM_1.1_EN_INDCi2030_900f_NDCp	2.0°C	159.741	G2022 w/ FGD	CentralF+OptA
MESSAGEix-GLOBIOM_1.1_EN_INDCi2030_950_COV	2.0°C	138.214	G2022 w/ FGD	CentralF+OptA
MESSAGEix-GLOBIOM_1.1_EN_INDCi2030_950_COV_NDCp	2.0°C	139.016	G2022 w/ FGD	CentralF+OptA
MESSAGEix-GLOBIOM_1.1_EN_INDCi2030_950f_COV	2.0°C	163.479	G2022 w/ FGD	CentralF+OptA
MESSAGEix-GLOBIOM_1.1_EN_INDCi2030_950f_COV_NDCp	2.0°C	160.44	G2022 w/ FGD	CentralF+OptA
MESSAGEix-GLOBIOM_1.1_EN_NPi2020_1000	2.0°C	214.566	G2022 w/ FGD	CentralF+OptA
MESSAGEix-GLOBIOM_1.1_EN_NPi2020_1000_COV	2.0°C	200.807	G2022 w/ FGD	CentralF+OptA
MESSAGEix-GLOBIOM_1.1_EN_NPi2020_1000_DR10p	2.0°C	249.59	G2022 w/ FGD	CentralF+OptA
MESSAGEix-GLOBIOM_1.1_EN_NPi2020_1000f	2.0°C	193.401	G2022 w/ FGD	CentralF+OptA
MESSAGEix-GLOBIOM_1.1_EN_NPi2020_1000f_COV	2.0°C	180.564	G2022 w/ FGD	CentralF+OptA
MESSAGEix-GLOBIOM_1.1_EN_NPi2020_1000f_DR10p	2.0°C	196.318	G2022 w/ FGD	CentralF+OptA
MESSAGEix-GLOBIOM_1.1_EN_NPi2020_1000f_DR3p	2.0°C	169.736	G2022 w/ FGD	CentralF+OptA
MESSAGEix-GLOBIOM_1.1_EN_NPi2020_1000f_DR4p	2.0°C	178.073	G2022 w/ FGD	CentralF+OptA
MESSAGEix-GLOBIOM_1.1_EN_NPi2020_1200	2.0°C	199.691	G2022 w/ FGD	CentralF+OptA
MESSAGEix-GLOBIOM_1.1_EN_NPi2020_1200_COV	2.0°C	181.722	G2022 w/ FGD	CentralF+OptA
MESSAGEix-GLOBIOM_1.1_EN_NPi2020_1200f	2.0°C	168.386	G2022 w/ FGD	CentralF+OptA
MESSAGEix-GLOBIOM_1.1_EN_NPi2020_1200f_COV	2.0°C	153.326	G2022 w/ FGD	CentralF+OptA
MESSAGEix-GLOBIOM_1.1_EN_NPi2020_1400	2.0°C	168.727	G2022 w/ FGD	CentralF+OptA
MESSAGEix-GLOBIOM_1.1_EN_NPi2020_1400_COV	2.0°C	146.392	G2022 w/ FGD	CentralF+OptA
MESSAGEix-GLOBIOM_1.1_EN_NPi2020_1400f	2.0°C	140.834	G2022 w/ FGD	CentralF+OptA
MESSAGEix-GLOBIOM_1.1_EN_NPi2020_1400f_COV	2.0°C	124.241	G2022 w/ FGD	CentralF+OptA
MESSAGEix-GLOBIOM_1.1_EN_NPi2020_1600	2.0°C	129.503	G2022 w/ FGD	CentralF+OptA
MESSAGEix-GLOBIOM_1.1_EN_NPi2020_1600_COV	2.0°C	118.209	G2022 w/ FGD	CentralF+OptA
MESSAGEix-GLOBIOM_1.1_EN_NPi2020_1600f_COV	2.0°C	106.587	G2022 w/ FGD	CentralF+OptA
MESSAGEix-GLOBIOM_1.1_EN_NPi2020_600f_DR10p	1.5°C	191.078	G2022 w/ FGD	CentralF+OptA
MESSAGEix-GLOBIOM_1.1_EN_NPi2020_800f_COV	2.0°C	188.697	G2022 w/ FGD	CentralF+OptA
MESSAGEix-GLOBIOM_1.1_EN_NPi2020_900_COV	2.0°C	211.389	G2022 w/ FGD	CentralF+OptA
MESSAGEix-GLOBIOM_1.1_EN_NPi2020_900f	2.0°C	194.959	G2022 w/ FGD	CentralF+OptA
MESSAGEix-GLOBIOM_1.1_EN_NPi2020_900f_COV	2.0°C	191.001	G2022 w/ FGD	CentralF+OptA
MESSAGEix-GLOBIOM_1.1_NGFS2_Below 2°C	2.0°C	201.777	G2022 w/ FGD	CentralF+OptA
MESSAGEix-GLOBIOM_1.1_NGFS2_Delayed Transition	2.0°C	129.437	G2022 w/ FGD	CentralF+OptA
MESSAGEix-GLOBIOM_1.2_COV_GreenPush_1000	2.0°C	234.881	G2022 w/ FGD	CentralF+OptA
MESSAGEix-GLOBIOM_1.2_COV_Restore_1000	2.0°C	245.914	G2022 w/ FGD	CentralF+OptA
MESSAGEix-GLOBIOM_1.2_COV_SelfReliance_1000	2.0°C	259.505	G2022 w/ FGD	CentralF+OptA
MESSAGEix-GLOBIOM_1.2_COV_SmartUse_1000	2.0°C	248.837	G2022 w/ FGD	CentralF+OptA
POLES EMF33_EMF33_Med2C_cost100	2.0°C	310.918	G2022 w/ FGD	CentralF+OptA
POLES EMF33_EMF33_Med2C_full	2.0°C	333.853	G2022 w/ FGD	CentralF+OptA
POLES EMF33_EMF33_Med2C_limbio	2.0°C	266.335	G2022 w/ FGD	CentralF+OptA
POLES EMF33_EMF33_Med2C_nobeccs	2.0°C	100.838	G2022 w/ FGD	CentralF+OptA
POLES EMF33_EMF33_Med2C_nofuel	2.0°C	300.188	G2022 w/ FGD	CentralF+OptA
POLES EMF33_EMF33_Med2C_none	2.0°C	98.8509	G2022 w/ FGD	CentralF+OptA
POLES EMF33_EMF33_tax_hi_full	2.0°C	260.505	G2022 w/ FGD	CentralF+OptA
POLES EMF33_EMF33_tax_hi_none	2.0°C	106.114	G2022 w/ FGD	CentralF+OptA
POLES ENGAGE_EN_INDCi2030_1000	2.0°C	183.254	G2022 w/ FGD	CentralF+OptA
POLES ENGAGE_EN_INDCi2030_1000_COV	2.0°C	181.501	G2022 w/ FGD	CentralF+OptA
POLES ENGAGE_EN_INDCi2030_1000_COV_NDCp	2.0°C	181.265	G2022 w/ FGD	CentralF+OptA
POLES ENGAGE_EN_INDCi2030_1000_NDCp	2.0°C	217.514	G2022 w/ FGD	CentralF+OptA
POLES ENGAGE_EN_INDCi2030_1000f	2.0°C	200.828	G2022 w/ FGD	CentralF+OptA
POLES ENGAGE_EN_INDCi2030_1000f_COV	2.0°C	194.165	G2022 w/ FGD	CentralF+OptA
POLES ENGAGE_EN_INDCi2030_1000f_COV_NDCp	2.0°C	196.084	G2022 w/ FGD	CentralF+OptA
POLES ENGAGE_EN_INDCi2030_1000f_NDCp	2.0°C	243.299	G2022 w/ FGD	CentralF+OptA
POLES ENGAGE_EN_INDCi2030_1200	2.0°C	202.214	G2022 w/ FGD	CentralF+OptA
POLES ENGAGE_EN_INDCi2030_1200f	2.0°C	210.705	G2022 w/ FGD	CentralF+OptA
POLES ENGAGE_EN_INDCi2030_300f	1.5°C	351.324	G2022 w/ FGD	CentralF+OptA
POLES ENGAGE_EN_INDCi2030_400f	1.5°C	322.077	G2022 w/ FGD	CentralF+OptA
POLES ENGAGE_EN_INDCi2030_500f	2.0°C	280.362	G2022 w/ FGD	CentralF+OptA
POLES ENGAGE_EN_INDCi2030_600f	2.0°C	249.589	G2022 w/ FGD	CentralF+OptA
POLES ENGAGE_EN_INDCi2030_600f_COV	2.0°C	210.663	G2022 w/ FGD	CentralF+OptA
POLES ENGAGE_EN_INDCi2030_600f_COV_NDCp	2.0°C	210.144	G2022 w/ FGD	CentralF+OptA
POLES ENGAGE_EN_INDCi2030_600f_NDCp	2.0°C	252.687	G2022 w/ FGD	CentralF+OptA
POLES ENGAGE_EN_INDCi2030_700f	2.0°C	209.44	G2022 w/ FGD	CentralF+OptA
POLES ENGAGE_EN_INDCi2030_800f	2.0°C	185.536	G2022 w/ FGD	CentralF+OptA
POLES ENGAGE_EN_INDCi2030_900	2.0°C	428.619	G2022 w/ FGD	CentralF+OptA
POLES ENGAGE_EN_INDCi2030_900f	2.0°C	183.199	G2022 w/ FGD	CentralF+OptA
POLES ENGAGE_EN_NPi2020_1000	2.0°C	200.99	G2022 w/ FGD	CentralF+OptA
POLES ENGAGE_EN_NPi2020_1000_COV	2.0°C	182.688	G2022 w/ FGD	CentralF+OptA
POLES ENGAGE_EN_NPi2020_1000f	2.0°C	207.898	G2022 w/ FGD	CentralF+OptA
POLES ENGAGE_EN_NPi2020_1000f_COV	2.0°C	188.353	G2022 w/ FGD	CentralF+OptA
POLES ENGAGE_EN_NPi2020_1200	2.0°C	198.083	G2022 w/ FGD	CentralF+OptA
POLES ENGAGE_EN_NPi2020_1200f	2.0°C	199.743	G2022 w/ FGD	CentralF+OptA
POLES ENGAGE_EN_NPi2020_300f	1.5°C	254.698	G2022 w/ FGD	CentralF+OptA
POLES ENGAGE_EN_NPi2020_400f	1.5°C	219.453	G2022 w/ FGD	CentralF+OptA
POLES ENGAGE_EN_NPi2020_500	2.0°C	260.081	G2022 w/ FGD	CentralF+OptA
POLES ENGAGE_EN_NPi2020_500f	2.0°C	184.464	G2022 w/ FGD	CentralF+OptA
POLES ENGAGE_EN_NPi2020_600	2.0°C	235.452	G2022 w/ FGD	CentralF+OptA
POLES ENGAGE_EN_NPi2020_600f	2.0°C	170.346	G2022 w/ FGD	CentralF+OptA
POLES ENGAGE_EN_NPi2020_600f_COV	2.0°C	154.227	G2022 w/ FGD	CentralF+OptA
POLES ENGAGE_EN_NPi2020_700	2.0°C	196.517	G2022 w/ FGD	CentralF+OptA
POLES ENGAGE_EN_NPi2020_700f	2.0°C	178.742	G2022 w/ FGD	CentralF+OptA
POLES ENGAGE_EN_NPi2020_800	2.0°C	193.055	G2022 w/ FGD	CentralF+OptA
POLES ENGAGE_EN_NPi2020_800f	2.0°C	193.23	G2022 w/ FGD	CentralF+OptA
POLES ENGAGE_EN_NPi2020_900	2.0°C	201.365	G2022 w/ FGD	CentralF+OptA
POLES ENGAGE_EN_NPi2020_900f	2.0°C	202.257	G2022 w/ FGD	CentralF+OptA
POLES GECO2019_CO_2Deg2020	2.0°C	189.576	G2022 w/ FGD	CentralF+OptA
POLES GECO2019_CO_2Deg2030	2.0°C	231.067	G2022 w/ FGD	CentralF+OptA
POLES GECO2019_CO_Bridge_notax	2.0°C	284.289	G2022 w/ FGD	CentralF+OptA
REMIND 1.6_EMF30_Slower-to-faster	2.0°C	195.395	G2022 w/ FGD	CentralF+OptA
REMIND 1.6_EMF30_Slower-to-faster+SLCF	2.0°C	192.442	G2022 w/ FGD	CentralF+OptA
REMIND 1.6_EMF30_Slower-to-faster+SLCF+HFC	2.0°C	190.868	G2022 w/ FGD	CentralF+OptA
REMIND 1.7_ADVANCE_2020_Med2C	2.0°C	228.005	G2022 w/ FGD	CentralF+OptA
REMIND 1.7_ADVANCE_2030_1.5C-2100	1.5°C	386.676	G2022 w/ FGD	CentralF+OptA
REMIND 1.7_ADVANCE_2030_Med2C	2.0°C	208.955	G2022 w/ FGD	CentralF+OptA
REMIND 1.7_ADVANCE_2030_Price1.5C	1.5°C	317.216	G2022 w/ FGD	CentralF+OptA
REMIND 1.7_ADVANCE_2030_WB2C	1.5°C	276.14	G2022 w/ FGD	CentralF+OptA
REMIND 1.7_CEMICS-2.0-CDR12	1.5°C	242.247	G2022 w/ FGD	CentralF+OptA
REMIND 1.7_CEMICS-2.0-CDR20	1.5°C	271.414	G2022 w/ FGD	CentralF+OptA
REMIND 2.1_CEMICS_HotellingConst_2C	2.0°C	229.35	G2022 w/ FGD	CentralF+OptA
REMIND 2.1_CEMICS_Linear_2C	2.0°C	222.163	G2022 w/ FGD	CentralF+OptA
REMIND 2.1_CEMICS_opt_2C	2.0°C	214.361	G2022 w/ FGD	CentralF+OptA
REMIND 2.1_LeastTotalCost_CBA_brkSR15_SSP2_P50	2.0°C	161.68	G2022 w/ FGD	CentralF+OptA
REMIND 2.1_LeastTotalCost_CEA_brkLR15_SSP2_P50	2.0°C	183.292	G2022 w/ FGD	CentralF+OptA
REMIND 2.1_LeastTotalCost_CEA_brkSR15_SSP2_P50	2.0°C	187.235	G2022 w/ FGD	CentralF+OptA
REMIND 2.1_LeastTotalCost_LTC_brkSR15_SSP1_P50	1.5°C	112.788	G2022 w/ FGD	CentralF+OptA
REMIND 2.1_R2p1_SSP1-PkBudg1300	1.5°C	98.2988	G2022 w/ FGD	CentralF+OptA
REMIND 2.1_R2p1_SSP2-PkBudg1300	2.0°C	175.125	G2022 w/ FGD	CentralF+OptA
REMIND-MAgPIE 1.5_SSP1-26	2.0°C	140.768	G2022 w/ FGD	CentralF+OptA
REMIND-MAgPIE 1.5_SSP2-26	2.0°C	226.246	G2022 w/ FGD	CentralF+OptA
REMIND-MAgPIE 1.5_SSP5-26	2.0°C	468.279	G2022 w/ FGD	CentralF+OptA
REMIND-MAgPIE 1.7-3.0_CD-LINKS_INDC2030i_1000	1.5°C	272.936	G2022 w/ FGD	CentralF+OptA
REMIND-MAgPIE 1.7-3.0_CD-LINKS_INDC2030i_1600	2.0°C	209.529	G2022 w/ FGD	CentralF+OptA
REMIND-MAgPIE 1.7-3.0_CD-LINKS_INDC2030i_400	1.5°C	379.726	G2022 w/ FGD	CentralF+OptA
REMIND-MAgPIE 1.7-3.0_CD-LINKS_NDC2030i_1000	2.0°C	272.936	G2022 w/ FGD	CentralF+OptA
REMIND-MAgPIE 1.7-3.0_CD-LINKS_NPi2020_1600	2.0°C	214.862	G2022 w/ FGD	CentralF+OptA
REMIND-MAgPIE 1.7-3.0_CO_2Deg2030	1.5°C	286.315	G2022 w/ FGD	CentralF+OptA
REMIND-MAgPIE 1.7-3.0_EMF33_Med2C_cost100	2.0°C	223.879	G2022 w/ FGD	CentralF+OptA
REMIND-MAgPIE 1.7-3.0_EMF33_Med2C_nofuel	2.0°C	277.975	G2022 w/ FGD	CentralF+OptA
REMIND-MAgPIE 1.7-3.0_EMF33_WB2C_cost100	2.0°C	260.247	G2022 w/ FGD	CentralF+OptA
REMIND-MAgPIE 1.7-3.0_EMF33_tax_hi_full	2.0°C	290.414	G2022 w/ FGD	CentralF+OptA
REMIND-MAgPIE 1.7-3.0_EMF33_tax_hi_none	2.0°C	220.067	G2022 w/ FGD	CentralF+OptA
REMIND-MAgPIE 1.7-3.0_PEP_1p5C_full_NDC	1.5°C	396.011	G2022 w/ FGD	CentralF+OptA
REMIND-MAgPIE 1.7-3.0_PEP_2C_full_NDC	1.5°C	286.315	G2022 w/ FGD	CentralF+OptA
REMIND-MAgPIE 1.7-3.0_PEP_2C_red_NDC	1.5°C	236.341	G2022 w/ FGD	CentralF+OptA
REMIND-MAgPIE 1.7-3.0_SMP_2C_lifesty	1.5°C	226.492	G2022 w/ FGD	CentralF+OptA
REMIND-MAgPIE 2.1-4.2_CEMICS_SSP2-2C-fullCDR	2.0°C	187.379	G2022 w/ FGD	CentralF+OptA
REMIND-MAgPIE 2.1-4.2_EN_INDCi2030_1000	2.0°C	175.327	G2022 w/ FGD	CentralF+OptA
REMIND-MAgPIE 2.1-4.2_EN_INDCi2030_1000_COV	2.0°C	149.939	G2022 w/ FGD	CentralF+OptA
REMIND-MAgPIE 2.1-4.2_EN_INDCi2030_1000_COV_NDCp	2.0°C	155.067	G2022 w/ FGD	CentralF+OptA
REMIND-MAgPIE 2.1-4.2_EN_INDCi2030_1000f	2.0°C	171.84	G2022 w/ FGD	CentralF+OptA
REMIND-MAgPIE 2.1-4.2_EN_INDCi2030_1000f_COV	2.0°C	147.187	G2022 w/ FGD	CentralF+OptA
REMIND-MAgPIE 2.1-4.2_EN_INDCi2030_1000f_COV_NDCp	2.0°C	150.89	G2022 w/ FGD	CentralF+OptA
REMIND-MAgPIE 2.1-4.2_EN_INDCi2030_1200	2.0°C	150.218	G2022 w/ FGD	CentralF+OptA
REMIND-MAgPIE 2.1-4.2_EN_INDCi2030_1200f	2.0°C	150.287	G2022 w/ FGD	CentralF+OptA
REMIND-MAgPIE 2.1-4.2_EN_INDCi2030_1400	2.0°C	126.446	G2022 w/ FGD	CentralF+OptA
REMIND-MAgPIE 2.1-4.2_EN_INDCi2030_1400f	2.0°C	126.446	G2022 w/ FGD	CentralF+OptA
REMIND-MAgPIE 2.1-4.2_EN_INDCi2030_300f	1.5°C	269.834	G2022 w/ FGD	CentralF+OptA
REMIND-MAgPIE 2.1-4.2_EN_INDCi2030_400f	1.5°C	251.301	G2022 w/ FGD	CentralF+OptA
REMIND-MAgPIE 2.1-4.2_EN_INDCi2030_500f	1.5°C	231.823	G2022 w/ FGD	CentralF+OptA
REMIND-MAgPIE 2.1-4.2_EN_INDCi2030_600f	1.5°C	217.69	G2022 w/ FGD	CentralF+OptA
REMIND-MAgPIE 2.1-4.2_EN_INDCi2030_600f_COV	1.5°C	203.092	G2022 w/ FGD	CentralF+OptA
REMIND-MAgPIE 2.1-4.2_EN_INDCi2030_600f_COV_NDCp	1.5°C	205.611	G2022 w/ FGD	CentralF+OptA
REMIND-MAgPIE 2.1-4.2_EN_INDCi2030_700f	2.0°C	204.387	G2022 w/ FGD	CentralF+OptA
REMIND-MAgPIE 2.1-4.2_EN_INDCi2030_800	2.0°C	237.244	G2022 w/ FGD	CentralF+OptA
REMIND-MAgPIE 2.1-4.2_EN_INDCi2030_800f	2.0°C	190.817	G2022 w/ FGD	CentralF+OptA
REMIND-MAgPIE 2.1-4.2_EN_INDCi2030_900	2.0°C	200.181	G2022 w/ FGD	CentralF+OptA
REMIND-MAgPIE 2.1-4.2_EN_INDCi2030_900f	2.0°C	180.932	G2022 w/ FGD	CentralF+OptA
REMIND-MAgPIE 2.1-4.2_EN_NPi2020_1000	2.0°C	171.12	G2022 w/ FGD	CentralF+OptA
REMIND-MAgPIE 2.1-4.2_EN_NPi2020_1000_COV	2.0°C	144.708	G2022 w/ FGD	CentralF+OptA
REMIND-MAgPIE 2.1-4.2_EN_NPi2020_1000f	2.0°C	170.439	G2022 w/ FGD	CentralF+OptA
REMIND-MAgPIE 2.1-4.2_EN_NPi2020_1000f_COV	2.0°C	146.497	G2022 w/ FGD	CentralF+OptA
REMIND-MAgPIE 2.1-4.2_EN_NPi2020_1200	2.0°C	145.827	G2022 w/ FGD	CentralF+OptA
REMIND-MAgPIE 2.1-4.2_EN_NPi2020_1200f	2.0°C	145.242	G2022 w/ FGD	CentralF+OptA
REMIND-MAgPIE 2.1-4.2_EN_NPi2020_1400	2.0°C	109.627	G2022 w/ FGD	CentralF+OptA
REMIND-MAgPIE 2.1-4.2_EN_NPi2020_1400f	2.0°C	109.627	G2022 w/ FGD	CentralF+OptA
REMIND-MAgPIE 2.1-4.2_EN_NPi2020_1600	2.0°C	87.2511	G2022 w/ FGD	CentralF+OptA
REMIND-MAgPIE 2.1-4.2_EN_NPi2020_1600f	2.0°C	87.2511	G2022 w/ FGD	CentralF+OptA
REMIND-MAgPIE 2.1-4.2_NGFS2_Below 2°C	2.0°C	174.84	G2022 w/ FGD	CentralF+OptA
REMIND-MAgPIE 2.1-4.2_NGFS2_Below 2°C - IPD-median	2.0°C	171.329	G2022 w/ FGD	CentralF+OptA
REMIND-MAgPIE 2.1-4.2_NGFS2_Delayed Transition	2.0°C	160.633	G2022 w/ FGD	CentralF+OptA
REMIND-MAgPIE 2.1-4.3_DeepElec_SSP2_ HighRE_Budg1300	2.0°C	99.6133	G2022 w/ FGD	CentralF+OptA
REMIND-MAgPIE 2.1-4.3_DeepElec_SSP2_def_Budg1300	2.0°C	226.061	G2022 w/ FGD	CentralF+OptA
WITCH 5.0_CO_Bridge	2.0°C	118.124	G2022 w/ FGD	CentralF+OptA
WITCH 5.0_EN_INDCi2030_1000	2.0°C	193.672	G2022 w/ FGD	CentralF+OptA
WITCH 5.0_EN_INDCi2030_1000_NDCp	2.0°C	195.612	G2022 w/ FGD	CentralF+OptA
WITCH 5.0_EN_INDCi2030_1000f	2.0°C	167.648	G2022 w/ FGD	CentralF+OptA
WITCH 5.0_EN_INDCi2030_1000f_NDCp	2.0°C	168.691	G2022 w/ FGD	CentralF+OptA
WITCH 5.0_EN_INDCi2030_1200	2.0°C	140.853	G2022 w/ FGD	CentralF+OptA
WITCH 5.0_EN_INDCi2030_1200_NDCp	2.0°C	142.243	G2022 w/ FGD	CentralF+OptA
WITCH 5.0_EN_INDCi2030_1200f	2.0°C	137.768	G2022 w/ FGD	CentralF+OptA
WITCH 5.0_EN_INDCi2030_1400	2.0°C	112.886	G2022 w/ FGD	CentralF+OptA
WITCH 5.0_EN_INDCi2030_1400_NDCp	2.0°C	115.045	G2022 w/ FGD	CentralF+OptA
WITCH 5.0_EN_INDCi2030_500f	1.5°C	247.735	G2022 w/ FGD	CentralF+OptA
WITCH 5.0_EN_INDCi2030_600f	2.0°C	239.268	G2022 w/ FGD	CentralF+OptA
WITCH 5.0_EN_INDCi2030_600f_NDCp	2.0°C	242.67	G2022 w/ FGD	CentralF+OptA
WITCH 5.0_EN_INDCi2030_700f	2.0°C	233.851	G2022 w/ FGD	CentralF+OptA
WITCH 5.0_EN_INDCi2030_700f_NDCp	2.0°C	234.721	G2022 w/ FGD	CentralF+OptA
WITCH 5.0_EN_INDCi2030_800	2.0°C	264.305	G2022 w/ FGD	CentralF+OptA
WITCH 5.0_EN_INDCi2030_800_NDCp	2.0°C	265.426	G2022 w/ FGD	CentralF+OptA
WITCH 5.0_EN_INDCi2030_800f	2.0°C	220.714	G2022 w/ FGD	CentralF+OptA
WITCH 5.0_EN_INDCi2030_800f_NDCp	2.0°C	210.66	G2022 w/ FGD	CentralF+OptA
WITCH 5.0_EN_INDCi2030_900_NDCp	2.0°C	235.107	G2022 w/ FGD	CentralF+OptA
WITCH 5.0_EN_INDCi2030_900f	2.0°C	195.231	G2022 w/ FGD	CentralF+OptA
WITCH 5.0_EN_INDCi2030_900f_NDCp	2.0°C	191.284	G2022 w/ FGD	CentralF+OptA
WITCH 5.0_EN_NPi2020_1400	2.0°C	127.842	G2022 w/ FGD	CentralF+OptA
WITCH 5.0_EN_NPi2020_1400f	2.0°C	130.261	G2022 w/ FGD	CentralF+OptA
WITCH 5.0_EN_NPi2020_1600	2.0°C	102.065	G2022 w/ FGD	CentralF+OptA
WITCH 5.0_EN_NPi2020_1600f	2.0°C	104.796	G2022 w/ FGD	CentralF+OptA
WITCH-GLOBIOM 4.4_CD-LINKS_INDC2030i_1600	2.0°C	222.005	G2022 w/ FGD	CentralF+OptA
WITCH-GLOBIOM 4.4_CD-LINKS_NDC2030i_1000	1.5°C	208.38	G2022 w/ FGD	CentralF+OptA
AIM/CGE 2.0_SSP1-26	2.0°C	183.426	G2022 w/ FGD	CentralF+CentralA
COFFEE 1.1_EN_NPi2020_1200	2.0°C	240.524	G2022 w/ FGD	CentralF+CentralA
COFFEE 1.1_EN_NPi2020_700f	2.0°C	263.344	G2022 w/ FGD	CentralF+CentralA
COFFEE 1.1_EN_NPi2020_800f	2.0°C	241.453	G2022 w/ FGD	CentralF+CentralA
COFFEE 1.1_EN_NPi2020_900f	2.0°C	225.765	G2022 w/ FGD	CentralF+CentralA
GCAM 5.3_NGFS2_Below 2°C	2.0°C	255.098	G2022 w/ FGD	CentralF+CentralA
IMAGE 3.0.1_CD-LINKS_INDC2030i_1600	2.0°C	266.484	G2022 w/ FGD	CentralF+CentralA
IMAGE 3.0.1_CD-LINKS_NDC2030i_1000	2.0°C	307.966	G2022 w/ FGD	CentralF+CentralA
IMAGE 3.2_SSP1_SPA1_26I_LI	2.0°C	240.513	G2022 w/ FGD	CentralF+CentralA
IMAGE 3.2_SSP1_SPA1_26I_LIRE	2.0°C	341.415	G2022 w/ FGD	CentralF+CentralA
MESSAGEix-GLOBIOM 1.0_LowEnergyDemand_1.3_IPCC	1.5°C	1.42147	G2022 w/ FGD	CentralF+CentralA
MESSAGEix-GLOBIOM_1.1_EN_INDCi2030_1000_COV_NDCp	2.0°C	148.221	G2022 w/ FGD	CentralF+CentralA
MESSAGEix-GLOBIOM_1.1_EN_INDCi2030_1000_NDCp	2.0°C	148.855	G2022 w/ FGD	CentralF+CentralA
MESSAGEix-GLOBIOM_1.1_EN_INDCi2030_1000f	2.0°C	166.751	G2022 w/ FGD	CentralF+CentralA
MESSAGEix-GLOBIOM_1.1_EN_INDCi2030_1000f_COV	2.0°C	163.594	G2022 w/ FGD	CentralF+CentralA
MESSAGEix-GLOBIOM_1.1_EN_INDCi2030_1000f_COV_NDCp	2.0°C	159.279	G2022 w/ FGD	CentralF+CentralA
MESSAGEix-GLOBIOM_1.1_EN_INDCi2030_1000f_NDCp	2.0°C	169.203	G2022 w/ FGD	CentralF+CentralA
MESSAGEix-GLOBIOM_1.1_EN_INDCi2030_1200	2.0°C	174.154	G2022 w/ FGD	CentralF+CentralA
MESSAGEix-GLOBIOM_1.1_EN_INDCi2030_1200_COV	2.0°C	175.212	G2022 w/ FGD	CentralF+CentralA
MESSAGEix-GLOBIOM_1.1_EN_INDCi2030_1200_COV_NDCp	2.0°C	171.961	G2022 w/ FGD	CentralF+CentralA
MESSAGEix-GLOBIOM_1.1_EN_INDCi2030_1200_NDCp	2.0°C	176.713	G2022 w/ FGD	CentralF+CentralA
MESSAGEix-GLOBIOM_1.1_EN_INDCi2030_1200f_COV	2.0°C	162.783	G2022 w/ FGD	CentralF+CentralA
MESSAGEix-GLOBIOM_1.1_EN_INDCi2030_1200f_COV_NDCp	2.0°C	158.111	G2022 w/ FGD	CentralF+CentralA
MESSAGEix-GLOBIOM_1.1_EN_INDCi2030_1400	2.0°C	169.445	G2022 w/ FGD	CentralF+CentralA
MESSAGEix-GLOBIOM_1.1_EN_INDCi2030_1400_COV	2.0°C	164.312	G2022 w/ FGD	CentralF+CentralA
MESSAGEix-GLOBIOM_1.1_EN_INDCi2030_1400_COV_NDCp	2.0°C	159.798	G2022 w/ FGD	CentralF+CentralA
MESSAGEix-GLOBIOM_1.1_EN_INDCi2030_1400_NDCp	2.0°C	171.365	G2022 w/ FGD	CentralF+CentralA
MESSAGEix-GLOBIOM_1.1_EN_INDCi2030_1400f	2.0°C	152.424	G2022 w/ FGD	CentralF+CentralA
MESSAGEix-GLOBIOM_1.1_EN_INDCi2030_1400f_COV	2.0°C	138.473	G2022 w/ FGD	CentralF+CentralA
MESSAGEix-GLOBIOM_1.1_EN_INDCi2030_1400f_COV_NDCp	2.0°C	136.771	G2022 w/ FGD	CentralF+CentralA
MESSAGEix-GLOBIOM_1.1_EN_INDCi2030_1400f_NDCp	2.0°C	153.7	G2022 w/ FGD	CentralF+CentralA
MESSAGEix-GLOBIOM_1.1_EN_INDCi2030_1600_COV	2.0°C	127.926	G2022 w/ FGD	CentralF+CentralA
MESSAGEix-GLOBIOM_1.1_EN_INDCi2030_1600_COV_NDCp	2.0°C	125.484	G2022 w/ FGD	CentralF+CentralA
MESSAGEix-GLOBIOM_1.1_EN_INDCi2030_700f_COV_NDCp	1.5°C	128.317	G2022 w/ FGD	CentralF+CentralA
MESSAGEix-GLOBIOM_1.1_EN_INDCi2030_700f_NDCp	1.5°C	132.087	G2022 w/ FGD	CentralF+CentralA
MESSAGEix-GLOBIOM_1.1_EN_INDCi2030_800f	2.0°C	141.977	G2022 w/ FGD	CentralF+CentralA
MESSAGEix-GLOBIOM_1.1_EN_INDCi2030_800f_COV	2.0°C	144.907	G2022 w/ FGD	CentralF+CentralA
MESSAGEix-GLOBIOM_1.1_EN_INDCi2030_800f_COV_NDCp	2.0°C	142.1	G2022 w/ FGD	CentralF+CentralA
MESSAGEix-GLOBIOM_1.1_EN_INDCi2030_800f_NDCp	2.0°C	146.105	G2022 w/ FGD	CentralF+CentralA
MESSAGEix-GLOBIOM_1.1_EN_INDCi2030_900f	2.0°C	158.455	G2022 w/ FGD	CentralF+CentralA
MESSAGEix-GLOBIOM_1.1_EN_INDCi2030_900f_COV	2.0°C	157.125	G2022 w/ FGD	CentralF+CentralA
MESSAGEix-GLOBIOM_1.1_EN_INDCi2030_900f_COV_NDCp	2.0°C	156.032	G2022 w/ FGD	CentralF+CentralA
MESSAGEix-GLOBIOM_1.1_EN_INDCi2030_900f_NDCp	2.0°C	159.741	G2022 w/ FGD	CentralF+CentralA
MESSAGEix-GLOBIOM_1.1_EN_INDCi2030_950f_COV	2.0°C	163.479	G2022 w/ FGD	CentralF+CentralA
MESSAGEix-GLOBIOM_1.1_EN_INDCi2030_950f_COV_NDCp	2.0°C	160.44	G2022 w/ FGD	CentralF+CentralA
MESSAGEix-GLOBIOM_1.1_EN_NPi2020_1000	2.0°C	214.566	G2022 w/ FGD	CentralF+CentralA
MESSAGEix-GLOBIOM_1.1_EN_NPi2020_1000_COV	2.0°C	200.807	G2022 w/ FGD	CentralF+CentralA
MESSAGEix-GLOBIOM_1.1_EN_NPi2020_1000_DR10p	2.0°C	249.59	G2022 w/ FGD	CentralF+CentralA
MESSAGEix-GLOBIOM_1.1_EN_NPi2020_1000f	2.0°C	193.401	G2022 w/ FGD	CentralF+CentralA
MESSAGEix-GLOBIOM_1.1_EN_NPi2020_1000f_COV	2.0°C	180.564	G2022 w/ FGD	CentralF+CentralA
MESSAGEix-GLOBIOM_1.1_EN_NPi2020_1000f_DR10p	2.0°C	196.318	G2022 w/ FGD	CentralF+CentralA
MESSAGEix-GLOBIOM_1.1_EN_NPi2020_1000f_DR3p	2.0°C	169.736	G2022 w/ FGD	CentralF+CentralA
MESSAGEix-GLOBIOM_1.1_EN_NPi2020_1000f_DR4p	2.0°C	178.073	G2022 w/ FGD	CentralF+CentralA
MESSAGEix-GLOBIOM_1.1_EN_NPi2020_1200	2.0°C	199.691	G2022 w/ FGD	CentralF+CentralA
MESSAGEix-GLOBIOM_1.1_EN_NPi2020_1200_COV	2.0°C	181.722	G2022 w/ FGD	CentralF+CentralA
MESSAGEix-GLOBIOM_1.1_EN_NPi2020_1200f	2.0°C	168.386	G2022 w/ FGD	CentralF+CentralA
MESSAGEix-GLOBIOM_1.1_EN_NPi2020_1200f_COV	2.0°C	153.326	G2022 w/ FGD	CentralF+CentralA
MESSAGEix-GLOBIOM_1.1_EN_NPi2020_1400	2.0°C	168.727	G2022 w/ FGD	CentralF+CentralA
MESSAGEix-GLOBIOM_1.1_EN_NPi2020_1400_COV	2.0°C	146.392	G2022 w/ FGD	CentralF+CentralA
MESSAGEix-GLOBIOM_1.1_EN_NPi2020_1400f	2.0°C	140.834	G2022 w/ FGD	CentralF+CentralA
MESSAGEix-GLOBIOM_1.1_EN_NPi2020_1400f_COV	2.0°C	124.241	G2022 w/ FGD	CentralF+CentralA
MESSAGEix-GLOBIOM_1.1_EN_NPi2020_1600	2.0°C	129.503	G2022 w/ FGD	CentralF+CentralA
MESSAGEix-GLOBIOM_1.1_EN_NPi2020_1600_COV	2.0°C	118.209	G2022 w/ FGD	CentralF+CentralA
MESSAGEix-GLOBIOM_1.1_EN_NPi2020_1600f_COV	2.0°C	106.587	G2022 w/ FGD	CentralF+CentralA
MESSAGEix-GLOBIOM_1.1_EN_NPi2020_600f_DR10p	1.5°C	191.078	G2022 w/ FGD	CentralF+CentralA
MESSAGEix-GLOBIOM_1.1_EN_NPi2020_800f_COV	2.0°C	188.697	G2022 w/ FGD	CentralF+CentralA
MESSAGEix-GLOBIOM_1.1_EN_NPi2020_900_COV	2.0°C	211.389	G2022 w/ FGD	CentralF+CentralA
MESSAGEix-GLOBIOM_1.1_EN_NPi2020_900f	2.0°C	194.959	G2022 w/ FGD	CentralF+CentralA
MESSAGEix-GLOBIOM_1.1_EN_NPi2020_900f_COV	2.0°C	191.001	G2022 w/ FGD	CentralF+CentralA
MESSAGEix-GLOBIOM_1.1_NGFS2_Below 2°C	2.0°C	201.777	G2022 w/ FGD	CentralF+CentralA
MESSAGEix-GLOBIOM_1.2_COV_GreenPush_1000	2.0°C	234.881	G2022 w/ FGD	CentralF+CentralA
MESSAGEix-GLOBIOM_1.2_COV_Restore_1000	2.0°C	245.914	G2022 w/ FGD	CentralF+CentralA
MESSAGEix-GLOBIOM_1.2_COV_SelfReliance_1000	2.0°C	259.505	G2022 w/ FGD	CentralF+CentralA
MESSAGEix-GLOBIOM_1.2_COV_SmartUse_1000	2.0°C	248.837	G2022 w/ FGD	CentralF+CentralA
POLES EMF33_EMF33_Med2C_cost100	2.0°C	310.918	G2022 w/ FGD	CentralF+CentralA
POLES EMF33_EMF33_Med2C_full	2.0°C	333.853	G2022 w/ FGD	CentralF+CentralA
POLES EMF33_EMF33_Med2C_limbio	2.0°C	266.335	G2022 w/ FGD	CentralF+CentralA
POLES EMF33_EMF33_Med2C_nobeccs	2.0°C	100.838	G2022 w/ FGD	CentralF+CentralA
POLES EMF33_EMF33_Med2C_nofuel	2.0°C	300.188	G2022 w/ FGD	CentralF+CentralA
POLES EMF33_EMF33_Med2C_none	2.0°C	98.8509	G2022 w/ FGD	CentralF+CentralA
POLES EMF33_EMF33_tax_hi_full	2.0°C	260.505	G2022 w/ FGD	CentralF+CentralA
POLES EMF33_EMF33_tax_hi_none	2.0°C	106.114	G2022 w/ FGD	CentralF+CentralA
POLES ENGAGE_EN_INDCi2030_1000	2.0°C	183.254	G2022 w/ FGD	CentralF+CentralA
POLES ENGAGE_EN_INDCi2030_1000_COV	2.0°C	181.501	G2022 w/ FGD	CentralF+CentralA
POLES ENGAGE_EN_INDCi2030_1000_COV_NDCp	2.0°C	181.265	G2022 w/ FGD	CentralF+CentralA
POLES ENGAGE_EN_INDCi2030_1000_NDCp	2.0°C	217.514	G2022 w/ FGD	CentralF+CentralA
POLES ENGAGE_EN_INDCi2030_1000f	2.0°C	200.828	G2022 w/ FGD	CentralF+CentralA
POLES ENGAGE_EN_INDCi2030_1000f_COV	2.0°C	194.165	G2022 w/ FGD	CentralF+CentralA
POLES ENGAGE_EN_INDCi2030_1000f_COV_NDCp	2.0°C	196.084	G2022 w/ FGD	CentralF+CentralA
POLES ENGAGE_EN_INDCi2030_1000f_NDCp	2.0°C	243.299	G2022 w/ FGD	CentralF+CentralA
POLES ENGAGE_EN_INDCi2030_1200	2.0°C	202.214	G2022 w/ FGD	CentralF+CentralA
POLES ENGAGE_EN_INDCi2030_1200f	2.0°C	210.705	G2022 w/ FGD	CentralF+CentralA
POLES ENGAGE_EN_INDCi2030_300f	1.5°C	351.324	G2022 w/ FGD	CentralF+CentralA
POLES ENGAGE_EN_INDCi2030_400f	1.5°C	322.077	G2022 w/ FGD	CentralF+CentralA
POLES ENGAGE_EN_INDCi2030_500f	2.0°C	280.362	G2022 w/ FGD	CentralF+CentralA
POLES ENGAGE_EN_INDCi2030_600f	2.0°C	249.589	G2022 w/ FGD	CentralF+CentralA
POLES ENGAGE_EN_INDCi2030_600f_COV	2.0°C	210.663	G2022 w/ FGD	CentralF+CentralA
POLES ENGAGE_EN_INDCi2030_600f_COV_NDCp	2.0°C	210.144	G2022 w/ FGD	CentralF+CentralA
POLES ENGAGE_EN_INDCi2030_600f_NDCp	2.0°C	252.687	G2022 w/ FGD	CentralF+CentralA
POLES ENGAGE_EN_INDCi2030_700f	2.0°C	209.44	G2022 w/ FGD	CentralF+CentralA
[truncated: 374 more rows]
