# Supplementary material for: Feasible deployment of carbon capture and storage and the requirements of climate targets
Source: Nat Clim Chang. 2024 Sep 25;14(10):1047–55. doi: 10.1038/s41558-024-02104-0 (PMC11458486; doi:10.1038/s41558-024-02104-0)
Supplement: Supplementary file 9 — Statistical Source Data [file 41558_2024_2104_MOESM9_ESM.xlsx]

## Sheet: Sheet1
model_scenario	ensemble	years since ensemble release	Gt/yr	imp	label
GCAM 2.0_AME CO2 price $30 (5% p.a.)	AR5 (2014)	6	0.150485	n
GCAM 2.0_AME CO2 price $30 (5% p.a.)	AR5 (2014)	16	1.98296	n
GCAM 2.0_AME CO2 price $30 (5% p.a.)	AR5 (2014)	26	9.12866	n
GCAM 2.0_AME CO2 price $30 (5% p.a.)	AR5 (2014)	36	18.3511	n
GCAM 2.0_AME CO2 price $30 (5% p.a.)	AR5 (2014)	46	25.2252	n
GCAM 2.0_AME CO2 price $30 (5% p.a.)	AR5 (2014)	56	29.773	n
GCAM 2.0_AME CO2 price $30 (5% p.a.)	AR5 (2014)	66	32.0991	n
GCAM 2.0_AME CO2 price $30 (5% p.a.)	AR5 (2014)	76	30.9367	n
GCAM 2.0_AME CO2 price $30 (5% p.a.)	AR5 (2014)	86	26.2165	n
GCAM 2.0_AME CO2 price $50 (5% p.a.)	AR5 (2014)	6	0.656447	n
GCAM 2.0_AME CO2 price $50 (5% p.a.)	AR5 (2014)	16	7.10177	n
GCAM 2.0_AME CO2 price $50 (5% p.a.)	AR5 (2014)	26	15.9678	n
GCAM 2.0_AME CO2 price $50 (5% p.a.)	AR5 (2014)	36	23.6953	n
GCAM 2.0_AME CO2 price $50 (5% p.a.)	AR5 (2014)	46	28.0829	n
GCAM 2.0_AME CO2 price $50 (5% p.a.)	AR5 (2014)	56	29.9967	n
GCAM 2.0_AME CO2 price $50 (5% p.a.)	AR5 (2014)	66	28.563	n
GCAM 2.0_AME CO2 price $50 (5% p.a.)	AR5 (2014)	76	23.7629	n
GCAM 2.0_AME CO2 price $50 (5% p.a.)	AR5 (2014)	86	17.6876	n
GCAM 3.0_EMF27-450-Conv	AR5 (2014)	6	0.842119	n
GCAM 3.0_EMF27-450-Conv	AR5 (2014)	16	6.34304	n
GCAM 3.0_EMF27-450-Conv	AR5 (2014)	26	14.1274	n
GCAM 3.0_EMF27-450-Conv	AR5 (2014)	36	19.6603	n
GCAM 3.0_EMF27-450-Conv	AR5 (2014)	46	22.3762	n
GCAM 3.0_EMF27-450-Conv	AR5 (2014)	56	23.2878	n
GCAM 3.0_EMF27-450-Conv	AR5 (2014)	66	21.5522	n
GCAM 3.0_EMF27-450-Conv	AR5 (2014)	76	17.7082	n
GCAM 3.0_EMF27-450-Conv	AR5 (2014)	86	12.413	n
GCAM 3.0_EMF27-450-EERE	AR5 (2014)	6	8.18814e-13	n
GCAM 3.0_EMF27-450-EERE	AR5 (2014)	16	1.07035e-12	n
GCAM 3.0_EMF27-450-EERE	AR5 (2014)	26	2.95105e-11	n
GCAM 3.0_EMF27-450-EERE	AR5 (2014)	36	1.91609e-10	n
GCAM 3.0_EMF27-450-EERE	AR5 (2014)	46	1.1086e-09	n
GCAM 3.0_EMF27-450-EERE	AR5 (2014)	56	6.89432e-09	n
GCAM 3.0_EMF27-450-EERE	AR5 (2014)	66	8.9828e-08	n
GCAM 3.0_EMF27-450-EERE	AR5 (2014)	76	1.7592e-06	n
GCAM 3.0_EMF27-450-EERE	AR5 (2014)	86	1.34373e-05	n
GCAM 3.0_EMF27-450-FullTech	AR5 (2014)	6	0.216717	n
GCAM 3.0_EMF27-450-FullTech	AR5 (2014)	16	2.0174	n
GCAM 3.0_EMF27-450-FullTech	AR5 (2014)	26	7.29455	n
GCAM 3.0_EMF27-450-FullTech	AR5 (2014)	36	14.7738	n
GCAM 3.0_EMF27-450-FullTech	AR5 (2014)	46	20.2153	n
GCAM 3.0_EMF27-450-FullTech	AR5 (2014)	56	24.6072	n
GCAM 3.0_EMF27-450-FullTech	AR5 (2014)	66	27.3017	n
GCAM 3.0_EMF27-450-FullTech	AR5 (2014)	76	27.6702	n
GCAM 3.0_EMF27-450-FullTech	AR5 (2014)	86	26.7395	n
GCAM 3.0_EMF27-450-LimBio	AR5 (2014)	6	0.651591	n
GCAM 3.0_EMF27-450-LimBio	AR5 (2014)	16	5.39993	n
GCAM 3.0_EMF27-450-LimBio	AR5 (2014)	26	12.8099	n
GCAM 3.0_EMF27-450-LimBio	AR5 (2014)	36	17.9285	n
GCAM 3.0_EMF27-450-LimBio	AR5 (2014)	46	20.2368	n
GCAM 3.0_EMF27-450-LimBio	AR5 (2014)	56	20.8934	n
GCAM 3.0_EMF27-450-LimBio	AR5 (2014)	66	18.8823	n
GCAM 3.0_EMF27-450-LimBio	AR5 (2014)	76	14.6335	n
GCAM 3.0_EMF27-450-LimBio	AR5 (2014)	86	9.81976	n
GCAM 3.0_EMF27-450-NoCCS	AR5 (2014)	6	2.84011e-12	n
GCAM 3.0_EMF27-450-NoCCS	AR5 (2014)	16	1.64913e-11	n
GCAM 3.0_EMF27-450-NoCCS	AR5 (2014)	26	1.04713e-10	n
GCAM 3.0_EMF27-450-NoCCS	AR5 (2014)	36	4.21505e-10	n
GCAM 3.0_EMF27-450-NoCCS	AR5 (2014)	46	2.09235e-09	n
GCAM 3.0_EMF27-450-NoCCS	AR5 (2014)	56	1.68323e-08	n
GCAM 3.0_EMF27-450-NoCCS	AR5 (2014)	66	2.67259e-07	n
GCAM 3.0_EMF27-450-NoCCS	AR5 (2014)	76	4.96456e-06	n
GCAM 3.0_EMF27-450-NoCCS	AR5 (2014)	86	4.96789e-05	n
GCAM 3.1_LIMITS-450	AR5 (2014)	6	0.244629	n
GCAM 3.1_LIMITS-450	AR5 (2014)	16	2.35247	n
GCAM 3.1_LIMITS-450	AR5 (2014)	26	8.45368	n
GCAM 3.1_LIMITS-450	AR5 (2014)	36	15.8149	n
GCAM 3.1_LIMITS-450	AR5 (2014)	46	22.1249	n
GCAM 3.1_LIMITS-450	AR5 (2014)	56	27.5867	n
GCAM 3.1_LIMITS-450	AR5 (2014)	66	30.3323	n
GCAM 3.1_LIMITS-450	AR5 (2014)	76	31.5978	n
GCAM 3.1_LIMITS-450	AR5 (2014)	86	31.2886	n
GCAM 3.1_LIMITS-500	AR5 (2014)	6	0.170256	n
GCAM 3.1_LIMITS-500	AR5 (2014)	16	1.53454	n
GCAM 3.1_LIMITS-500	AR5 (2014)	26	5.8814	n
GCAM 3.1_LIMITS-500	AR5 (2014)	36	12.8085	n
GCAM 3.1_LIMITS-500	AR5 (2014)	46	19.8137	n
GCAM 3.1_LIMITS-500	AR5 (2014)	56	25.3771	n
GCAM 3.1_LIMITS-500	AR5 (2014)	66	29.3358	n
GCAM 3.1_LIMITS-500	AR5 (2014)	76	31.7131	n
GCAM 3.1_LIMITS-500	AR5 (2014)	86	32.124	n
GCAM 3.1_LIMITS-RefPol-450	AR5 (2014)	6	0.0771229	n
GCAM 3.1_LIMITS-RefPol-450	AR5 (2014)	16	1.76301	n
GCAM 3.1_LIMITS-RefPol-450	AR5 (2014)	26	8.12672	n
GCAM 3.1_LIMITS-RefPol-450	AR5 (2014)	36	16.0442	n
GCAM 3.1_LIMITS-RefPol-450	AR5 (2014)	46	22.0748	n
GCAM 3.1_LIMITS-RefPol-450	AR5 (2014)	56	27.5375	n
GCAM 3.1_LIMITS-RefPol-450	AR5 (2014)	66	30.7165	n
GCAM 3.1_LIMITS-RefPol-450	AR5 (2014)	76	31.836	n
GCAM 3.1_LIMITS-RefPol-450	AR5 (2014)	86	31.4001	n
GCAM 3.1_LIMITS-RefPol-450-EE	AR5 (2014)	6	0.0771229	n
GCAM 3.1_LIMITS-RefPol-450-EE	AR5 (2014)	16	1.76301	n
GCAM 3.1_LIMITS-RefPol-450-EE	AR5 (2014)	26	8.12672	n
GCAM 3.1_LIMITS-RefPol-450-EE	AR5 (2014)	36	16.0442	n
GCAM 3.1_LIMITS-RefPol-450-EE	AR5 (2014)	46	22.0748	n
GCAM 3.1_LIMITS-RefPol-450-EE	AR5 (2014)	56	27.5375	n
GCAM 3.1_LIMITS-RefPol-450-EE	AR5 (2014)	66	30.7165	n
GCAM 3.1_LIMITS-RefPol-450-EE	AR5 (2014)	76	31.836	n
GCAM 3.1_LIMITS-RefPol-450-EE	AR5 (2014)	86	31.4001	n
GCAM 3.1_LIMITS-RefPol-450-PC	AR5 (2014)	6	0.0771229	n
GCAM 3.1_LIMITS-RefPol-450-PC	AR5 (2014)	16	1.76301	n
GCAM 3.1_LIMITS-RefPol-450-PC	AR5 (2014)	26	8.12672	n
GCAM 3.1_LIMITS-RefPol-450-PC	AR5 (2014)	36	16.0442	n
GCAM 3.1_LIMITS-RefPol-450-PC	AR5 (2014)	46	22.0748	n
GCAM 3.1_LIMITS-RefPol-450-PC	AR5 (2014)	56	27.5375	n
GCAM 3.1_LIMITS-RefPol-450-PC	AR5 (2014)	66	30.7165	n
GCAM 3.1_LIMITS-RefPol-450-PC	AR5 (2014)	76	31.836	n
GCAM 3.1_LIMITS-RefPol-450-PC	AR5 (2014)	86	31.4001	n
GCAM 3.1_LIMITS-StrPol-450	AR5 (2014)	6	0.126731	n
GCAM 3.1_LIMITS-StrPol-450	AR5 (2014)	16	1.3719	n
GCAM 3.1_LIMITS-StrPol-450	AR5 (2014)	26	7.84027	n
GCAM 3.1_LIMITS-StrPol-450	AR5 (2014)	36	16.0938	n
GCAM 3.1_LIMITS-StrPol-450	AR5 (2014)	46	21.9252	n
GCAM 3.1_LIMITS-StrPol-450	AR5 (2014)	56	27.3669	n
GCAM 3.1_LIMITS-StrPol-450	AR5 (2014)	66	30.8152	n
GCAM 3.1_LIMITS-StrPol-450	AR5 (2014)	76	31.9312	n
GCAM 3.1_LIMITS-StrPol-450	AR5 (2014)	86	31.477	n
GCAM 3.1_LIMITS-StrPol-500	AR5 (2014)	6	0.126731	n
GCAM 3.1_LIMITS-StrPol-500	AR5 (2014)	16	0.894885	n
GCAM 3.1_LIMITS-StrPol-500	AR5 (2014)	26	5.4153	n
GCAM 3.1_LIMITS-StrPol-500	AR5 (2014)	36	13.2199	n
GCAM 3.1_LIMITS-StrPol-500	AR5 (2014)	46	19.6752	n
GCAM 3.1_LIMITS-StrPol-500	AR5 (2014)	56	25.147	n
GCAM 3.1_LIMITS-StrPol-500	AR5 (2014)	66	29.8193	n
GCAM 3.1_LIMITS-StrPol-500	AR5 (2014)	76	32.0878	n
GCAM 3.1_LIMITS-StrPol-500	AR5 (2014)	86	32.3301	n
IMACLIM v1.1_EMF27-450-Conv	AR5 (2014)	6	0.7696	n
IMACLIM v1.1_EMF27-450-Conv	AR5 (2014)	16	5.689	n
IMACLIM v1.1_EMF27-450-Conv	AR5 (2014)	26	14.43	n
IMACLIM v1.1_EMF27-450-Conv	AR5 (2014)	36	27.32	n
IMACLIM v1.1_EMF27-450-Conv	AR5 (2014)	46	35.5	n
IMACLIM v1.1_EMF27-450-Conv	AR5 (2014)	56	40.08	n
IMACLIM v1.1_EMF27-450-Conv	AR5 (2014)	66	44.06	n
IMACLIM v1.1_EMF27-450-Conv	AR5 (2014)	76	49.62	n
IMACLIM v1.1_EMF27-450-Conv	AR5 (2014)	86	54.57	n
IMACLIM v1.1_EMF27-450-FullTech	AR5 (2014)	6	0.8637	n
IMACLIM v1.1_EMF27-450-FullTech	AR5 (2014)	16	6.177	n
IMACLIM v1.1_EMF27-450-FullTech	AR5 (2014)	26	14.73	n
IMACLIM v1.1_EMF27-450-FullTech	AR5 (2014)	36	26.67	n
IMACLIM v1.1_EMF27-450-FullTech	AR5 (2014)	46	34.48	n
IMACLIM v1.1_EMF27-450-FullTech	AR5 (2014)	56	39.22	n
IMACLIM v1.1_EMF27-450-FullTech	AR5 (2014)	66	44.66	n
IMACLIM v1.1_EMF27-450-FullTech	AR5 (2014)	76	48.83	n
IMACLIM v1.1_EMF27-450-FullTech	AR5 (2014)	86	50.68	n
IMACLIM v1.1_EMF27-450-LimBio	AR5 (2014)	6	0.7571	n
IMACLIM v1.1_EMF27-450-LimBio	AR5 (2014)	16	5.561	n
IMACLIM v1.1_EMF27-450-LimBio	AR5 (2014)	26	13.99	n
IMACLIM v1.1_EMF27-450-LimBio	AR5 (2014)	36	25.97	n
IMACLIM v1.1_EMF27-450-LimBio	AR5 (2014)	46	33.07	n
IMACLIM v1.1_EMF27-450-LimBio	AR5 (2014)	56	36.22	n
IMACLIM v1.1_EMF27-450-LimBio	AR5 (2014)	66	38.82	n
IMACLIM v1.1_EMF27-450-LimBio	AR5 (2014)	76	44.27	n
IMACLIM v1.1_EMF27-450-LimBio	AR5 (2014)	86	48.36	n
IMACLIM v1.1_EMF27-450-LimSW	AR5 (2014)	6	0.8783	n
IMACLIM v1.1_EMF27-450-LimSW	AR5 (2014)	16	6.342	n
IMACLIM v1.1_EMF27-450-LimSW	AR5 (2014)	26	15.4	n
IMACLIM v1.1_EMF27-450-LimSW	AR5 (2014)	36	28.47	n
IMACLIM v1.1_EMF27-450-LimSW	AR5 (2014)	46	36.95	n
IMACLIM v1.1_EMF27-450-LimSW	AR5 (2014)	56	42.44	n
IMACLIM v1.1_EMF27-450-LimSW	AR5 (2014)	66	48.46	n
IMACLIM v1.1_EMF27-450-LimSW	AR5 (2014)	76	52.39	n
IMACLIM v1.1_EMF27-450-LimSW	AR5 (2014)	86	54.19	n
IMACLIM v1.1_EMF27-450-LowEI	AR5 (2014)	6	0.7253	n
IMACLIM v1.1_EMF27-450-LowEI	AR5 (2014)	16	4.864	n
IMACLIM v1.1_EMF27-450-LowEI	AR5 (2014)	26	9.516	n
IMACLIM v1.1_EMF27-450-LowEI	AR5 (2014)	36	14.2	n
IMACLIM v1.1_EMF27-450-LowEI	AR5 (2014)	46	15.8	n
IMACLIM v1.1_EMF27-450-LowEI	AR5 (2014)	56	15.24	n
IMACLIM v1.1_EMF27-450-LowEI	AR5 (2014)	66	17.04	n
IMACLIM v1.1_EMF27-450-LowEI	AR5 (2014)	76	18.83	n
IMACLIM v1.1_EMF27-450-LowEI	AR5 (2014)	86	18.78	n
IMACLIM v1.1_EMF27-450-NucOff	AR5 (2014)	6	0.7803	n
IMACLIM v1.1_EMF27-450-NucOff	AR5 (2014)	16	5.288	n
IMACLIM v1.1_EMF27-450-NucOff	AR5 (2014)	26	14.1	n
IMACLIM v1.1_EMF27-450-NucOff	AR5 (2014)	36	27.94	n
IMACLIM v1.1_EMF27-450-NucOff	AR5 (2014)	46	38.52	n
IMACLIM v1.1_EMF27-450-NucOff	AR5 (2014)	56	44.96	n
IMACLIM v1.1_EMF27-450-NucOff	AR5 (2014)	66	54.13	n
IMACLIM v1.1_EMF27-450-NucOff	AR5 (2014)	76	57.76	n
IMACLIM v1.1_EMF27-450-NucOff	AR5 (2014)	86	59.54	n
IMAGE 2.4_AME 2.6 W/m2 OS	AR5 (2014)	6	0.173853	n
IMAGE 2.4_AME 2.6 W/m2 OS	AR5 (2014)	16	3.68166	n
IMAGE 2.4_AME 2.6 W/m2 OS	AR5 (2014)	26	11.3644	n
IMAGE 2.4_AME 2.6 W/m2 OS	AR5 (2014)	36	18.9562	n
IMAGE 2.4_AME 2.6 W/m2 OS	AR5 (2014)	46	29.675	n
IMAGE 2.4_AME 2.6 W/m2 OS	AR5 (2014)	56	38.0495	n
IMAGE 2.4_AME 2.6 W/m2 OS	AR5 (2014)	66	42.5844	n
IMAGE 2.4_AME 2.6 W/m2 OS	AR5 (2014)	76	44.8838	n
IMAGE 2.4_AME 2.6 W/m2 OS	AR5 (2014)	86	43.7277	n
IMAGE 2.4_AMPERE2-450-FullTech-OPT	AR5 (2014)	6	0.135474	n
IMAGE 2.4_AMPERE2-450-FullTech-OPT	AR5 (2014)	16	4.29032	n
IMAGE 2.4_AMPERE2-450-FullTech-OPT	AR5 (2014)	26	11.6188	n
IMAGE 2.4_AMPERE2-450-FullTech-OPT	AR5 (2014)	36	16.9453	n
IMAGE 2.4_AMPERE2-450-FullTech-OPT	AR5 (2014)	46	24.8767	n
IMAGE 2.4_AMPERE2-450-FullTech-OPT	AR5 (2014)	56	29.469	n
IMAGE 2.4_AMPERE2-450-FullTech-OPT	AR5 (2014)	66	34.0803	n
IMAGE 2.4_AMPERE2-450-FullTech-OPT	AR5 (2014)	76	40.2216	n
IMAGE 2.4_AMPERE2-450-FullTech-OPT	AR5 (2014)	86	43.1722	n
IMAGE 2.4_AMPERE2-450-LimSW-OPT	AR5 (2014)	6	0.129382	n
IMAGE 2.4_AMPERE2-450-LimSW-OPT	AR5 (2014)	16	4.32887	n
IMAGE 2.4_AMPERE2-450-LimSW-OPT	AR5 (2014)	26	11.5387	n
IMAGE 2.4_AMPERE2-450-LimSW-OPT	AR5 (2014)	36	17.363	n
IMAGE 2.4_AMPERE2-450-LimSW-OPT	AR5 (2014)	46	25.2462	n
IMAGE 2.4_AMPERE2-450-LimSW-OPT	AR5 (2014)	56	29.9419	n
IMAGE 2.4_AMPERE2-450-LimSW-OPT	AR5 (2014)	66	33.4892	n
IMAGE 2.4_AMPERE2-450-LimSW-OPT	AR5 (2014)	76	38.411	n
IMAGE 2.4_AMPERE2-450-LimSW-OPT	AR5 (2014)	86	40.963	n
IMAGE 2.4_AMPERE2-450-LowEI-HST	AR5 (2014)	6	2.38123e-13	n
IMAGE 2.4_AMPERE2-450-LowEI-HST	AR5 (2014)	16	0.00488822	n
IMAGE 2.4_AMPERE2-450-LowEI-HST	AR5 (2014)	26	2.48273	n
IMAGE 2.4_AMPERE2-450-LowEI-HST	AR5 (2014)	36	9.8324	n
IMAGE 2.4_AMPERE2-450-LowEI-HST	AR5 (2014)	46	14.5956	n
IMAGE 2.4_AMPERE2-450-LowEI-HST	AR5 (2014)	56	20.2384	n
IMAGE 2.4_AMPERE2-450-LowEI-HST	AR5 (2014)	66	23.8863	n
IMAGE 2.4_AMPERE2-450-LowEI-HST	AR5 (2014)	76	26.2644	n
IMAGE 2.4_AMPERE2-450-LowEI-HST	AR5 (2014)	86	28.498	n
IMAGE 2.4_AMPERE2-450-LowEI-LST	AR5 (2014)	6	8.29677e-12	n
IMAGE 2.4_AMPERE2-450-LowEI-LST	AR5 (2014)	16	0.0199387	n
IMAGE 2.4_AMPERE2-450-LowEI-LST	AR5 (2014)	26	2.71944	n
IMAGE 2.4_AMPERE2-450-LowEI-LST	AR5 (2014)	36	9.24154	n
IMAGE 2.4_AMPERE2-450-LowEI-LST	AR5 (2014)	46	13.2806	n
IMAGE 2.4_AMPERE2-450-LowEI-LST	AR5 (2014)	56	17.6597	n
IMAGE 2.4_AMPERE2-450-LowEI-LST	AR5 (2014)	66	21.9987	n
IMAGE 2.4_AMPERE2-450-LowEI-LST	AR5 (2014)	76	24.7023	n
IMAGE 2.4_AMPERE2-450-LowEI-LST	AR5 (2014)	86	27.6505	n
IMAGE 2.4_AMPERE3-450	AR5 (2014)	6	0.0531525	n
IMAGE 2.4_AMPERE3-450	AR5 (2014)	16	3.43739	n
IMAGE 2.4_AMPERE3-450	AR5 (2014)	26	10.9456	n
IMAGE 2.4_AMPERE3-450	AR5 (2014)	36	17.423	n
IMAGE 2.4_AMPERE3-450	AR5 (2014)	46	25.9267	n
IMAGE 2.4_AMPERE3-450	AR5 (2014)	56	31.0831	n
IMAGE 2.4_AMPERE3-450	AR5 (2014)	66	35.0313	n
IMAGE 2.4_AMPERE3-450	AR5 (2014)	76	39.4218	n
IMAGE 2.4_AMPERE3-450	AR5 (2014)	86	42.3544	n
IMAGE 2.4_AMPERE3-CF450	AR5 (2014)	6	0.135474	n
IMAGE 2.4_AMPERE3-CF450	AR5 (2014)	16	4.29032	n
IMAGE 2.4_AMPERE3-CF450	AR5 (2014)	26	11.6188	n
IMAGE 2.4_AMPERE3-CF450	AR5 (2014)	36	16.9453	n
IMAGE 2.4_AMPERE3-CF450	AR5 (2014)	46	24.8767	n
IMAGE 2.4_AMPERE3-CF450	AR5 (2014)	56	29.469	n
IMAGE 2.4_AMPERE3-CF450	AR5 (2014)	66	34.0803	n
IMAGE 2.4_AMPERE3-CF450	AR5 (2014)	76	40.2216	n
IMAGE 2.4_AMPERE3-CF450	AR5 (2014)	86	43.1722	n
IMAGE 2.4_EMF27-450-FullTech	AR5 (2014)	6	0.0546513	n
IMAGE 2.4_EMF27-450-FullTech	AR5 (2014)	16	3.01778	n
IMAGE 2.4_EMF27-450-FullTech	AR5 (2014)	26	10.5851	n
IMAGE 2.4_EMF27-450-FullTech	AR5 (2014)	36	14.585	n
IMAGE 2.4_EMF27-450-FullTech	AR5 (2014)	46	20.9874	n
IMAGE 2.4_EMF27-450-FullTech	AR5 (2014)	56	26.7451	n
IMAGE 2.4_EMF27-450-FullTech	AR5 (2014)	66	31.3467	n
IMAGE 2.4_EMF27-450-FullTech	AR5 (2014)	76	35.2042	n
IMAGE 2.4_EMF27-450-FullTech	AR5 (2014)	86	38.0863	n
IMAGE 2.4_EMF27-450-LimSW	AR5 (2014)	6	0.0275285	n
IMAGE 2.4_EMF27-450-LimSW	AR5 (2014)	16	3.01175	n
IMAGE 2.4_EMF27-450-LimSW	AR5 (2014)	26	10.3907	n
IMAGE 2.4_EMF27-450-LimSW	AR5 (2014)	36	15.0915	n
IMAGE 2.4_EMF27-450-LimSW	AR5 (2014)	46	20.7356	n
IMAGE 2.4_EMF27-450-LimSW	AR5 (2014)	56	26.2117	n
IMAGE 2.4_EMF27-450-LimSW	AR5 (2014)	66	30.4078	n
IMAGE 2.4_EMF27-450-LimSW	AR5 (2014)	76	34.3586	n
IMAGE 2.4_EMF27-450-LimSW	AR5 (2014)	86	36.7213	n
IMAGE 2.4_EMF27-450-LowEI	AR5 (2014)	6	6.88938e-11	n
IMAGE 2.4_EMF27-450-LowEI	AR5 (2014)	16	0.591888	n
IMAGE 2.4_EMF27-450-LowEI	AR5 (2014)	26	6.49452	n
IMAGE 2.4_EMF27-450-LowEI	AR5 (2014)	36	11.0161	n
IMAGE 2.4_EMF27-450-LowEI	AR5 (2014)	46	15.1515	n
IMAGE 2.4_EMF27-450-LowEI	AR5 (2014)	56	18.5211	n
IMAGE 2.4_EMF27-450-LowEI	AR5 (2014)	66	21.5835	n
IMAGE 2.4_EMF27-450-LowEI	AR5 (2014)	76	23.5949	n
IMAGE 2.4_EMF27-450-LowEI	AR5 (2014)	86	25.7731	n
IMAGE 2.4_EMF27-450-NucOff	AR5 (2014)	6	0.0728982	n
IMAGE 2.4_EMF27-450-NucOff	AR5 (2014)	16	4.38954	n
IMAGE 2.4_EMF27-450-NucOff	AR5 (2014)	26	13.0255	n
IMAGE 2.4_EMF27-450-NucOff	AR5 (2014)	36	20.5151	n
IMAGE 2.4_EMF27-450-NucOff	AR5 (2014)	46	28.1077	n
IMAGE 2.4_EMF27-450-NucOff	AR5 (2014)	56	33.8476	n
IMAGE 2.4_EMF27-450-NucOff	AR5 (2014)	66	38.0779	n
IMAGE 2.4_EMF27-450-NucOff	AR5 (2014)	76	40.835	n
IMAGE 2.4_EMF27-450-NucOff	AR5 (2014)	86	40.2277	n
IMAGE 2.4_LIMITS-450	AR5 (2014)	6	0.00206689	n
IMAGE 2.4_LIMITS-450	AR5 (2014)	16	2.50142	n
IMAGE 2.4_LIMITS-450	AR5 (2014)	26	9.92118	n
IMAGE 2.4_LIMITS-450	AR5 (2014)	36	14.2284	n
IMAGE 2.4_LIMITS-450	AR5 (2014)	46	20.9773	n
IMAGE 2.4_LIMITS-450	AR5 (2014)	56	26.8379	n
IMAGE 2.4_LIMITS-450	AR5 (2014)	66	31.3713	n
IMAGE 2.4_LIMITS-450	AR5 (2014)	76	35.8982	n
IMAGE 2.4_LIMITS-450	AR5 (2014)	86	38.6755	n
IMAGE 2.4_LIMITS-RefPol-450	AR5 (2014)	6	0.0123969	n
IMAGE 2.4_LIMITS-RefPol-450	AR5 (2014)	16	1.09065	n
IMAGE 2.4_LIMITS-RefPol-450	AR5 (2014)	26	9.41168	n
IMAGE 2.4_LIMITS-RefPol-450	AR5 (2014)	36	15.9265	n
IMAGE 2.4_LIMITS-RefPol-450	AR5 (2014)	46	23.978	n
IMAGE 2.4_LIMITS-RefPol-450	AR5 (2014)	56	29.8253	n
IMAGE 2.4_LIMITS-RefPol-450	AR5 (2014)	66	33.4646	n
IMAGE 2.4_LIMITS-RefPol-450	AR5 (2014)	76	36.2039	n
IMAGE 2.4_LIMITS-RefPol-450	AR5 (2014)	86	37.1255	n
IMAGE 2.4_LIMITS-RefPol-450-EE	AR5 (2014)	6	0.0123969	n
IMAGE 2.4_LIMITS-RefPol-450-EE	AR5 (2014)	16	1.09065	n
IMAGE 2.4_LIMITS-RefPol-450-EE	AR5 (2014)	26	9.41168	n
IMAGE 2.4_LIMITS-RefPol-450-EE	AR5 (2014)	36	15.9265	n
IMAGE 2.4_LIMITS-RefPol-450-EE	AR5 (2014)	46	23.978	n
IMAGE 2.4_LIMITS-RefPol-450-EE	AR5 (2014)	56	29.8253	n
IMAGE 2.4_LIMITS-RefPol-450-EE	AR5 (2014)	66	33.4646	n
IMAGE 2.4_LIMITS-RefPol-450-EE	AR5 (2014)	76	36.2039	n
IMAGE 2.4_LIMITS-RefPol-450-EE	AR5 (2014)	86	37.1255	n
IMAGE 2.4_LIMITS-RefPol-450-PC	AR5 (2014)	6	0.0123969	n
IMAGE 2.4_LIMITS-RefPol-450-PC	AR5 (2014)	16	1.09065	n
IMAGE 2.4_LIMITS-RefPol-450-PC	AR5 (2014)	26	9.41168	n
IMAGE 2.4_LIMITS-RefPol-450-PC	AR5 (2014)	36	15.9265	n
IMAGE 2.4_LIMITS-RefPol-450-PC	AR5 (2014)	46	23.978	n
IMAGE 2.4_LIMITS-RefPol-450-PC	AR5 (2014)	56	29.8253	n
IMAGE 2.4_LIMITS-RefPol-450-PC	AR5 (2014)	66	33.4646	n
IMAGE 2.4_LIMITS-RefPol-450-PC	AR5 (2014)	76	36.2039	n
IMAGE 2.4_LIMITS-RefPol-450-PC	AR5 (2014)	86	37.1255	n
IMAGE 2.4 EMF22_EMF22 2.6 OS BECCS	AR5 (2014)	6	6.60443e-07	n
IMAGE 2.4 EMF22_EMF22 2.6 OS BECCS	AR5 (2014)	16	4.45406e-05	n
IMAGE 2.4 EMF22_EMF22 2.6 OS BECCS	AR5 (2014)	26	0.737429	n
IMAGE 2.4 EMF22_EMF22 2.6 OS BECCS	AR5 (2014)	36	3.99342	n
IMAGE 2.4 EMF22_EMF22 2.6 OS BECCS	AR5 (2014)	46	6.9596	n
IMAGE 2.4 EMF22_EMF22 2.6 OS BECCS	AR5 (2014)	56	9.15276	n
IMAGE 2.4 EMF22_EMF22 2.6 OS BECCS	AR5 (2014)	66	11.4727	n
IMAGE 2.4 EMF22_EMF22 2.6 OS BECCS	AR5 (2014)	76	13.8431	n
IMAGE 2.4 EMF22_EMF22 2.6 OS BECCS	AR5 (2014)	86	15.2829	n
MERGE-ETL_2011_AMPERE2-450-Conv-OPT	AR5 (2014)	6	0.92532	n
MERGE-ETL_2011_AMPERE2-450-Conv-OPT	AR5 (2014)	16	3.99625	n
MERGE-ETL_2011_AMPERE2-450-Conv-OPT	AR5 (2014)	26	9.06242	n
MERGE-ETL_2011_AMPERE2-450-Conv-OPT	AR5 (2014)	36	10.0137	n
MERGE-ETL_2011_AMPERE2-450-Conv-OPT	AR5 (2014)	46	10.3666	n
MERGE-ETL_2011_AMPERE2-450-Conv-OPT	AR5 (2014)	56	13.206	n
MERGE-ETL_2011_AMPERE2-450-Conv-OPT	AR5 (2014)	66	15.7225	n
MERGE-ETL_2011_AMPERE2-450-Conv-OPT	AR5 (2014)	76	18.884	n
MERGE-ETL_2011_AMPERE2-450-Conv-OPT	AR5 (2014)	86	20.9129	n
MERGE-ETL_2011_AMPERE2-450-EERE-OPT	AR5 (2014)	6	0	n
MERGE-ETL_2011_AMPERE2-450-EERE-OPT	AR5 (2014)	16	0	n
MERGE-ETL_2011_AMPERE2-450-EERE-OPT	AR5 (2014)	26	0	n
MERGE-ETL_2011_AMPERE2-450-EERE-OPT	AR5 (2014)	36	0	n
MERGE-ETL_2011_AMPERE2-450-EERE-OPT	AR5 (2014)	46	0	n
MERGE-ETL_2011_AMPERE2-450-EERE-OPT	AR5 (2014)	56	0	n
MERGE-ETL_2011_AMPERE2-450-EERE-OPT	AR5 (2014)	66	0	n
MERGE-ETL_2011_AMPERE2-450-EERE-OPT	AR5 (2014)	76	0	n
MERGE-ETL_2011_AMPERE2-450-EERE-OPT	AR5 (2014)	86	0	n
MERGE-ETL_2011_AMPERE2-450-FullTech-HST	AR5 (2014)	6	0	n
MERGE-ETL_2011_AMPERE2-450-FullTech-HST	AR5 (2014)	16	0	n
MERGE-ETL_2011_AMPERE2-450-FullTech-HST	AR5 (2014)	26	8.35385	n
MERGE-ETL_2011_AMPERE2-450-FullTech-HST	AR5 (2014)	36	8.65918	n
MERGE-ETL_2011_AMPERE2-450-FullTech-HST	AR5 (2014)	46	8.84375	n
MERGE-ETL_2011_AMPERE2-450-FullTech-HST	AR5 (2014)	56	9.41305	n
MERGE-ETL_2011_AMPERE2-450-FullTech-HST	AR5 (2014)	66	10.4292	n
MERGE-ETL_2011_AMPERE2-450-FullTech-HST	AR5 (2014)	76	11.4991	n
MERGE-ETL_2011_AMPERE2-450-FullTech-HST	AR5 (2014)	86	12.3837	n
MERGE-ETL_2011_AMPERE2-450-FullTech-LST	AR5 (2014)	6	0.24936	n
MERGE-ETL_2011_AMPERE2-450-FullTech-LST	AR5 (2014)	16	2.41681	n
MERGE-ETL_2011_AMPERE2-450-FullTech-LST	AR5 (2014)	26	8.95887	n
MERGE-ETL_2011_AMPERE2-450-FullTech-LST	AR5 (2014)	36	16.9182	n
MERGE-ETL_2011_AMPERE2-450-FullTech-LST	AR5 (2014)	46	14.9558	n
MERGE-ETL_2011_AMPERE2-450-FullTech-LST	AR5 (2014)	56	14.4908	n
MERGE-ETL_2011_AMPERE2-450-FullTech-LST	AR5 (2014)	66	14.8	n
MERGE-ETL_2011_AMPERE2-450-FullTech-LST	AR5 (2014)	76	14.4622	n
MERGE-ETL_2011_AMPERE2-450-FullTech-LST	AR5 (2014)	86	14.6032	n
MERGE-ETL_2011_AMPERE2-450-FullTech-OPT	AR5 (2014)	6	0.63494	n
MERGE-ETL_2011_AMPERE2-450-FullTech-OPT	AR5 (2014)	16	3.65891	n
MERGE-ETL_2011_AMPERE2-450-FullTech-OPT	AR5 (2014)	26	11.8681	n
MERGE-ETL_2011_AMPERE2-450-FullTech-OPT	AR5 (2014)	36	14.6014	n
MERGE-ETL_2011_AMPERE2-450-FullTech-OPT	AR5 (2014)	46	14.6729	n
MERGE-ETL_2011_AMPERE2-450-FullTech-OPT	AR5 (2014)	56	13.3697	n
MERGE-ETL_2011_AMPERE2-450-FullTech-OPT	AR5 (2014)	66	14.4821	n
MERGE-ETL_2011_AMPERE2-450-FullTech-OPT	AR5 (2014)	76	14.7697	n
MERGE-ETL_2011_AMPERE2-450-FullTech-OPT	AR5 (2014)	86	15.2541	n
MERGE-ETL_2011_AMPERE2-450-LimBio-OPT	AR5 (2014)	6	0.84288	n
MERGE-ETL_2011_AMPERE2-450-LimBio-OPT	AR5 (2014)	16	3.58759	n
MERGE-ETL_2011_AMPERE2-450-LimBio-OPT	AR5 (2014)	26	11.6147	n
MERGE-ETL_2011_AMPERE2-450-LimBio-OPT	AR5 (2014)	36	19.0907	n
MERGE-ETL_2011_AMPERE2-450-LimBio-OPT	AR5 (2014)	46	16.0834	n
MERGE-ETL_2011_AMPERE2-450-LimBio-OPT	AR5 (2014)	56	13.4378	n
MERGE-ETL_2011_AMPERE2-450-LimBio-OPT	AR5 (2014)	66	13.234	n
MERGE-ETL_2011_AMPERE2-450-LimBio-OPT	AR5 (2014)	76	12.548	n
MERGE-ETL_2011_AMPERE2-450-LimBio-OPT	AR5 (2014)	86	11.5497	n
MERGE-ETL_2011_AMPERE2-450-LimSW-HST	AR5 (2014)	6	0	n
MERGE-ETL_2011_AMPERE2-450-LimSW-HST	AR5 (2014)	16	0	n
MERGE-ETL_2011_AMPERE2-450-LimSW-HST	AR5 (2014)	26	7.72756	n
MERGE-ETL_2011_AMPERE2-450-LimSW-HST	AR5 (2014)	36	9.39512	n
MERGE-ETL_2011_AMPERE2-450-LimSW-HST	AR5 (2014)	46	10.6886	n
MERGE-ETL_2011_AMPERE2-450-LimSW-HST	AR5 (2014)	56	11.077	n
MERGE-ETL_2011_AMPERE2-450-LimSW-HST	AR5 (2014)	66	12.2736	n
MERGE-ETL_2011_AMPERE2-450-LimSW-HST	AR5 (2014)	76	12.6608	n
MERGE-ETL_2011_AMPERE2-450-LimSW-HST	AR5 (2014)	86	12.9831	n
MERGE-ETL_2011_AMPERE2-450-LimSW-LST	AR5 (2014)	6	0.39158	n
MERGE-ETL_2011_AMPERE2-450-LimSW-LST	AR5 (2014)	16	2.96733	n
MERGE-ETL_2011_AMPERE2-450-LimSW-LST	AR5 (2014)	26	9.13743	n
MERGE-ETL_2011_AMPERE2-450-LimSW-LST	AR5 (2014)	36	12.823	n
MERGE-ETL_2011_AMPERE2-450-LimSW-LST	AR5 (2014)	46	13.5181	n
MERGE-ETL_2011_AMPERE2-450-LimSW-LST	AR5 (2014)	56	15.6967	n
MERGE-ETL_2011_AMPERE2-450-LimSW-LST	AR5 (2014)	66	17.6148	n
MERGE-ETL_2011_AMPERE2-450-LimSW-LST	AR5 (2014)	76	17.3842	n
MERGE-ETL_2011_AMPERE2-450-LimSW-LST	AR5 (2014)	86	18.1927	n
MERGE-ETL_2011_AMPERE2-450-LimSW-OPT	AR5 (2014)	6	1.02411	n
MERGE-ETL_2011_AMPERE2-450-LimSW-OPT	AR5 (2014)	16	3.89015	n
MERGE-ETL_2011_AMPERE2-450-LimSW-OPT	AR5 (2014)	26	10.2432	n
MERGE-ETL_2011_AMPERE2-450-LimSW-OPT	AR5 (2014)	36	11.973	n
MERGE-ETL_2011_AMPERE2-450-LimSW-OPT	AR5 (2014)	46	12.4008	n
MERGE-ETL_2011_AMPERE2-450-LimSW-OPT	AR5 (2014)	56	12.717	n
MERGE-ETL_2011_AMPERE2-450-LimSW-OPT	AR5 (2014)	66	14.6936	n
MERGE-ETL_2011_AMPERE2-450-LimSW-OPT	AR5 (2014)	76	17.7394	n
MERGE-ETL_2011_AMPERE2-450-LimSW-OPT	AR5 (2014)	86	20.4883	n
MERGE-ETL_2011_AMPERE2-450-LowEI-HST	AR5 (2014)	6	0	n
MERGE-ETL_2011_AMPERE2-450-LowEI-HST	AR5 (2014)	16	0	n
MERGE-ETL_2011_AMPERE2-450-LowEI-HST	AR5 (2014)	26	8.54693	n
MERGE-ETL_2011_AMPERE2-450-LowEI-HST	AR5 (2014)	36	13.4643	n
MERGE-ETL_2011_AMPERE2-450-LowEI-HST	AR5 (2014)	46	12.9727	n
MERGE-ETL_2011_AMPERE2-450-LowEI-HST	AR5 (2014)	56	11.8362	n
MERGE-ETL_2011_AMPERE2-450-LowEI-HST	AR5 (2014)	66	11.3258	n
MERGE-ETL_2011_AMPERE2-450-LowEI-HST	AR5 (2014)	76	11.7899	n
MERGE-ETL_2011_AMPERE2-450-LowEI-HST	AR5 (2014)	86	12.6061	n
MERGE-ETL_2011_AMPERE2-450-LowEI-LST	AR5 (2014)	6	0	n
MERGE-ETL_2011_AMPERE2-450-LowEI-LST	AR5 (2014)	16	0	n
MERGE-ETL_2011_AMPERE2-450-LowEI-LST	AR5 (2014)	26	4.59264	n
MERGE-ETL_2011_AMPERE2-450-LowEI-LST	AR5 (2014)	36	12.5638	n
MERGE-ETL_2011_AMPERE2-450-LowEI-LST	AR5 (2014)	46	16.2803	n
MERGE-ETL_2011_AMPERE2-450-LowEI-LST	AR5 (2014)	56	14.7231	n
MERGE-ETL_2011_AMPERE2-450-LowEI-LST	AR5 (2014)	66	13.965	n
MERGE-ETL_2011_AMPERE2-450-LowEI-LST	AR5 (2014)	76	13.2164	n
MERGE-ETL_2011_AMPERE2-450-LowEI-LST	AR5 (2014)	86	13.0674	n
MERGE-ETL_2011_AMPERE2-450-LowEI-OPT	AR5 (2014)	6	0.40262	n
MERGE-ETL_2011_AMPERE2-450-LowEI-OPT	AR5 (2014)	16	1.61557	n
MERGE-ETL_2011_AMPERE2-450-LowEI-OPT	AR5 (2014)	26	8.7216	n
MERGE-ETL_2011_AMPERE2-450-LowEI-OPT	AR5 (2014)	36	13.1909	n
MERGE-ETL_2011_AMPERE2-450-LowEI-OPT	AR5 (2014)	46	14.6514	n
MERGE-ETL_2011_AMPERE2-450-LowEI-OPT	AR5 (2014)	56	13.6504	n
MERGE-ETL_2011_AMPERE2-450-LowEI-OPT	AR5 (2014)	66	14.2817	n
MERGE-ETL_2011_AMPERE2-450-LowEI-OPT	AR5 (2014)	76	13.9762	n
MERGE-ETL_2011_AMPERE2-450-LowEI-OPT	AR5 (2014)	86	14.2073	n
MERGE-ETL_2011_AMPERE2-450-NoCCS-OPT	AR5 (2014)	6	0	n
MERGE-ETL_2011_AMPERE2-450-NoCCS-OPT	AR5 (2014)	16	0	n
MERGE-ETL_2011_AMPERE2-450-NoCCS-OPT	AR5 (2014)	26	0	n
MERGE-ETL_2011_AMPERE2-450-NoCCS-OPT	AR5 (2014)	36	0	n
MERGE-ETL_2011_AMPERE2-450-NoCCS-OPT	AR5 (2014)	46	0	n
MERGE-ETL_2011_AMPERE2-450-NoCCS-OPT	AR5 (2014)	56	0	n
MERGE-ETL_2011_AMPERE2-450-NoCCS-OPT	AR5 (2014)	66	0	n
MERGE-ETL_2011_AMPERE2-450-NoCCS-OPT	AR5 (2014)	76	0	n
MERGE-ETL_2011_AMPERE2-450-NoCCS-OPT	AR5 (2014)	86	0	n
MERGE-ETL_2011_AMPERE2-450-NucOff-LST	AR5 (2014)	6	1.01866	n
MERGE-ETL_2011_AMPERE2-450-NucOff-LST	AR5 (2014)	16	5.39707	n
MERGE-ETL_2011_AMPERE2-450-NucOff-LST	AR5 (2014)	26	13.4699	n
MERGE-ETL_2011_AMPERE2-450-NucOff-LST	AR5 (2014)	36	16.4759	n
MERGE-ETL_2011_AMPERE2-450-NucOff-LST	AR5 (2014)	46	15.15	n
MERGE-ETL_2011_AMPERE2-450-NucOff-LST	AR5 (2014)	56	13.7441	n
MERGE-ETL_2011_AMPERE2-450-NucOff-LST	AR5 (2014)	66	13.654	n
MERGE-ETL_2011_AMPERE2-450-NucOff-LST	AR5 (2014)	76	13.6646	n
MERGE-ETL_2011_AMPERE2-450-NucOff-LST	AR5 (2014)	86	13.57	n
MERGE-ETL_2011_AMPERE2-450-NucOff-OPT	AR5 (2014)	6	0.88618	n
MERGE-ETL_2011_AMPERE2-450-NucOff-OPT	AR5 (2014)	16	4.90285	n
MERGE-ETL_2011_AMPERE2-450-NucOff-OPT	AR5 (2014)	26	11.9444	n
MERGE-ETL_2011_AMPERE2-450-NucOff-OPT	AR5 (2014)	36	15.4591	n
MERGE-ETL_2011_AMPERE2-450-NucOff-OPT	AR5 (2014)	46	16.047	n
MERGE-ETL_2011_AMPERE2-450-NucOff-OPT	AR5 (2014)	56	14.8099	n
MERGE-ETL_2011_AMPERE2-450-NucOff-OPT	AR5 (2014)	66	14.063	n
MERGE-ETL_2011_AMPERE2-450-NucOff-OPT	AR5 (2014)	76	14.1036	n
MERGE-ETL_2011_AMPERE2-450-NucOff-OPT	AR5 (2014)	86	14.3475	n
MERGE-ETL_2011_AMPERE3-450	AR5 (2014)	6	0.75906	n
MERGE-ETL_2011_AMPERE3-450	AR5 (2014)	16	3.21329	n
MERGE-ETL_2011_AMPERE3-450	AR5 (2014)	26	11.4034	n
MERGE-ETL_2011_AMPERE3-450	AR5 (2014)	36	14.3004	n
MERGE-ETL_2011_AMPERE3-450	AR5 (2014)	46	14.894	n
MERGE-ETL_2011_AMPERE3-450	AR5 (2014)	56	13.4471	n
MERGE-ETL_2011_AMPERE3-450	AR5 (2014)	66	14.5938	n
MERGE-ETL_2011_AMPERE3-450	AR5 (2014)	76	14.774	n
MERGE-ETL_2011_AMPERE3-450	AR5 (2014)	86	15.3148	n
MERGE-ETL_2011_AMPERE3-CF450	AR5 (2014)	6	0.63494	n
MERGE-ETL_2011_AMPERE3-CF450	AR5 (2014)	16	3.65891	n
MERGE-ETL_2011_AMPERE3-CF450	AR5 (2014)	26	11.8681	n
MERGE-ETL_2011_AMPERE3-CF450	AR5 (2014)	36	14.6014	n
MERGE-ETL_2011_AMPERE3-CF450	AR5 (2014)	46	14.6729	n
MERGE-ETL_2011_AMPERE3-CF450	AR5 (2014)	56	13.3697	n
MERGE-ETL_2011_AMPERE3-CF450	AR5 (2014)	66	14.4821	n
MERGE-ETL_2011_AMPERE3-CF450	AR5 (2014)	76	14.7697	n
MERGE-ETL_2011_AMPERE3-CF450	AR5 (2014)	86	15.2541	n
MERGE_EMF27_EMF27-450-Conv	AR5 (2014)	6	0.747207	n
MERGE_EMF27_EMF27-450-Conv	AR5 (2014)	16	2.94328	n
MERGE_EMF27_EMF27-450-Conv	AR5 (2014)	26	7.58115	n
MERGE_EMF27_EMF27-450-Conv	AR5 (2014)	36	11.7843	n
MERGE_EMF27_EMF27-450-Conv	AR5 (2014)	46	12.9972	n
MERGE_EMF27_EMF27-450-Conv	AR5 (2014)	56	13.1661	n
MERGE_EMF27_EMF27-450-Conv	AR5 (2014)	66	13.6607	n
MERGE_EMF27_EMF27-450-Conv	AR5 (2014)	76	13.5522	n
MERGE_EMF27_EMF27-450-Conv	AR5 (2014)	86	13.4633	n
MERGE_EMF27_EMF27-450-FullTech	AR5 (2014)	6	0.805869	n
MERGE_EMF27_EMF27-450-FullTech	AR5 (2014)	16	3.54815	n
MERGE_EMF27_EMF27-450-FullTech	AR5 (2014)	26	8.84417	n
MERGE_EMF27_EMF27-450-FullTech	AR5 (2014)	36	14.6826	n
MERGE_EMF27_EMF27-450-FullTech	AR5 (2014)	46	19.0688	n
MERGE_EMF27_EMF27-450-FullTech	AR5 (2014)	56	21.8977	n
MERGE_EMF27_EMF27-450-FullTech	AR5 (2014)	66	23.1091	n
MERGE_EMF27_EMF27-450-FullTech	AR5 (2014)	76	24.7792	n
MERGE_EMF27_EMF27-450-FullTech	AR5 (2014)	86	27.9006	n
MERGE_EMF27_EMF27-450-LimBio	AR5 (2014)	6	0.756807	n
MERGE_EMF27_EMF27-450-LimBio	AR5 (2014)	16	3.38552	n
MERGE_EMF27_EMF27-450-LimBio	AR5 (2014)	26	6.7762	n
MERGE_EMF27_EMF27-450-LimBio	AR5 (2014)	36	10.2741	n
MERGE_EMF27_EMF27-450-LimBio	AR5 (2014)	46	11.5516	n
MERGE_EMF27_EMF27-450-LimBio	AR5 (2014)	56	12.309	n
MERGE_EMF27_EMF27-450-LimBio	AR5 (2014)	66	13.1665	n
MERGE_EMF27_EMF27-450-LimBio	AR5 (2014)	76	13.1857	n
MERGE_EMF27_EMF27-450-LimBio	AR5 (2014)	86	13.3131	n
MERGE_EMF27_EMF27-450-LimSW	AR5 (2014)	6	0.805379	n
MERGE_EMF27_EMF27-450-LimSW	AR5 (2014)	16	3.71252	n
MERGE_EMF27_EMF27-450-LimSW	AR5 (2014)	26	9.5455	n
MERGE_EMF27_EMF27-450-LimSW	AR5 (2014)	36	16.2442	n
MERGE_EMF27_EMF27-450-LimSW	AR5 (2014)	46	20.7762	n
MERGE_EMF27_EMF27-450-LimSW	AR5 (2014)	56	24.8404	n
MERGE_EMF27_EMF27-450-LimSW	AR5 (2014)	66	25.6223	n
MERGE_EMF27_EMF27-450-LimSW	AR5 (2014)	76	26.252	n
MERGE_EMF27_EMF27-450-LimSW	AR5 (2014)	86	28.935	n
MERGE_EMF27_EMF27-450-LowEI	AR5 (2014)	6	0.774596	n
MERGE_EMF27_EMF27-450-LowEI	AR5 (2014)	16	3.35838	n
MERGE_EMF27_EMF27-450-LowEI	AR5 (2014)	26	8.23835	n
MERGE_EMF27_EMF27-450-LowEI	AR5 (2014)	36	13.1802	n
MERGE_EMF27_EMF27-450-LowEI	AR5 (2014)	46	15.7059	n
MERGE_EMF27_EMF27-450-LowEI	AR5 (2014)	56	18.6275	n
MERGE_EMF27_EMF27-450-LowEI	AR5 (2014)	66	21.5344	n
MERGE_EMF27_EMF27-450-LowEI	AR5 (2014)	76	23.2795	n
MERGE_EMF27_EMF27-450-LowEI	AR5 (2014)	86	27.1412	n
MERGE_EMF27_EMF27-450-NucOff	AR5 (2014)	6	0.798857	n
MERGE_EMF27_EMF27-450-NucOff	AR5 (2014)	16	3.53106	n
MERGE_EMF27_EMF27-450-NucOff	AR5 (2014)	26	8.74143	n
MERGE_EMF27_EMF27-450-NucOff	AR5 (2014)	36	15.2196	n
MERGE_EMF27_EMF27-450-NucOff	AR5 (2014)	46	20.7035	n
MERGE_EMF27_EMF27-450-NucOff	AR5 (2014)	56	22.6674	n
MERGE_EMF27_EMF27-450-NucOff	AR5 (2014)	66	23.6903	n
MERGE_EMF27_EMF27-450-NucOff	AR5 (2014)	76	25.1099	n
MERGE_EMF27_EMF27-450-NucOff	AR5 (2014)	86	28.3003	n
MESSAGE V.1_EMF22 2.6 OS	AR5 (2014)	6	0.06	n
MESSAGE V.1_EMF22 2.6 OS	AR5 (2014)	16	0.63	n
MESSAGE V.1_EMF22 2.6 OS	AR5 (2014)	26	2.77	n
MESSAGE V.1_EMF22 2.6 OS	AR5 (2014)	36	6.93	n
MESSAGE V.1_EMF22 2.6 OS	AR5 (2014)	46	15.77	n
MESSAGE V.1_EMF22 2.6 OS	AR5 (2014)	56	29.2	n
MESSAGE V.1_EMF22 2.6 OS	AR5 (2014)	66	33.11	n
MESSAGE V.1_EMF22 2.6 OS	AR5 (2014)	76	32.86	n
MESSAGE V.1_EMF22 2.6 OS	AR5 (2014)	86	30.98	n
MESSAGE V.1_EMF22 2.6 OS No BECCS	AR5 (2014)	6	1.06	n
MESSAGE V.1_EMF22 2.6 OS No BECCS	AR5 (2014)	16	3.3	n
MESSAGE V.1_EMF22 2.6 OS No BECCS	AR5 (2014)	26	7.32	n
MESSAGE V.1_EMF22 2.6 OS No BECCS	AR5 (2014)	36	10.95	n
MESSAGE V.1_EMF22 2.6 OS No BECCS	AR5 (2014)	46	11.7	n
MESSAGE V.1_EMF22 2.6 OS No BECCS	AR5 (2014)	56	10.28	n
MESSAGE V.1_EMF22 2.6 OS No BECCS	AR5 (2014)	66	7.24	n
MESSAGE V.1_EMF22 2.6 OS No BECCS	AR5 (2014)	76	4.69	n
MESSAGE V.1_EMF22 2.6 OS No BECCS	AR5 (2014)	86	2.37	n
MESSAGE V.3_AME CO2 price $50 (5% p.a.)	AR5 (2014)	6	0.53489	n
MESSAGE V.3_AME CO2 price $50 (5% p.a.)	AR5 (2014)	16	2.59823	n
MESSAGE V.3_AME CO2 price $50 (5% p.a.)	AR5 (2014)	26	6.45336	n
MESSAGE V.3_AME CO2 price $50 (5% p.a.)	AR5 (2014)	36	11.284	n
MESSAGE V.3_AME CO2 price $50 (5% p.a.)	AR5 (2014)	46	14.0973	n
MESSAGE V.3_AME CO2 price $50 (5% p.a.)	AR5 (2014)	56	13.1915	n
MESSAGE V.3_AME CO2 price $50 (5% p.a.)	AR5 (2014)	66	13.5674	n
MESSAGE V.3_AME CO2 price $50 (5% p.a.)	AR5 (2014)	76	13.1848	n
MESSAGE V.3_AME CO2 price $50 (5% p.a.)	AR5 (2014)	86	14.1726	n
MESSAGE V.4_LIMITS-450	AR5 (2014)	6	0.139187	n
MESSAGE V.4_LIMITS-450	AR5 (2014)	16	2.28411	n
MESSAGE V.4_LIMITS-450	AR5 (2014)	26	8.37496	n
MESSAGE V.4_LIMITS-450	AR5 (2014)	36	17.8938	n
MESSAGE V.4_LIMITS-450	AR5 (2014)	46	24.4235	n
MESSAGE V.4_LIMITS-450	AR5 (2014)	56	25.388	n
MESSAGE V.4_LIMITS-450	AR5 (2014)	66	22.6422	n
MESSAGE V.4_LIMITS-450	AR5 (2014)	76	18.5945	n
MESSAGE V.4_LIMITS-450	AR5 (2014)	86	16.1401	n
MESSAGE V.4_LIMITS-RefPol-450	AR5 (2014)	6	0.0144907	n
MESSAGE V.4_LIMITS-RefPol-450	AR5 (2014)	16	2.14128	n
MESSAGE V.4_LIMITS-RefPol-450	AR5 (2014)	26	8.15834	n
MESSAGE V.4_LIMITS-RefPol-450	AR5 (2014)	36	17.8409	n
MESSAGE V.4_LIMITS-RefPol-450	AR5 (2014)	46	24.2228	n
MESSAGE V.4_LIMITS-RefPol-450	AR5 (2014)	56	24.7504	n
MESSAGE V.4_LIMITS-RefPol-450	AR5 (2014)	66	21.219	n
MESSAGE V.4_LIMITS-RefPol-450	AR5 (2014)	76	16.659	n
MESSAGE V.4_LIMITS-RefPol-450	AR5 (2014)	86	15.411	n
MESSAGE V.4_LIMITS-RefPol-450-EE	AR5 (2014)	6	0.0144907	n
MESSAGE V.4_LIMITS-RefPol-450-EE	AR5 (2014)	16	2.21265	n
MESSAGE V.4_LIMITS-RefPol-450-EE	AR5 (2014)	26	8.20919	n
MESSAGE V.4_LIMITS-RefPol-450-EE	AR5 (2014)	36	17.7622	n
MESSAGE V.4_LIMITS-RefPol-450-EE	AR5 (2014)	46	23.8743	n
MESSAGE V.4_LIMITS-RefPol-450-EE	AR5 (2014)	56	24.4046	n
MESSAGE V.4_LIMITS-RefPol-450-EE	AR5 (2014)	66	20.6836	n
MESSAGE V.4_LIMITS-RefPol-450-EE	AR5 (2014)	76	15.8427	n
MESSAGE V.4_LIMITS-RefPol-450-EE	AR5 (2014)	86	15.0496	n
MESSAGE V.4_LIMITS-RefPol-450-PC	AR5 (2014)	6	0.0144907	n
MESSAGE V.4_LIMITS-RefPol-450-PC	AR5 (2014)	16	2.15203	n
MESSAGE V.4_LIMITS-RefPol-450-PC	AR5 (2014)	26	8.06804	n
MESSAGE V.4_LIMITS-RefPol-450-PC	AR5 (2014)	36	17.7431	n
MESSAGE V.4_LIMITS-RefPol-450-PC	AR5 (2014)	46	24.0417	n
MESSAGE V.4_LIMITS-RefPol-450-PC	AR5 (2014)	56	24.67	n
MESSAGE V.4_LIMITS-RefPol-450-PC	AR5 (2014)	66	21.2318	n
MESSAGE V.4_LIMITS-RefPol-450-PC	AR5 (2014)	76	16.6792	n
MESSAGE V.4_LIMITS-RefPol-450-PC	AR5 (2014)	86	15.4059	n
MESSAGE V.4_LIMITS-StrPol-450	AR5 (2014)	6	0.0773263	n
MESSAGE V.4_LIMITS-StrPol-450	AR5 (2014)	16	2.20992	n
MESSAGE V.4_LIMITS-StrPol-450	AR5 (2014)	26	7.98991	n
MESSAGE V.4_LIMITS-StrPol-450	AR5 (2014)	36	17.5358	n
MESSAGE V.4_LIMITS-StrPol-450	AR5 (2014)	46	24.1125	n
MESSAGE V.4_LIMITS-StrPol-450	AR5 (2014)	56	24.85	n
MESSAGE V.4_LIMITS-StrPol-450	AR5 (2014)	66	22.1132	n
MESSAGE V.4_LIMITS-StrPol-450	AR5 (2014)	76	17.0077	n
MESSAGE V.4_LIMITS-StrPol-450	AR5 (2014)	86	15.5648	n
MiniCAM_EMF22_EMF22 2.6 NTE	AR5 (2014)	6	10.4897	n
MiniCAM_EMF22_EMF22 2.6 NTE	AR5 (2014)	16	12.7307	n
MiniCAM_EMF22_EMF22 2.6 NTE	AR5 (2014)	26	17.9487	n
MiniCAM_EMF22_EMF22 2.6 NTE	AR5 (2014)	36	26.1438	n
MiniCAM_EMF22_EMF22 2.6 NTE	AR5 (2014)	46	25.5315	n
MiniCAM_EMF22_EMF22 2.6 NTE	AR5 (2014)	56	27.6957	n
MiniCAM_EMF22_EMF22 2.6 NTE	AR5 (2014)	66	32.6365	n
MiniCAM_EMF22_EMF22 2.6 NTE	AR5 (2014)	76	33.0645	n
MiniCAM_EMF22_EMF22 2.6 NTE	AR5 (2014)	86	33.4925	n
MiniCAM_EMF22_EMF22 2.6 OS	AR5 (2014)	6	0.471118	n
MiniCAM_EMF22_EMF22 2.6 OS	AR5 (2014)	16	2.78709	n
MiniCAM_EMF22_EMF22 2.6 OS	AR5 (2014)	26	8.45091	n
MiniCAM_EMF22_EMF22 2.6 OS	AR5 (2014)	36	17.4626	n
MiniCAM_EMF22_EMF22 2.6 OS	AR5 (2014)	46	25.6024	n
MiniCAM_EMF22_EMF22 2.6 OS	AR5 (2014)	56	31.3105	n
MiniCAM_EMF22_EMF22 2.6 OS	AR5 (2014)	66	34.5868	n
MiniCAM_EMF22_EMF22 2.6 OS	AR5 (2014)	76	34.9413	n
MiniCAM_EMF22_EMF22 2.6 OS	AR5 (2014)	86	35.2957	n
MiniCAM_EMF22_EMF22 2.6 OS Lo Tech	AR5 (2014)	6	8.55921e-09	n
MiniCAM_EMF22_EMF22 2.6 OS Lo Tech	AR5 (2014)	16	3.37865e-07	n
MiniCAM_EMF22_EMF22 2.6 OS Lo Tech	AR5 (2014)	26	1.82206e-06	n
MiniCAM_EMF22_EMF22 2.6 OS Lo Tech	AR5 (2014)	36	4.46115e-06	n
MiniCAM_EMF22_EMF22 2.6 OS Lo Tech	AR5 (2014)	46	0.000823855	n
MiniCAM_EMF22_EMF22 2.6 OS Lo Tech	AR5 (2014)	56	0.139402	n
MiniCAM_EMF22_EMF22 2.6 OS Lo Tech	AR5 (2014)	66	0.415739	n
MiniCAM_EMF22_EMF22 2.6 OS Lo Tech	AR5 (2014)	76	0.373691	n
MiniCAM_EMF22_EMF22 2.6 OS Lo Tech	AR5 (2014)	86	0.331644	n
MiniCAM_EMF22_EMF22 2.6 OS w Delay	AR5 (2014)	6	0.752339	n
MiniCAM_EMF22_EMF22 2.6 OS w Delay	AR5 (2014)	16	3.53788	n
MiniCAM_EMF22_EMF22 2.6 OS w Delay	AR5 (2014)	26	10.357	n
MiniCAM_EMF22_EMF22 2.6 OS w Delay	AR5 (2014)	36	21.2096	n
MiniCAM_EMF22_EMF22 2.6 OS w Delay	AR5 (2014)	46	26.1691	n
MiniCAM_EMF22_EMF22 2.6 OS w Delay	AR5 (2014)	56	28.0311	n
MiniCAM_EMF22_EMF22 2.6 OS w Delay	AR5 (2014)	66	26.7955	n
MiniCAM_EMF22_EMF22 2.6 OS w Delay	AR5 (2014)	76	24.2265	n
MiniCAM_EMF22_EMF22 2.6 OS w Delay	AR5 (2014)	86	21.6575	n
POLES EMF27_EMF27-450-FullTech	AR5 (2014)	6	1.74123	n
POLES EMF27_EMF27-450-FullTech	AR5 (2014)	16	7.73345	n
POLES EMF27_EMF27-450-FullTech	AR5 (2014)	26	13.6269	n
POLES EMF27_EMF27-450-FullTech	AR5 (2014)	36	19.5087	n
POLES EMF27_EMF27-450-FullTech	AR5 (2014)	46	23.8076	n
POLES EMF27_EMF27-450-FullTech	AR5 (2014)	56	26.232	n
POLES EMF27_EMF27-450-FullTech	AR5 (2014)	66	27.6244	n
POLES EMF27_EMF27-450-FullTech	AR5 (2014)	76	28.6685	n
POLES EMF27_EMF27-450-FullTech	AR5 (2014)	86	28.9903	n
POLES EMF27_EMF27-450-LimSW	AR5 (2014)	6	1.69518	n
POLES EMF27_EMF27-450-LimSW	AR5 (2014)	16	8.26513	n
POLES EMF27_EMF27-450-LimSW	AR5 (2014)	26	14.9749	n
POLES EMF27_EMF27-450-LimSW	AR5 (2014)	36	22.4636	n
POLES EMF27_EMF27-450-LimSW	AR5 (2014)	46	28.4172	n
POLES EMF27_EMF27-450-LimSW	AR5 (2014)	56	32.6844	n
POLES EMF27_EMF27-450-LimSW	AR5 (2014)	66	36.3997	n
POLES EMF27_EMF27-450-LimSW	AR5 (2014)	76	39.7825	n
POLES EMF27_EMF27-450-LimSW	AR5 (2014)	86	42.7942	n
POLES EMF27_EMF27-450-LowEI	AR5 (2014)	6	1.26575	n
POLES EMF27_EMF27-450-LowEI	AR5 (2014)	16	5.96746	n
POLES EMF27_EMF27-450-LowEI	AR5 (2014)	26	10.6424	n
POLES EMF27_EMF27-450-LowEI	AR5 (2014)	36	14.7996	n
POLES EMF27_EMF27-450-LowEI	AR5 (2014)	46	17.4603	n
POLES EMF27_EMF27-450-LowEI	AR5 (2014)	56	18.3522	n
POLES EMF27_EMF27-450-LowEI	AR5 (2014)	66	18.8465	n
POLES EMF27_EMF27-450-LowEI	AR5 (2014)	76	19.1748	n
POLES EMF27_EMF27-450-LowEI	AR5 (2014)	86	19.418	n
POLES EMF27_EMF27-450-NoCCS	AR5 (2014)	6	0	n
POLES EMF27_EMF27-450-NoCCS	AR5 (2014)	16	0	n
POLES EMF27_EMF27-450-NoCCS	AR5 (2014)	26	0	n
POLES EMF27_EMF27-450-NoCCS	AR5 (2014)	36	0	n
POLES EMF27_EMF27-450-NoCCS	AR5 (2014)	46	0	n
POLES EMF27_EMF27-450-NoCCS	AR5 (2014)	56	0	n
POLES EMF27_EMF27-450-NoCCS	AR5 (2014)	66	0	n
POLES EMF27_EMF27-450-NoCCS	AR5 (2014)	76	0	n
POLES EMF27_EMF27-450-NoCCS	AR5 (2014)	86	0	n
POLES EMF27_EMF27-450-NucOff	AR5 (2014)	6	2.02176	n
POLES EMF27_EMF27-450-NucOff	AR5 (2014)	16	9.44056	n
POLES EMF27_EMF27-450-NucOff	AR5 (2014)	26	16.2653	n
POLES EMF27_EMF27-450-NucOff	AR5 (2014)	36	23.5356	n
POLES EMF27_EMF27-450-NucOff	AR5 (2014)	46	27.9767	n
POLES EMF27_EMF27-450-NucOff	AR5 (2014)	56	30.822	n
POLES EMF27_EMF27-450-NucOff	AR5 (2014)	66	32.7357	n
POLES EMF27_EMF27-450-NucOff	AR5 (2014)	76	34.0202	n
POLES EMF27_EMF27-450-NucOff	AR5 (2014)	86	35.2962	n
Phoenix 2012.4_AME 3.7 W/m2 NTE	AR5 (2014)	6	0	n
Phoenix 2012.4_AME 3.7 W/m2 NTE	AR5 (2014)	16	0.667632	n
Phoenix 2012.4_AME 3.7 W/m2 NTE	AR5 (2014)	26	2.67042	n
Phoenix 2012.4_AME 3.7 W/m2 NTE	AR5 (2014)	36	6.02529	n
Phoenix 2012.4_AME 3.7 W/m2 NTE	AR5 (2014)	46	11.4385	n
Phoenix 2012.4_AME 3.7 W/m2 NTE	AR5 (2014)	56	16.9909	n
Phoenix 2012.4_AME CO2 price $50 (5% p.a.)	AR5 (2014)	6	0	n
Phoenix 2012.4_AME CO2 price $50 (5% p.a.)	AR5 (2014)	16	0.879684	n
Phoenix 2012.4_AME CO2 price $50 (5% p.a.)	AR5 (2014)	26	3.35208	n
Phoenix 2012.4_AME CO2 price $50 (5% p.a.)	AR5 (2014)	36	7.15436	n
Phoenix 2012.4_AME CO2 price $50 (5% p.a.)	AR5 (2014)	46	12.7795	n
Phoenix 2012.4_AME CO2 price $50 (5% p.a.)	AR5 (2014)	56	19.0218	n
REMIND 1.3_AME 2.6 W/m2 OS	AR5 (2014)	6	2.34781	n
REMIND 1.3_AME 2.6 W/m2 OS	AR5 (2014)	16	9.24212	n
REMIND 1.3_AME 2.6 W/m2 OS	AR5 (2014)	26	14.7795	n
REMIND 1.3_AME 2.6 W/m2 OS	AR5 (2014)	36	17.4379	n
REMIND 1.3_AME 2.6 W/m2 OS	AR5 (2014)	46	18.0545	n
REMIND 1.3_AME 2.6 W/m2 OS	AR5 (2014)	56	17.7833	n
REMIND 1.3_AME 2.6 W/m2 OS	AR5 (2014)	66	17.4325	n
REMIND 1.3_AME 2.6 W/m2 OS	AR5 (2014)	76	16.8674	n
REMIND 1.3_AME 2.6 W/m2 OS	AR5 (2014)	86	16.9731	n
REMIND 1.3_AME CO2 price $50 (5% p.a.)	AR5 (2014)	6	2.5138	n
REMIND 1.3_AME CO2 price $50 (5% p.a.)	AR5 (2014)	16	10.0788	n
REMIND 1.3_AME CO2 price $50 (5% p.a.)	AR5 (2014)	26	15.9309	n
REMIND 1.3_AME CO2 price $50 (5% p.a.)	AR5 (2014)	36	17.8979	n
REMIND 1.3_AME CO2 price $50 (5% p.a.)	AR5 (2014)	46	18.1164	n
REMIND 1.3_AME CO2 price $50 (5% p.a.)	AR5 (2014)	56	17.8258	n
REMIND 1.3_AME CO2 price $50 (5% p.a.)	AR5 (2014)	66	17.425	n
REMIND 1.3_AME CO2 price $50 (5% p.a.)	AR5 (2014)	76	16.8098	n
REMIND 1.3_AME CO2 price $50 (5% p.a.)	AR5 (2014)	86	16.3543	n
REMIND 1.5_EMF27-450-Conv	AR5 (2014)	6	0.925772	n
REMIND 1.5_EMF27-450-Conv	AR5 (2014)	16	7.25758	n
REMIND 1.5_EMF27-450-Conv	AR5 (2014)	26	10.85	n
REMIND 1.5_EMF27-450-Conv	AR5 (2014)	36	11.4529	n
REMIND 1.5_EMF27-450-Conv	AR5 (2014)	46	11.5432	n
REMIND 1.5_EMF27-450-Conv	AR5 (2014)	56	11.4175	n
REMIND 1.5_EMF27-450-Conv	AR5 (2014)	66	11.2563	n
REMIND 1.5_EMF27-450-Conv	AR5 (2014)	76	11.2358	n
REMIND 1.5_EMF27-450-Conv	AR5 (2014)	86	11.4229	n
REMIND 1.5_EMF27-450-EERE	AR5 (2014)	6	0	n
REMIND 1.5_EMF27-450-EERE	AR5 (2014)	16	0	n
REMIND 1.5_EMF27-450-EERE	AR5 (2014)	26	0	n
REMIND 1.5_EMF27-450-EERE	AR5 (2014)	36	0	n
REMIND 1.5_EMF27-450-EERE	AR5 (2014)	46	0	n
REMIND 1.5_EMF27-450-EERE	AR5 (2014)	56	0	n
REMIND 1.5_EMF27-450-EERE	AR5 (2014)	66	0	n
REMIND 1.5_EMF27-450-EERE	AR5 (2014)	76	0	n
REMIND 1.5_EMF27-450-EERE	AR5 (2014)	86	0	n
REMIND 1.5_EMF27-450-FullTech	AR5 (2014)	6	0.348563	n
REMIND 1.5_EMF27-450-FullTech	AR5 (2014)	16	2.7446	n
REMIND 1.5_EMF27-450-FullTech	AR5 (2014)	26	6.67095	n
REMIND 1.5_EMF27-450-FullTech	AR5 (2014)	36	11.7543	n
REMIND 1.5_EMF27-450-FullTech	AR5 (2014)	46	15.7177	n
REMIND 1.5_EMF27-450-FullTech	AR5 (2014)	56	15.9307	n
REMIND 1.5_EMF27-450-FullTech	AR5 (2014)	66	16.4382	n
REMIND 1.5_EMF27-450-FullTech	AR5 (2014)	76	16.8994	n
REMIND 1.5_EMF27-450-FullTech	AR5 (2014)	86	16.9774	n
REMIND 1.5_EMF27-450-LimBio	AR5 (2014)	6	0.658048	n
REMIND 1.5_EMF27-450-LimBio	AR5 (2014)	16	4.99599	n
REMIND 1.5_EMF27-450-LimBio	AR5 (2014)	26	8.59897	n
REMIND 1.5_EMF27-450-LimBio	AR5 (2014)	36	8.72158	n
REMIND 1.5_EMF27-450-LimBio	AR5 (2014)	46	8.18349	n
REMIND 1.5_EMF27-450-LimBio	AR5 (2014)	56	7.89169	n
REMIND 1.5_EMF27-450-LimBio	AR5 (2014)	66	8.09556	n
REMIND 1.5_EMF27-450-LimBio	AR5 (2014)	76	8.2016	n
REMIND 1.5_EMF27-450-LimBio	AR5 (2014)	86	8.34591	n
REMIND 1.5_EMF27-450-LimSW	AR5 (2014)	6	0.560447	n
REMIND 1.5_EMF27-450-LimSW	AR5 (2014)	16	4.25695	n
REMIND 1.5_EMF27-450-LimSW	AR5 (2014)	26	9.56777	n
REMIND 1.5_EMF27-450-LimSW	AR5 (2014)	36	15.1132	n
REMIND 1.5_EMF27-450-LimSW	AR5 (2014)	46	16.8552	n
REMIND 1.5_EMF27-450-LimSW	AR5 (2014)	56	16.8919	n
REMIND 1.5_EMF27-450-LimSW	AR5 (2014)	66	16.9665	n
REMIND 1.5_EMF27-450-LimSW	AR5 (2014)	76	16.988	n
REMIND 1.5_EMF27-450-LimSW	AR5 (2014)	86	16.9936	n
REMIND 1.5_EMF27-450-LowEI	AR5 (2014)	6	0.226074	n
REMIND 1.5_EMF27-450-LowEI	AR5 (2014)	16	1.97368	n
REMIND 1.5_EMF27-450-LowEI	AR5 (2014)	26	4.82905	n
REMIND 1.5_EMF27-450-LowEI	AR5 (2014)	36	8.64098	n
REMIND 1.5_EMF27-450-LowEI	AR5 (2014)	46	13.5322	n
REMIND 1.5_EMF27-450-LowEI	AR5 (2014)	56	15.8122	n
REMIND 1.5_EMF27-450-LowEI	AR5 (2014)	66	16.0833	n
REMIND 1.5_EMF27-450-LowEI	AR5 (2014)	76	16.7813	n
REMIND 1.5_EMF27-450-LowEI	AR5 (2014)	86	16.9754	n
REMIND 1.5_EMF27-450-NoCCS	AR5 (2014)	6	0	n
REMIND 1.5_EMF27-450-NoCCS	AR5 (2014)	16	0	n
REMIND 1.5_EMF27-450-NoCCS	AR5 (2014)	26	0	n
REMIND 1.5_EMF27-450-NoCCS	AR5 (2014)	36	0	n
REMIND 1.5_EMF27-450-NoCCS	AR5 (2014)	46	0	n
REMIND 1.5_EMF27-450-NoCCS	AR5 (2014)	56	0	n
REMIND 1.5_EMF27-450-NoCCS	AR5 (2014)	66	0	n
REMIND 1.5_EMF27-450-NoCCS	AR5 (2014)	76	0	n
REMIND 1.5_EMF27-450-NoCCS	AR5 (2014)	86	0	n
REMIND 1.5_EMF27-450-NucOff	AR5 (2014)	6	0.422429	n
REMIND 1.5_EMF27-450-NucOff	AR5 (2014)	16	3.5197	n
REMIND 1.5_EMF27-450-NucOff	AR5 (2014)	26	7.92173	n
REMIND 1.5_EMF27-450-NucOff	AR5 (2014)	36	12.6141	n
REMIND 1.5_EMF27-450-NucOff	AR5 (2014)	46	16.1265	n
REMIND 1.5_EMF27-450-NucOff	AR5 (2014)	56	16.1707	n
REMIND 1.5_EMF27-450-NucOff	AR5 (2014)	66	16.4699	n
REMIND 1.5_EMF27-450-NucOff	AR5 (2014)	76	16.9498	n
REMIND 1.5_EMF27-450-NucOff	AR5 (2014)	86	16.9787	n
REMIND 1.5_LIMITS-450	AR5 (2014)	6	0.322423	n
REMIND 1.5_LIMITS-450	AR5 (2014)	16	2.61605	n
REMIND 1.5_LIMITS-450	AR5 (2014)	26	5.93924	n
REMIND 1.5_LIMITS-450	AR5 (2014)	36	10.694	n
REMIND 1.5_LIMITS-450	AR5 (2014)	46	15.2126	n
REMIND 1.5_LIMITS-450	AR5 (2014)	56	16.0356	n
REMIND 1.5_LIMITS-450	AR5 (2014)	66	16.2388	n
REMIND 1.5_LIMITS-450	AR5 (2014)	76	16.714	n
REMIND 1.5_LIMITS-450	AR5 (2014)	86	16.9011	n
REMIND 1.5_LIMITS-RefPol-450	AR5 (2014)	6	0.00394	n
REMIND 1.5_LIMITS-RefPol-450	AR5 (2014)	16	0.772131	n
REMIND 1.5_LIMITS-RefPol-450	AR5 (2014)	26	4.61018	n
REMIND 1.5_LIMITS-RefPol-450	AR5 (2014)	36	10.7448	n
REMIND 1.5_LIMITS-RefPol-450	AR5 (2014)	46	15.8378	n
REMIND 1.5_LIMITS-RefPol-450	AR5 (2014)	56	16.2644	n
REMIND 1.5_LIMITS-RefPol-450	AR5 (2014)	66	16.4963	n
REMIND 1.5_LIMITS-RefPol-450	AR5 (2014)	76	16.9088	n
REMIND 1.5_LIMITS-RefPol-450	AR5 (2014)	86	16.921	n
REMIND 1.5_LIMITS-RefPol-450-EE	AR5 (2014)	6	0.00394	n
REMIND 1.5_LIMITS-RefPol-450-EE	AR5 (2014)	16	0.772131	n
REMIND 1.5_LIMITS-RefPol-450-EE	AR5 (2014)	26	4.61018	n
REMIND 1.5_LIMITS-RefPol-450-EE	AR5 (2014)	36	10.7448	n
REMIND 1.5_LIMITS-RefPol-450-EE	AR5 (2014)	46	15.8378	n
REMIND 1.5_LIMITS-RefPol-450-EE	AR5 (2014)	56	16.2644	n
REMIND 1.5_LIMITS-RefPol-450-EE	AR5 (2014)	66	16.4963	n
REMIND 1.5_LIMITS-RefPol-450-EE	AR5 (2014)	76	16.9088	n
REMIND 1.5_LIMITS-RefPol-450-EE	AR5 (2014)	86	16.921	n
REMIND 1.5_LIMITS-RefPol-450-PC	AR5 (2014)	6	0.00394	n
REMIND 1.5_LIMITS-RefPol-450-PC	AR5 (2014)	16	0.771816	n
REMIND 1.5_LIMITS-RefPol-450-PC	AR5 (2014)	26	4.5964	n
REMIND 1.5_LIMITS-RefPol-450-PC	AR5 (2014)	36	10.7134	n
REMIND 1.5_LIMITS-RefPol-450-PC	AR5 (2014)	46	15.8299	n
REMIND 1.5_LIMITS-RefPol-450-PC	AR5 (2014)	56	16.265	n
REMIND 1.5_LIMITS-RefPol-450-PC	AR5 (2014)	66	16.4936	n
REMIND 1.5_LIMITS-RefPol-450-PC	AR5 (2014)	76	16.9094	n
REMIND 1.5_LIMITS-RefPol-450-PC	AR5 (2014)	86	16.9213	n
REMIND 1.5_LIMITS-StrPol-450	AR5 (2014)	6	0.021158	n
REMIND 1.5_LIMITS-StrPol-450	AR5 (2014)	16	0.92003	n
REMIND 1.5_LIMITS-StrPol-450	AR5 (2014)	26	4.61046	n
REMIND 1.5_LIMITS-StrPol-450	AR5 (2014)	36	10.5495	n
REMIND 1.5_LIMITS-StrPol-450	AR5 (2014)	46	15.7344	n
REMIND 1.5_LIMITS-StrPol-450	AR5 (2014)	56	16.2545	n
REMIND 1.5_LIMITS-StrPol-450	AR5 (2014)	66	16.4316	n
REMIND 1.5_LIMITS-StrPol-450	AR5 (2014)	76	16.8674	n
REMIND 1.5_LIMITS-StrPol-450	AR5 (2014)	86	16.9162	n
TIAM-ECN_LIMITS-450	AR5 (2014)	6	0.147967	n
TIAM-ECN_LIMITS-450	AR5 (2014)	16	0.892862	n
TIAM-ECN_LIMITS-450	AR5 (2014)	26	4.40333	n
TIAM-ECN_LIMITS-450	AR5 (2014)	36	13.2565	n
TIAM-ECN_LIMITS-450	AR5 (2014)	46	19.9961	n
TIAM-ECN_LIMITS-450	AR5 (2014)	56	23.4345	n
TIAM-ECN_LIMITS-450	AR5 (2014)	66	23.0736	n
TIAM-ECN_LIMITS-450	AR5 (2014)	76	21.2711	n
TIAM-ECN_LIMITS-450	AR5 (2014)	86	20.7919	n
TIAM-ECN_LIMITS-RefPol-450	AR5 (2014)	6	0.149016	n
TIAM-ECN_LIMITS-RefPol-450	AR5 (2014)	16	0.898349	n
TIAM-ECN_LIMITS-RefPol-450	AR5 (2014)	26	4.43904	n
TIAM-ECN_LIMITS-RefPol-450	AR5 (2014)	36	13.472	n
TIAM-ECN_LIMITS-RefPol-450	AR5 (2014)	46	20.0819	n
TIAM-ECN_LIMITS-RefPol-450	AR5 (2014)	56	23.4058	n
TIAM-ECN_LIMITS-RefPol-450	AR5 (2014)	66	22.9395	n
TIAM-ECN_LIMITS-RefPol-450	AR5 (2014)	76	21.2585	n
TIAM-ECN_LIMITS-RefPol-450	AR5 (2014)	86	20.778	n
TIAM-ECN_LIMITS-RefPol-450-EE	AR5 (2014)	6	0.149016	n
TIAM-ECN_LIMITS-RefPol-450-EE	AR5 (2014)	16	0.898353	n
TIAM-ECN_LIMITS-RefPol-450-EE	AR5 (2014)	26	4.43903	n
TIAM-ECN_LIMITS-RefPol-450-EE	AR5 (2014)	36	13.472	n
TIAM-ECN_LIMITS-RefPol-450-EE	AR5 (2014)	46	20.0819	n
TIAM-ECN_LIMITS-RefPol-450-EE	AR5 (2014)	56	23.4056	n
TIAM-ECN_LIMITS-RefPol-450-EE	AR5 (2014)	66	22.9393	n
TIAM-ECN_LIMITS-RefPol-450-EE	AR5 (2014)	76	21.2584	n
TIAM-ECN_LIMITS-RefPol-450-EE	AR5 (2014)	86	20.778	n
TIAM-ECN_LIMITS-RefPol-450-PC	AR5 (2014)	6	0.149016	n
TIAM-ECN_LIMITS-RefPol-450-PC	AR5 (2014)	16	0.898349	n
TIAM-ECN_LIMITS-RefPol-450-PC	AR5 (2014)	26	4.43902	n
TIAM-ECN_LIMITS-RefPol-450-PC	AR5 (2014)	36	13.472	n
TIAM-ECN_LIMITS-RefPol-450-PC	AR5 (2014)	46	20.0819	n
TIAM-ECN_LIMITS-RefPol-450-PC	AR5 (2014)	56	23.4057	n
TIAM-ECN_LIMITS-RefPol-450-PC	AR5 (2014)	66	22.9394	n
TIAM-ECN_LIMITS-RefPol-450-PC	AR5 (2014)	76	21.2584	n
TIAM-ECN_LIMITS-RefPol-450-PC	AR5 (2014)	86	20.778	n
TIAM-ECN_LIMITS-StrPol-450	AR5 (2014)	6	0.148931	n
TIAM-ECN_LIMITS-StrPol-450	AR5 (2014)	16	0.898363	n
TIAM-ECN_LIMITS-StrPol-450	AR5 (2014)	26	4.44446	n
TIAM-ECN_LIMITS-StrPol-450	AR5 (2014)	36	13.2967	n
TIAM-ECN_LIMITS-StrPol-450	AR5 (2014)	46	19.7132	n
TIAM-ECN_LIMITS-StrPol-450	AR5 (2014)	56	23.2212	n
TIAM-ECN_LIMITS-StrPol-450	AR5 (2014)	66	23.0075	n
TIAM-ECN_LIMITS-StrPol-450	AR5 (2014)	76	21.2697	n
TIAM-ECN_LIMITS-StrPol-450	AR5 (2014)	86	20.5969	n
TIAM-World_Mar2012_AME CO2 price $50 (5% p.a.)	AR5 (2014)	6	0.605305	n
TIAM-World_Mar2012_AME CO2 price $50 (5% p.a.)	AR5 (2014)	16	0.743186	n
TIAM-World_Mar2012_AME CO2 price $50 (5% p.a.)	AR5 (2014)	26	2.32489	n
TIAM-World_Mar2012_AME CO2 price $50 (5% p.a.)	AR5 (2014)	36	4.99185	n
TIAM-World_Mar2012_AME CO2 price $50 (5% p.a.)	AR5 (2014)	46	5.84433	n
TIAM-World_Mar2012_AME CO2 price $50 (5% p.a.)	AR5 (2014)	56	6.21653	n
TIAM-World_Mar2012_AME CO2 price $50 (5% p.a.)	AR5 (2014)	66	6.75566	n
TIAM-World_Mar2012_AME CO2 price $50 (5% p.a.)	AR5 (2014)	76	8.61802	n
TIAM-World_Mar2012_AME CO2 price $50 (5% p.a.)	AR5 (2014)	86	10.1033	n
TIMES-VTT-2011_AME CO2 price $50 (5% p.a.)	AR5 (2014)	6	1.95227	n
TIMES-VTT-2011_AME CO2 price $50 (5% p.a.)	AR5 (2014)	16	3.35452	n
TIMES-VTT-2011_AME CO2 price $50 (5% p.a.)	AR5 (2014)	26	7.21392	n
TIMES-VTT-2011_AME CO2 price $50 (5% p.a.)	AR5 (2014)	36	13.5686	n
TIMES-VTT-2011_AME CO2 price $50 (5% p.a.)	AR5 (2014)	46	17.34	n
TIMES-VTT-2011_AME CO2 price $50 (5% p.a.)	AR5 (2014)	56	20.2087	n
TIMES-VTT-2011_AME CO2 price $50 (5% p.a.)	AR5 (2014)	66	19.9762	n
TIMES-VTT-2011_AME CO2 price $50 (5% p.a.)	AR5 (2014)	76	19.988	n
TIMES-VTT-2011_AME CO2 price $50 (5% p.a.)	AR5 (2014)	86	19.801	n
WITCH_AMPERE_AMPERE2-450-FullTech-HST	AR5 (2014)	6	0.0011147	n
WITCH_AMPERE_AMPERE2-450-FullTech-HST	AR5 (2014)	16	0.000638847	n
WITCH_AMPERE_AMPERE2-450-FullTech-HST	AR5 (2014)	26	6.29768	n
WITCH_AMPERE_AMPERE2-450-FullTech-HST	AR5 (2014)	36	8.46422	n
WITCH_AMPERE_AMPERE2-450-FullTech-HST	AR5 (2014)	46	11.37	n
WITCH_AMPERE_AMPERE2-450-FullTech-HST	AR5 (2014)	56	14.7627	n
WITCH_AMPERE_AMPERE2-450-FullTech-HST	AR5 (2014)	66	15.2887	n
WITCH_AMPERE_AMPERE2-450-FullTech-HST	AR5 (2014)	76	15.4223	n
WITCH_AMPERE_AMPERE2-450-FullTech-HST	AR5 (2014)	86	14.7888	n
WITCH_AMPERE_AMPERE2-450-FullTech-LST	AR5 (2014)	6	0.00112919	n
WITCH_AMPERE_AMPERE2-450-FullTech-LST	AR5 (2014)	16	0.000645915	n
WITCH_AMPERE_AMPERE2-450-FullTech-LST	AR5 (2014)	26	6.20681	n
WITCH_AMPERE_AMPERE2-450-FullTech-LST	AR5 (2014)	36	7.40502	n
WITCH_AMPERE_AMPERE2-450-FullTech-LST	AR5 (2014)	46	11.2247	n
WITCH_AMPERE_AMPERE2-450-FullTech-LST	AR5 (2014)	56	14.5708	n
WITCH_AMPERE_AMPERE2-450-FullTech-LST	AR5 (2014)	66	15.8199	n
WITCH_AMPERE_AMPERE2-450-FullTech-LST	AR5 (2014)	76	15.9207	n
WITCH_AMPERE_AMPERE2-450-FullTech-LST	AR5 (2014)	86	15.1663	n
WITCH_AMPERE_AMPERE2-450-FullTech-OPT	AR5 (2014)	6	0.216695	n
WITCH_AMPERE_AMPERE2-450-FullTech-OPT	AR5 (2014)	16	3.75353	n
WITCH_AMPERE_AMPERE2-450-FullTech-OPT	AR5 (2014)	26	5.6388	n
WITCH_AMPERE_AMPERE2-450-FullTech-OPT	AR5 (2014)	36	7.34464	n
WITCH_AMPERE_AMPERE2-450-FullTech-OPT	AR5 (2014)	46	9.02263	n
WITCH_AMPERE_AMPERE2-450-FullTech-OPT	AR5 (2014)	56	13.8444	n
WITCH_AMPERE_AMPERE2-450-FullTech-OPT	AR5 (2014)	66	15.7579	n
WITCH_AMPERE_AMPERE2-450-FullTech-OPT	AR5 (2014)	76	16.325	n
WITCH_AMPERE_AMPERE2-450-FullTech-OPT	AR5 (2014)	86	15.7154	n
WITCH_AMPERE_AMPERE2-450-LowEI-HST	AR5 (2014)	6	0.00108892	n
WITCH_AMPERE_AMPERE2-450-LowEI-HST	AR5 (2014)	16	0.00060624	n
WITCH_AMPERE_AMPERE2-450-LowEI-HST	AR5 (2014)	26	4.83852	n
WITCH_AMPERE_AMPERE2-450-LowEI-HST	AR5 (2014)	36	7.36752	n
WITCH_AMPERE_AMPERE2-450-LowEI-HST	AR5 (2014)	46	10.2103	n
WITCH_AMPERE_AMPERE2-450-LowEI-HST	AR5 (2014)	56	13.4205	n
WITCH_AMPERE_AMPERE2-450-LowEI-HST	AR5 (2014)	66	14.644	n
WITCH_AMPERE_AMPERE2-450-LowEI-HST	AR5 (2014)	76	15.0442	n
WITCH_AMPERE_AMPERE2-450-LowEI-HST	AR5 (2014)	86	14.0746	n
WITCH_AMPERE_AMPERE2-450-LowEI-LST	AR5 (2014)	6	0.00112213	n
WITCH_AMPERE_AMPERE2-450-LowEI-LST	AR5 (2014)	16	0.000638847	n
WITCH_AMPERE_AMPERE2-450-LowEI-LST	AR5 (2014)	26	4.52001	n
WITCH_AMPERE_AMPERE2-450-LowEI-LST	AR5 (2014)	36	7.1988	n
WITCH_AMPERE_AMPERE2-450-LowEI-LST	AR5 (2014)	46	8.97838	n
WITCH_AMPERE_AMPERE2-450-LowEI-LST	AR5 (2014)	56	13.0626	n
WITCH_AMPERE_AMPERE2-450-LowEI-LST	AR5 (2014)	66	15.0114	n
WITCH_AMPERE_AMPERE2-450-LowEI-LST	AR5 (2014)	76	15.2632	n
WITCH_AMPERE_AMPERE2-450-LowEI-LST	AR5 (2014)	86	14.3635	n
WITCH_AMPERE_AMPERE2-450-NucOff-HST	AR5 (2014)	6	0.00111341	n
WITCH_AMPERE_AMPERE2-450-NucOff-HST	AR5 (2014)	16	0.000640513	n
WITCH_AMPERE_AMPERE2-450-NucOff-HST	AR5 (2014)	26	7.59919	n
WITCH_AMPERE_AMPERE2-450-NucOff-HST	AR5 (2014)	36	9.30736	n
WITCH_AMPERE_AMPERE2-450-NucOff-HST	AR5 (2014)	46	11.7879	n
WITCH_AMPERE_AMPERE2-450-NucOff-HST	AR5 (2014)	56	15.0178	n
WITCH_AMPERE_AMPERE2-450-NucOff-HST	AR5 (2014)	66	15.5198	n
WITCH_AMPERE_AMPERE2-450-NucOff-HST	AR5 (2014)	76	15.4033	n
WITCH_AMPERE_AMPERE2-450-NucOff-HST	AR5 (2014)	86	14.7146	n
WITCH_AMPERE_AMPERE2-450-NucOff-LST	AR5 (2014)	6	0.00112919	n
WITCH_AMPERE_AMPERE2-450-NucOff-LST	AR5 (2014)	16	0.333798	n
WITCH_AMPERE_AMPERE2-450-NucOff-LST	AR5 (2014)	26	7.62776	n
WITCH_AMPERE_AMPERE2-450-NucOff-LST	AR5 (2014)	36	8.17363	n
WITCH_AMPERE_AMPERE2-450-NucOff-LST	AR5 (2014)	46	11.7123	n
WITCH_AMPERE_AMPERE2-450-NucOff-LST	AR5 (2014)	56	15.0131	n
WITCH_AMPERE_AMPERE2-450-NucOff-LST	AR5 (2014)	66	15.9645	n
WITCH_AMPERE_AMPERE2-450-NucOff-LST	AR5 (2014)	76	15.7977	n
WITCH_AMPERE_AMPERE2-450-NucOff-LST	AR5 (2014)	86	15.0821	n
WITCH_AMPERE_AMPERE2-450-NucOff-OPT	AR5 (2014)	6	1.83143	n
WITCH_AMPERE_AMPERE2-450-NucOff-OPT	AR5 (2014)	16	5.76749	n
WITCH_AMPERE_AMPERE2-450-NucOff-OPT	AR5 (2014)	26	8.64376	n
WITCH_AMPERE_AMPERE2-450-NucOff-OPT	AR5 (2014)	36	10.342	n
WITCH_AMPERE_AMPERE2-450-NucOff-OPT	AR5 (2014)	46	12.3123	n
WITCH_AMPERE_AMPERE2-450-NucOff-OPT	AR5 (2014)	56	13.5889	n
WITCH_AMPERE_AMPERE2-450-NucOff-OPT	AR5 (2014)	66	13.525	n
WITCH_AMPERE_AMPERE2-450-NucOff-OPT	AR5 (2014)	76	13.4691	n
WITCH_AMPERE_AMPERE2-450-NucOff-OPT	AR5 (2014)	86	13.0427	n
WITCH_AMPERE_AMPERE3-450	AR5 (2014)	6	0.231488	n
WITCH_AMPERE_AMPERE3-450	AR5 (2014)	16	3.60705	n
WITCH_AMPERE_AMPERE3-450	AR5 (2014)	26	5.56547	n
WITCH_AMPERE_AMPERE3-450	AR5 (2014)	36	7.4526	n
WITCH_AMPERE_AMPERE3-450	AR5 (2014)	46	9.36573	n
WITCH_AMPERE_AMPERE3-450	AR5 (2014)	56	13.9075	n
WITCH_AMPERE_AMPERE3-450	AR5 (2014)	66	15.7057	n
WITCH_AMPERE_AMPERE3-450	AR5 (2014)	76	16.5332	n
WITCH_AMPERE_AMPERE3-450	AR5 (2014)	86	15.8535	n
WITCH_AMPERE_AMPERE3-CF450	AR5 (2014)	6	0.216695	n
WITCH_AMPERE_AMPERE3-CF450	AR5 (2014)	16	3.75353	n
WITCH_AMPERE_AMPERE3-CF450	AR5 (2014)	26	5.6388	n
WITCH_AMPERE_AMPERE3-CF450	AR5 (2014)	36	7.34464	n
WITCH_AMPERE_AMPERE3-CF450	AR5 (2014)	46	9.02263	n
WITCH_AMPERE_AMPERE3-CF450	AR5 (2014)	56	13.8444	n
WITCH_AMPERE_AMPERE3-CF450	AR5 (2014)	66	15.7579	n
WITCH_AMPERE_AMPERE3-CF450	AR5 (2014)	76	16.325	n
WITCH_AMPERE_AMPERE3-CF450	AR5 (2014)	86	15.7154	n
WITCH_LIMITS_LIMITS-450	AR5 (2014)	6	1.50107	n
WITCH_LIMITS_LIMITS-450	AR5 (2014)	16	3.99251	n
WITCH_LIMITS_LIMITS-450	AR5 (2014)	26	5.76512	n
WITCH_LIMITS_LIMITS-450	AR5 (2014)	36	7.34193	n
WITCH_LIMITS_LIMITS-450	AR5 (2014)	46	8.9713	n
WITCH_LIMITS_LIMITS-450	AR5 (2014)	56	10.4373	n
WITCH_LIMITS_LIMITS-450	AR5 (2014)	66	12.7837	n
WITCH_LIMITS_LIMITS-450	AR5 (2014)	76	13.5108	n
WITCH_LIMITS_LIMITS-450	AR5 (2014)	86	13.0054	n
WITCH_LIMITS_LIMITS-RefPol-450	AR5 (2014)	6	0.00111008	n
WITCH_LIMITS_LIMITS-RefPol-450	AR5 (2014)	16	4.10254	n
WITCH_LIMITS_LIMITS-RefPol-450	AR5 (2014)	26	5.88555	n
WITCH_LIMITS_LIMITS-RefPol-450	AR5 (2014)	36	6.99809	n
WITCH_LIMITS_LIMITS-RefPol-450	AR5 (2014)	46	8.25269	n
WITCH_LIMITS_LIMITS-RefPol-450	AR5 (2014)	56	10.8938	n
WITCH_LIMITS_LIMITS-RefPol-450	AR5 (2014)	66	13.2883	n
WITCH_LIMITS_LIMITS-RefPol-450	AR5 (2014)	76	14.7583	n
WITCH_LIMITS_LIMITS-RefPol-450	AR5 (2014)	86	14.8665	n
WITCH_LIMITS_LIMITS-RefPol-450-EE	AR5 (2014)	6	0.00111008	n
WITCH_LIMITS_LIMITS-RefPol-450-EE	AR5 (2014)	16	4.01856	n
WITCH_LIMITS_LIMITS-RefPol-450-EE	AR5 (2014)	26	5.87537	n
WITCH_LIMITS_LIMITS-RefPol-450-EE	AR5 (2014)	36	7.13812	n
WITCH_LIMITS_LIMITS-RefPol-450-EE	AR5 (2014)	46	8.5441	n
WITCH_LIMITS_LIMITS-RefPol-450-EE	AR5 (2014)	56	11.1548	n
WITCH_LIMITS_LIMITS-RefPol-450-EE	AR5 (2014)	66	12.6496	n
WITCH_LIMITS_LIMITS-RefPol-450-EE	AR5 (2014)	76	15.0163	n
WITCH_LIMITS_LIMITS-RefPol-450-EE	AR5 (2014)	86	15.0695	n
WITCH_LIMITS_LIMITS-RefPol-450-PC	AR5 (2014)	6	0.00111008	n
WITCH_LIMITS_LIMITS-RefPol-450-PC	AR5 (2014)	16	4.12237	n
WITCH_LIMITS_LIMITS-RefPol-450-PC	AR5 (2014)	26	5.91372	n
WITCH_LIMITS_LIMITS-RefPol-450-PC	AR5 (2014)	36	7.02172	n
WITCH_LIMITS_LIMITS-RefPol-450-PC	AR5 (2014)	46	8.04755	n
WITCH_LIMITS_LIMITS-RefPol-450-PC	AR5 (2014)	56	10.8018	n
WITCH_LIMITS_LIMITS-RefPol-450-PC	AR5 (2014)	66	13.5021	n
WITCH_LIMITS_LIMITS-RefPol-450-PC	AR5 (2014)	76	15.3394	n
WITCH_LIMITS_LIMITS-RefPol-450-PC	AR5 (2014)	86	14.9015	n
WITCH_LIMITS_LIMITS-StrPol-450	AR5 (2014)	6	0.00111547	n
WITCH_LIMITS_LIMITS-StrPol-450	AR5 (2014)	16	4.06129	n
WITCH_LIMITS_LIMITS-StrPol-450	AR5 (2014)	26	5.75329	n
WITCH_LIMITS_LIMITS-StrPol-450	AR5 (2014)	36	6.99315	n
WITCH_LIMITS_LIMITS-StrPol-450	AR5 (2014)	46	8.24975	n
WITCH_LIMITS_LIMITS-StrPol-450	AR5 (2014)	56	10.8021	n
WITCH_LIMITS_LIMITS-StrPol-450	AR5 (2014)	66	13.3648	n
WITCH_LIMITS_LIMITS-StrPol-450	AR5 (2014)	76	14.6639	n
WITCH_LIMITS_LIMITS-StrPol-450	AR5 (2014)	86	14.8222	n
AIM/CGE 2.1_CD-LINKS_NPi2020_400	AR6 (2022)	8	0.447191	n
AIM/CGE 2.1_CD-LINKS_NPi2020_400	AR6 (2022)	18	6.19135	n
AIM/CGE 2.1_CD-LINKS_NPi2020_400	AR6 (2022)	28	13.0708	n
AIM/CGE 2.1_CD-LINKS_NPi2020_400	AR6 (2022)	38	14.1638	n
AIM/CGE 2.1_CD-LINKS_NPi2020_400	AR6 (2022)	48	16.0614	n
AIM/CGE 2.1_CD-LINKS_NPi2020_400	AR6 (2022)	58	15.7309	n
AIM/CGE 2.1_CD-LINKS_NPi2020_400	AR6 (2022)	68	15.9952	n
AIM/CGE 2.1_CD-LINKS_NPi2020_400	AR6 (2022)	78	14.764	n
AIM/CGE 2.2_EN_NPi2020_300f	AR6 (2022)	8	3.09049	n
AIM/CGE 2.2_EN_NPi2020_300f	AR6 (2022)	18	11.0061	n
AIM/CGE 2.2_EN_NPi2020_300f	AR6 (2022)	28	14.9262	n
AIM/CGE 2.2_EN_NPi2020_300f	AR6 (2022)	38	18.249	n
AIM/CGE 2.2_EN_NPi2020_300f	AR6 (2022)	48	19.2149	n
AIM/CGE 2.2_EN_NPi2020_300f	AR6 (2022)	58	19.1513	n
AIM/CGE 2.2_EN_NPi2020_300f	AR6 (2022)	68	19.1949	n
AIM/CGE 2.2_EN_NPi2020_300f	AR6 (2022)	78	19.3296	n
AIM/CGE 2.2_EN_NPi2020_400f	AR6 (2022)	8	3.12051	n
AIM/CGE 2.2_EN_NPi2020_400f	AR6 (2022)	18	10.552	n
AIM/CGE 2.2_EN_NPi2020_400f	AR6 (2022)	28	13.1619	n
AIM/CGE 2.2_EN_NPi2020_400f	AR6 (2022)	38	17.2085	n
AIM/CGE 2.2_EN_NPi2020_400f	AR6 (2022)	48	19.0955	n
AIM/CGE 2.2_EN_NPi2020_400f	AR6 (2022)	58	19.1469	n
AIM/CGE 2.2_EN_NPi2020_400f	AR6 (2022)	68	19.2217	n
AIM/CGE 2.2_EN_NPi2020_400f	AR6 (2022)	78	19.3599	n
AIM/CGE 2.2_EN_NPi2020_500f	AR6 (2022)	8	3.19971	n
AIM/CGE 2.2_EN_NPi2020_500f	AR6 (2022)	18	9.85326	n
AIM/CGE 2.2_EN_NPi2020_500f	AR6 (2022)	28	12.4483	n
AIM/CGE 2.2_EN_NPi2020_500f	AR6 (2022)	38	17.1227	n
AIM/CGE 2.2_EN_NPi2020_500f	AR6 (2022)	48	19.534	n
AIM/CGE 2.2_EN_NPi2020_500f	AR6 (2022)	58	19.6896	n
AIM/CGE 2.2_EN_NPi2020_500f	AR6 (2022)	68	19.6787	n
AIM/CGE 2.2_EN_NPi2020_500f	AR6 (2022)	78	19.7214	n
AIM/CGE 2.2_EN_NPi2020_600	AR6 (2022)	8	3.09049	n
AIM/CGE 2.2_EN_NPi2020_600	AR6 (2022)	18	11.7833	n
AIM/CGE 2.2_EN_NPi2020_600	AR6 (2022)	28	16.9026	n
AIM/CGE 2.2_EN_NPi2020_600	AR6 (2022)	38	15.8582	n
AIM/CGE 2.2_EN_NPi2020_600	AR6 (2022)	48	15.1777	n
AIM/CGE 2.2_EN_NPi2020_600	AR6 (2022)	58	14.5936	n
AIM/CGE 2.2_EN_NPi2020_600	AR6 (2022)	68	14.1615	n
AIM/CGE 2.2_EN_NPi2020_600	AR6 (2022)	78	13.8915	n
AIM/CGE 2.2_EN_NPi2020_600f	AR6 (2022)	8	3.25545	n
AIM/CGE 2.2_EN_NPi2020_600f	AR6 (2022)	18	10.0187	n
AIM/CGE 2.2_EN_NPi2020_600f	AR6 (2022)	28	12.8757	n
AIM/CGE 2.2_EN_NPi2020_600f	AR6 (2022)	38	16.8569	n
AIM/CGE 2.2_EN_NPi2020_600f	AR6 (2022)	48	19.8534	n
AIM/CGE 2.2_EN_NPi2020_600f	AR6 (2022)	58	20.3047	n
AIM/CGE 2.2_EN_NPi2020_600f	AR6 (2022)	68	20.2188	n
AIM/CGE 2.2_EN_NPi2020_600f	AR6 (2022)	78	20.1299	n
AIM/Hub-Global 2.0_1.5C	AR6 (2022)	8	2.05894	n
AIM/Hub-Global 2.0_1.5C	AR6 (2022)	18	7.09688	n
AIM/Hub-Global 2.0_1.5C	AR6 (2022)	28	15.1013	n
AIM/Hub-Global 2.0_1.5C	AR6 (2022)	38	15.8934	n
AIM/Hub-Global 2.0_1.5C	AR6 (2022)	48	16.4571	n
AIM/Hub-Global 2.0_1.5C	AR6 (2022)	58	17.0061	n
AIM/Hub-Global 2.0_1.5C	AR6 (2022)	68	17.4824	n
AIM/Hub-Global 2.0_1.5C	AR6 (2022)	78	18.0947	n
COFFEE 1.1_EN_INDCi2030_400f	AR6 (2022)	8	0	n
COFFEE 1.1_EN_INDCi2030_400f	AR6 (2022)	18	3.3014	n
COFFEE 1.1_EN_INDCi2030_400f	AR6 (2022)	28	6.83846	n
COFFEE 1.1_EN_INDCi2030_400f	AR6 (2022)	38	11.1612	n
COFFEE 1.1_EN_INDCi2030_400f	AR6 (2022)	48	14.7306	n
COFFEE 1.1_EN_INDCi2030_400f	AR6 (2022)	58	17.7858	n
COFFEE 1.1_EN_INDCi2030_400f	AR6 (2022)	68	20.6498	n
COFFEE 1.1_EN_INDCi2030_400f	AR6 (2022)	78	25.489	n
COFFEE 1.1_EN_INDCi2030_500f	AR6 (2022)	8	0	n
COFFEE 1.1_EN_INDCi2030_500f	AR6 (2022)	18	2.9052	n
COFFEE 1.1_EN_INDCi2030_500f	AR6 (2022)	28	6.4894	n
COFFEE 1.1_EN_INDCi2030_500f	AR6 (2022)	38	10.8383	n
COFFEE 1.1_EN_INDCi2030_500f	AR6 (2022)	48	14.7761	n
COFFEE 1.1_EN_INDCi2030_500f	AR6 (2022)	58	17.8156	n
COFFEE 1.1_EN_INDCi2030_500f	AR6 (2022)	68	20.8531	n
COFFEE 1.1_EN_INDCi2030_500f	AR6 (2022)	78	25.4506	n
COFFEE 1.1_EN_NPi2020_400	AR6 (2022)	8	0.999899	n
COFFEE 1.1_EN_NPi2020_400	AR6 (2022)	18	4.29991	n
COFFEE 1.1_EN_NPi2020_400	AR6 (2022)	28	7.82778	n
COFFEE 1.1_EN_NPi2020_400	AR6 (2022)	38	10.2191	n
COFFEE 1.1_EN_NPi2020_400	AR6 (2022)	48	12.8637	n
COFFEE 1.1_EN_NPi2020_400	AR6 (2022)	58	13.8935	n
COFFEE 1.1_EN_NPi2020_400	AR6 (2022)	68	14.4899	n
COFFEE 1.1_EN_NPi2020_400	AR6 (2022)	78	16.6817	n
COFFEE 1.1_EN_NPi2020_400f	AR6 (2022)	8	0.684791	n
COFFEE 1.1_EN_NPi2020_400f	AR6 (2022)	18	3.16424	n
COFFEE 1.1_EN_NPi2020_400f	AR6 (2022)	28	6.81289	n
COFFEE 1.1_EN_NPi2020_400f	AR6 (2022)	38	11.2161	n
COFFEE 1.1_EN_NPi2020_400f	AR6 (2022)	48	14.941	n
COFFEE 1.1_EN_NPi2020_400f	AR6 (2022)	58	17.9741	n
COFFEE 1.1_EN_NPi2020_400f	AR6 (2022)	68	20.8321	n
COFFEE 1.1_EN_NPi2020_400f	AR6 (2022)	78	25.7056	n
COFFEE 1.1_EN_NPi2020_500f	AR6 (2022)	8	0.474271	n
COFFEE 1.1_EN_NPi2020_500f	AR6 (2022)	18	2.72244	n
COFFEE 1.1_EN_NPi2020_500f	AR6 (2022)	28	6.5358	n
COFFEE 1.1_EN_NPi2020_500f	AR6 (2022)	38	10.8897	n
COFFEE 1.1_EN_NPi2020_500f	AR6 (2022)	48	14.9907	n
COFFEE 1.1_EN_NPi2020_500f	AR6 (2022)	58	18.043	n
COFFEE 1.1_EN_NPi2020_500f	AR6 (2022)	68	21.0156	n
COFFEE 1.1_EN_NPi2020_500f	AR6 (2022)	78	25.5976	n
GCAM 5.3_NGFS2_Divergent Net Zero Policies	AR6 (2022)	8	1.12048	n
GCAM 5.3_NGFS2_Divergent Net Zero Policies	AR6 (2022)	18	6.1529	n
GCAM 5.3_NGFS2_Divergent Net Zero Policies	AR6 (2022)	28	9.95864	n
GCAM 5.3_NGFS2_Divergent Net Zero Policies	AR6 (2022)	38	11.3926	n
GCAM 5.3_NGFS2_Divergent Net Zero Policies	AR6 (2022)	48	11.5241	n
GCAM 5.3_NGFS2_Divergent Net Zero Policies	AR6 (2022)	58	11.2638	n
GCAM 5.3_NGFS2_Divergent Net Zero Policies	AR6 (2022)	68	11.7013	n
GCAM 5.3_NGFS2_Divergent Net Zero Policies	AR6 (2022)	78	12.3693	n
GCAM 5.3_NGFS2_Net-Zero 2050	AR6 (2022)	8	0.385133	n
GCAM 5.3_NGFS2_Net-Zero 2050	AR6 (2022)	18	5.38247	n
GCAM 5.3_NGFS2_Net-Zero 2050	AR6 (2022)	28	10.5586	n
GCAM 5.3_NGFS2_Net-Zero 2050	AR6 (2022)	38	12.6099	n
GCAM 5.3_NGFS2_Net-Zero 2050	AR6 (2022)	48	11.9163	n
GCAM 5.3_NGFS2_Net-Zero 2050	AR6 (2022)	58	9.37897	n
GCAM 5.3_NGFS2_Net-Zero 2050	AR6 (2022)	68	8.3483	n
GCAM 5.3_NGFS2_Net-Zero 2050	AR6 (2022)	78	7.12477	n
GCAM 5.3_R_MAC_30_n0	AR6 (2022)	8	21.0227	n
GCAM 5.3_R_MAC_30_n0	AR6 (2022)	18	21.0766	n
GCAM 5.3_R_MAC_30_n0	AR6 (2022)	28	22.9579	n
GCAM 5.3_R_MAC_30_n0	AR6 (2022)	38	24.312	n
GCAM 5.3_R_MAC_30_n0	AR6 (2022)	48	23.1058	n
GCAM 5.3_R_MAC_30_n0	AR6 (2022)	58	21.9762	n
GCAM 5.3_R_MAC_30_n0	AR6 (2022)	68	21.6595	n
GCAM 5.3_R_MAC_30_n0	AR6 (2022)	78	21.6617	n
GCAM 5.3_R_MAC_35_n8	AR6 (2022)	8	16.3779	n
GCAM 5.3_R_MAC_35_n8	AR6 (2022)	18	22.7616	n
GCAM 5.3_R_MAC_35_n8	AR6 (2022)	28	22.4123	n
GCAM 5.3_R_MAC_35_n8	AR6 (2022)	38	21.9314	n
GCAM 5.3_R_MAC_35_n8	AR6 (2022)	48	21.7394	n
GCAM 5.3_R_MAC_35_n8	AR6 (2022)	58	20.4733	n
GCAM 5.3_R_MAC_35_n8	AR6 (2022)	68	20.4335	n
GCAM 5.3_R_MAC_35_n8	AR6 (2022)	78	20.8588	n
GCAM 5.3_R_MAC_40_n8	AR6 (2022)	8	11.4477	n
GCAM 5.3_R_MAC_40_n8	AR6 (2022)	18	23.4495	n
GCAM 5.3_R_MAC_40_n8	AR6 (2022)	28	22.9311	n
GCAM 5.3_R_MAC_40_n8	AR6 (2022)	38	22.3009	n
GCAM 5.3_R_MAC_40_n8	AR6 (2022)	48	22.1393	n
GCAM 5.3_R_MAC_40_n8	AR6 (2022)	58	20.8178	n
GCAM 5.3_R_MAC_40_n8	AR6 (2022)	68	20.181	n
GCAM 5.3_R_MAC_40_n8	AR6 (2022)	78	20.6678	n
GCAM 5.3_R_MAC_45_n8	AR6 (2022)	8	8.9675	n
GCAM 5.3_R_MAC_45_n8	AR6 (2022)	18	21.2603	n
GCAM 5.3_R_MAC_45_n8	AR6 (2022)	28	23.1537	n
GCAM 5.3_R_MAC_45_n8	AR6 (2022)	38	22.5301	n
GCAM 5.3_R_MAC_45_n8	AR6 (2022)	48	22.1477	n
GCAM 5.3_R_MAC_45_n8	AR6 (2022)	58	21.1419	n
GCAM 5.3_R_MAC_45_n8	AR6 (2022)	68	20.0048	n
GCAM 5.3_R_MAC_45_n8	AR6 (2022)	78	20.2518	n
GCAM 5.3_R_MAC_50_n8	AR6 (2022)	8	7.47699	n
GCAM 5.3_R_MAC_50_n8	AR6 (2022)	18	17.724	n
GCAM 5.3_R_MAC_50_n8	AR6 (2022)	28	23.4662	n
GCAM 5.3_R_MAC_50_n8	AR6 (2022)	38	22.7981	n
GCAM 5.3_R_MAC_50_n8	AR6 (2022)	48	22.2468	n
GCAM 5.3_R_MAC_50_n8	AR6 (2022)	58	21.2622	n
GCAM 5.3_R_MAC_50_n8	AR6 (2022)	68	20.0964	n
GCAM 5.3_R_MAC_50_n8	AR6 (2022)	78	20.1373	n
GCAM 5.3_R_MAC_55_n8	AR6 (2022)	8	6.44957	n
GCAM 5.3_R_MAC_55_n8	AR6 (2022)	18	15.0915	n
GCAM 5.3_R_MAC_55_n8	AR6 (2022)	28	23.2987	n
GCAM 5.3_R_MAC_55_n8	AR6 (2022)	38	22.966	n
GCAM 5.3_R_MAC_55_n8	AR6 (2022)	48	22.2222	n
GCAM 5.3_R_MAC_55_n8	AR6 (2022)	58	21.2217	n
GCAM 5.3_R_MAC_55_n8	AR6 (2022)	68	20.2736	n
GCAM 5.3_R_MAC_55_n8	AR6 (2022)	78	20.1666	n
GCAM 5.3_R_MAC_60_n8	AR6 (2022)	8	5.68461	n
GCAM 5.3_R_MAC_60_n8	AR6 (2022)	18	13.2609	n
GCAM 5.3_R_MAC_60_n8	AR6 (2022)	28	21.437	n
GCAM 5.3_R_MAC_60_n8	AR6 (2022)	38	23.2358	n
GCAM 5.3_R_MAC_60_n8	AR6 (2022)	48	22.4501	n
GCAM 5.3_R_MAC_60_n8	AR6 (2022)	58	21.277	n
GCAM 5.3_R_MAC_60_n8	AR6 (2022)	68	20.5186	n
GCAM 5.3_R_MAC_60_n8	AR6 (2022)	78	20.3224	n
GEM-E3_V2021_EN_INDCi2030_600f	AR6 (2022)	8	4.94157e-05	n
GEM-E3_V2021_EN_INDCi2030_600f	AR6 (2022)	18	3.22781	n
GEM-E3_V2021_EN_INDCi2030_600f	AR6 (2022)	28	5.65065	n
GEM-E3_V2021_EN_INDCi2030_600f	AR6 (2022)	38	7.1532	n
GEM-E3_V2021_EN_INDCi2030_600f	AR6 (2022)	48	8.08519	n
GEM-E3_V2021_EN_INDCi2030_600f	AR6 (2022)	58	10.1536	n
GEM-E3_V2021_EN_INDCi2030_600f	AR6 (2022)	68	12.5674	n
GEM-E3_V2021_EN_INDCi2030_600f	AR6 (2022)	78	15.1725	n
GEM-E3_V2021_EN_INDCi2030_600f_COV	AR6 (2022)	8	4.68323e-05	n
GEM-E3_V2021_EN_INDCi2030_600f_COV	AR6 (2022)	18	2.90842	n
GEM-E3_V2021_EN_INDCi2030_600f_COV	AR6 (2022)	28	5.10227	n
GEM-E3_V2021_EN_INDCi2030_600f_COV	AR6 (2022)	38	6.6289	n
GEM-E3_V2021_EN_INDCi2030_600f_COV	AR6 (2022)	48	7.48154	n
GEM-E3_V2021_EN_INDCi2030_600f_COV	AR6 (2022)	58	9.39099	n
GEM-E3_V2021_EN_INDCi2030_600f_COV	AR6 (2022)	68	11.7881	n
GEM-E3_V2021_EN_INDCi2030_600f_COV	AR6 (2022)	78	14.0265	n
GEM-E3_V2021_EN_INDCi2030_600f_COV_NDCp	AR6 (2022)	8	4.76706e-05	n
GEM-E3_V2021_EN_INDCi2030_600f_COV_NDCp	AR6 (2022)	18	2.90474	n
GEM-E3_V2021_EN_INDCi2030_600f_COV_NDCp	AR6 (2022)	28	5.07958	n
GEM-E3_V2021_EN_INDCi2030_600f_COV_NDCp	AR6 (2022)	38	6.65831	n
GEM-E3_V2021_EN_INDCi2030_600f_COV_NDCp	AR6 (2022)	48	7.48239	n
GEM-E3_V2021_EN_INDCi2030_600f_COV_NDCp	AR6 (2022)	58	9.38861	n
GEM-E3_V2021_EN_INDCi2030_600f_COV_NDCp	AR6 (2022)	68	11.7643	n
GEM-E3_V2021_EN_INDCi2030_600f_COV_NDCp	AR6 (2022)	78	14.0305	n
GEM-E3_V2021_EN_INDCi2030_600f_NDCp	AR6 (2022)	8	5.02575e-05	n
GEM-E3_V2021_EN_INDCi2030_600f_NDCp	AR6 (2022)	18	3.20315	n
GEM-E3_V2021_EN_INDCi2030_600f_NDCp	AR6 (2022)	28	5.58365	n
GEM-E3_V2021_EN_INDCi2030_600f_NDCp	AR6 (2022)	38	7.1753	n
GEM-E3_V2021_EN_INDCi2030_600f_NDCp	AR6 (2022)	48	8.08868	n
GEM-E3_V2021_EN_INDCi2030_600f_NDCp	AR6 (2022)	58	10.1528	n
GEM-E3_V2021_EN_INDCi2030_600f_NDCp	AR6 (2022)	68	12.5787	n
GEM-E3_V2021_EN_INDCi2030_600f_NDCp	AR6 (2022)	78	15.1834	n
GEM-E3_V2021_EN_INDCi2030_800f	AR6 (2022)	8	4.94157e-05	n
GEM-E3_V2021_EN_INDCi2030_800f	AR6 (2022)	18	2.98266	n
GEM-E3_V2021_EN_INDCi2030_800f	AR6 (2022)	28	5.50159	n
GEM-E3_V2021_EN_INDCi2030_800f	AR6 (2022)	38	7.12002	n
GEM-E3_V2021_EN_INDCi2030_800f	AR6 (2022)	48	8.64061	n
GEM-E3_V2021_EN_INDCi2030_800f	AR6 (2022)	58	10.29	n
GEM-E3_V2021_EN_INDCi2030_800f	AR6 (2022)	68	13.3535	n
GEM-E3_V2021_EN_INDCi2030_800f	AR6 (2022)	78	15.4322	n
GEM-E3_V2021_EN_NPi2020_400f	AR6 (2022)	8	5.08655e-05	n
GEM-E3_V2021_EN_NPi2020_400f	AR6 (2022)	18	2.86262	n
GEM-E3_V2021_EN_NPi2020_400f	AR6 (2022)	28	5.44549	n
GEM-E3_V2021_EN_NPi2020_400f	AR6 (2022)	38	7.54758	n
GEM-E3_V2021_EN_NPi2020_400f	AR6 (2022)	48	8.90118	n
GEM-E3_V2021_EN_NPi2020_400f	AR6 (2022)	58	10.2568	n
GEM-E3_V2021_EN_NPi2020_400f	AR6 (2022)	68	13.8689	n
GEM-E3_V2021_EN_NPi2020_400f	AR6 (2022)	78	15.7218	n
GEM-E3_V2021_EN_NPi2020_500	AR6 (2022)	8	5.40283e-05	n
GEM-E3_V2021_EN_NPi2020_500	AR6 (2022)	18	3.66536	n
GEM-E3_V2021_EN_NPi2020_500	AR6 (2022)	28	5.53599	n
GEM-E3_V2021_EN_NPi2020_500	AR6 (2022)	38	7.47354	n
GEM-E3_V2021_EN_NPi2020_500	AR6 (2022)	48	8.92517	n
GEM-E3_V2021_EN_NPi2020_500	AR6 (2022)	58	9.96963	n
GEM-E3_V2021_EN_NPi2020_500	AR6 (2022)	68	13.4272	n
GEM-E3_V2021_EN_NPi2020_500	AR6 (2022)	78	14.7654	n
GEM-E3_V2021_EN_NPi2020_500f	AR6 (2022)	8	5.03402e-05	n
GEM-E3_V2021_EN_NPi2020_500f	AR6 (2022)	18	2.7566	n
GEM-E3_V2021_EN_NPi2020_500f	AR6 (2022)	28	5.29591	n
GEM-E3_V2021_EN_NPi2020_500f	AR6 (2022)	38	7.6615	n
GEM-E3_V2021_EN_NPi2020_500f	AR6 (2022)	48	9.04673	n
GEM-E3_V2021_EN_NPi2020_500f	AR6 (2022)	58	10.409	n
GEM-E3_V2021_EN_NPi2020_500f	AR6 (2022)	68	13.9576	n
GEM-E3_V2021_EN_NPi2020_500f	AR6 (2022)	78	15.7723	n
GEM-E3_V2021_EN_NPi2020_600	AR6 (2022)	8	5.21477e-05	n
GEM-E3_V2021_EN_NPi2020_600	AR6 (2022)	18	3.51987	n
GEM-E3_V2021_EN_NPi2020_600	AR6 (2022)	28	5.9715	n
GEM-E3_V2021_EN_NPi2020_600	AR6 (2022)	38	8.46434	n
GEM-E3_V2021_EN_NPi2020_600	AR6 (2022)	48	9.7117	n
GEM-E3_V2021_EN_NPi2020_600	AR6 (2022)	58	11.2115	n
GEM-E3_V2021_EN_NPi2020_600	AR6 (2022)	68	13.9953	n
GEM-E3_V2021_EN_NPi2020_600	AR6 (2022)	78	15.8191	n
GEM-E3_V2021_EN_NPi2020_600_COV	AR6 (2022)	8	4.92993e-05	n
GEM-E3_V2021_EN_NPi2020_600_COV	AR6 (2022)	18	3.13956	n
GEM-E3_V2021_EN_NPi2020_600_COV	AR6 (2022)	28	5.48828	n
GEM-E3_V2021_EN_NPi2020_600_COV	AR6 (2022)	38	7.04784	n
GEM-E3_V2021_EN_NPi2020_600_COV	AR6 (2022)	48	8.41081	n
GEM-E3_V2021_EN_NPi2020_600_COV	AR6 (2022)	58	9.2972	n
GEM-E3_V2021_EN_NPi2020_600_COV	AR6 (2022)	68	12.0569	n
GEM-E3_V2021_EN_NPi2020_600_COV	AR6 (2022)	78	13.9355	n
GEM-E3_V2021_EN_NPi2020_600f	AR6 (2022)	8	5.01498e-05	n
GEM-E3_V2021_EN_NPi2020_600f	AR6 (2022)	18	2.71958	n
GEM-E3_V2021_EN_NPi2020_600f	AR6 (2022)	28	5.21333	n
GEM-E3_V2021_EN_NPi2020_600f	AR6 (2022)	38	7.76664	n
GEM-E3_V2021_EN_NPi2020_600f	AR6 (2022)	48	9.29609	n
GEM-E3_V2021_EN_NPi2020_600f	AR6 (2022)	58	10.6307	n
GEM-E3_V2021_EN_NPi2020_600f	AR6 (2022)	68	14.0436	n
GEM-E3_V2021_EN_NPi2020_600f	AR6 (2022)	78	15.8119	n
GEM-E3_V2021_EN_NPi2020_600f_COV	AR6 (2022)	8	4.79683e-05	n
GEM-E3_V2021_EN_NPi2020_600f_COV	AR6 (2022)	18	2.66146	n
GEM-E3_V2021_EN_NPi2020_600f_COV	AR6 (2022)	28	4.52888	n
GEM-E3_V2021_EN_NPi2020_600f_COV	AR6 (2022)	38	6.53857	n
GEM-E3_V2021_EN_NPi2020_600f_COV	AR6 (2022)	48	7.98714	n
GEM-E3_V2021_EN_NPi2020_600f_COV	AR6 (2022)	58	9.4539	n
GEM-E3_V2021_EN_NPi2020_600f_COV	AR6 (2022)	68	12.205	n
GEM-E3_V2021_EN_NPi2020_600f_COV	AR6 (2022)	78	14.1092	n
IMAGE 3.0.1_CD-LINKS_NPi2020_400	AR6 (2022)	8	1.39678	n
IMAGE 3.0.1_CD-LINKS_NPi2020_400	AR6 (2022)	18	10.908	n
IMAGE 3.0.1_CD-LINKS_NPi2020_400	AR6 (2022)	28	17.5391	n
IMAGE 3.0.1_CD-LINKS_NPi2020_400	AR6 (2022)	38	19.2065	n
IMAGE 3.0.1_CD-LINKS_NPi2020_400	AR6 (2022)	48	22.5777	n
IMAGE 3.0.1_CD-LINKS_NPi2020_400	AR6 (2022)	58	25.8451	n
IMAGE 3.0.1_CD-LINKS_NPi2020_400	AR6 (2022)	68	27.8355	n
IMAGE 3.0.1_CD-LINKS_NPi2020_400	AR6 (2022)	78	28.6559	n
IMAGE 3.2_SSP1_SPA1_19I_D	AR6 (2022)	8	2.18396	n
IMAGE 3.2_SSP1_SPA1_19I_D	AR6 (2022)	18	14.6198	n
IMAGE 3.2_SSP1_SPA1_19I_D	AR6 (2022)	28	21.0451	n
IMAGE 3.2_SSP1_SPA1_19I_D	AR6 (2022)	38	26.5409	n
IMAGE 3.2_SSP1_SPA1_19I_D	AR6 (2022)	48	27.7622	n
IMAGE 3.2_SSP1_SPA1_19I_D	AR6 (2022)	58	26.5949	n
IMAGE 3.2_SSP1_SPA1_19I_D	AR6 (2022)	68	25.0623	n
IMAGE 3.2_SSP1_SPA1_19I_D	AR6 (2022)	78	23.6203	n
IMAGE 3.2_SSP1_SPA1_19I_D_LB	AR6 (2022)	8	4.4764	n
IMAGE 3.2_SSP1_SPA1_19I_D_LB	AR6 (2022)	18	9.81606	n
IMAGE 3.2_SSP1_SPA1_19I_D_LB	AR6 (2022)	28	14.5238	n
IMAGE 3.2_SSP1_SPA1_19I_D_LB	AR6 (2022)	38	18.1063	n
IMAGE 3.2_SSP1_SPA1_19I_D_LB	AR6 (2022)	48	17.6932	n
IMAGE 3.2_SSP1_SPA1_19I_D_LB	AR6 (2022)	58	16.3058	n
IMAGE 3.2_SSP1_SPA1_19I_D_LB	AR6 (2022)	68	14.4292	n
IMAGE 3.2_SSP1_SPA1_19I_D_LB	AR6 (2022)	78	13.1966	n
IMAGE 3.2_SSP1_SPA1_19I_LI	AR6 (2022)	8	1.58189	n
IMAGE 3.2_SSP1_SPA1_19I_LI	AR6 (2022)	18	10.3725	n
IMAGE 3.2_SSP1_SPA1_19I_LI	AR6 (2022)	28	16.4076	n
IMAGE 3.2_SSP1_SPA1_19I_LI	AR6 (2022)	38	22.5201	n
IMAGE 3.2_SSP1_SPA1_19I_LI	AR6 (2022)	48	23.9511	n
IMAGE 3.2_SSP1_SPA1_19I_LI	AR6 (2022)	58	22.163	n
IMAGE 3.2_SSP1_SPA1_19I_LI	AR6 (2022)	68	21.388	n
IMAGE 3.2_SSP1_SPA1_19I_LI	AR6 (2022)	78	18.8611	n
IMAGE 3.2_SSP1_SPA1_19I_LIRE	AR6 (2022)	8	2.14665	n
IMAGE 3.2_SSP1_SPA1_19I_LIRE	AR6 (2022)	18	15.2492	n
IMAGE 3.2_SSP1_SPA1_19I_LIRE	AR6 (2022)	28	25.8178	n
IMAGE 3.2_SSP1_SPA1_19I_LIRE	AR6 (2022)	38	31.8346	n
IMAGE 3.2_SSP1_SPA1_19I_LIRE	AR6 (2022)	48	35.3112	n
IMAGE 3.2_SSP1_SPA1_19I_LIRE	AR6 (2022)	58	30.3057	n
IMAGE 3.2_SSP1_SPA1_19I_LIRE	AR6 (2022)	68	29.4219	n
IMAGE 3.2_SSP1_SPA1_19I_LIRE	AR6 (2022)	78	25.8523	n
IMAGE 3.2_SSP1_SPA1_19I_LIRE_LB	AR6 (2022)	8	5.43689	n
IMAGE 3.2_SSP1_SPA1_19I_LIRE_LB	AR6 (2022)	18	13.125	n
IMAGE 3.2_SSP1_SPA1_19I_LIRE_LB	AR6 (2022)	28	17.8784	n
IMAGE 3.2_SSP1_SPA1_19I_LIRE_LB	AR6 (2022)	38	21.1712	n
IMAGE 3.2_SSP1_SPA1_19I_LIRE_LB	AR6 (2022)	48	18.9995	n
IMAGE 3.2_SSP1_SPA1_19I_LIRE_LB	AR6 (2022)	58	19.6205	n
IMAGE 3.2_SSP1_SPA1_19I_LIRE_LB	AR6 (2022)	68	19.4855	n
IMAGE 3.2_SSP1_SPA1_19I_LIRE_LB	AR6 (2022)	78	18.9476	n
IMAGE 3.2_SSP1_SPA1_19I_RE	AR6 (2022)	8	2.22353	n
IMAGE 3.2_SSP1_SPA1_19I_RE	AR6 (2022)	18	12.2482	n
IMAGE 3.2_SSP1_SPA1_19I_RE	AR6 (2022)	28	19.2687	n
IMAGE 3.2_SSP1_SPA1_19I_RE	AR6 (2022)	38	24.1703	n
IMAGE 3.2_SSP1_SPA1_19I_RE	AR6 (2022)	48	27.4171	n
IMAGE 3.2_SSP1_SPA1_19I_RE	AR6 (2022)	58	23.6683	n
IMAGE 3.2_SSP1_SPA1_19I_RE	AR6 (2022)	68	24.0081	n
IMAGE 3.2_SSP1_SPA1_19I_RE	AR6 (2022)	78	22.3637	n
IMAGE 3.2_SSP1_SPA1_19I_RE_LB	AR6 (2022)	8	4.00537	n
IMAGE 3.2_SSP1_SPA1_19I_RE_LB	AR6 (2022)	18	11.2134	n
IMAGE 3.2_SSP1_SPA1_19I_RE_LB	AR6 (2022)	28	17.2049	n
IMAGE 3.2_SSP1_SPA1_19I_RE_LB	AR6 (2022)	38	20.1734	n
IMAGE 3.2_SSP1_SPA1_19I_RE_LB	AR6 (2022)	48	20.3081	n
IMAGE 3.2_SSP1_SPA1_19I_RE_LB	AR6 (2022)	58	19.1257	n
IMAGE 3.2_SSP1_SPA1_19I_RE_LB	AR6 (2022)	68	15.8525	n
IMAGE 3.2_SSP1_SPA1_19I_RE_LB	AR6 (2022)	78	13.7216	n
IMAGE 3.2_SSP2_SPA1_19I_D_LB	AR6 (2022)	8	6.92059	n
IMAGE 3.2_SSP2_SPA1_19I_D_LB	AR6 (2022)	18	14.6151	n
IMAGE 3.2_SSP2_SPA1_19I_D_LB	AR6 (2022)	28	21.8272	n
IMAGE 3.2_SSP2_SPA1_19I_D_LB	AR6 (2022)	38	26.7629	n
IMAGE 3.2_SSP2_SPA1_19I_D_LB	AR6 (2022)	48	25.7562	n
IMAGE 3.2_SSP2_SPA1_19I_D_LB	AR6 (2022)	58	24.2151	n
IMAGE 3.2_SSP2_SPA1_19I_D_LB	AR6 (2022)	68	22.826	n
IMAGE 3.2_SSP2_SPA1_19I_D_LB	AR6 (2022)	78	21.1238	n
IMAGE 3.2_SSP2_SPA1_19I_LIRE_LB	AR6 (2022)	8	5.87356	n
IMAGE 3.2_SSP2_SPA1_19I_LIRE_LB	AR6 (2022)	18	14.1764	n
IMAGE 3.2_SSP2_SPA1_19I_LIRE_LB	AR6 (2022)	28	18.5307	n
IMAGE 3.2_SSP2_SPA1_19I_LIRE_LB	AR6 (2022)	38	21.2561	n
IMAGE 3.2_SSP2_SPA1_19I_LIRE_LB	AR6 (2022)	48	18.0227	n
IMAGE 3.2_SSP2_SPA1_19I_LIRE_LB	AR6 (2022)	58	18.9285	n
IMAGE 3.2_SSP2_SPA1_19I_LIRE_LB	AR6 (2022)	68	18.8543	n
IMAGE 3.2_SSP2_SPA1_19I_LIRE_LB	AR6 (2022)	78	17.6562	n
IMAGE 3.2_SSP2_SPA1_19I_RE_LB	AR6 (2022)	8	5.87847	n
IMAGE 3.2_SSP2_SPA1_19I_RE_LB	AR6 (2022)	18	14.4493	n
IMAGE 3.2_SSP2_SPA1_19I_RE_LB	AR6 (2022)	28	19.3299	n
IMAGE 3.2_SSP2_SPA1_19I_RE_LB	AR6 (2022)	38	22.6314	n
IMAGE 3.2_SSP2_SPA1_19I_RE_LB	AR6 (2022)	48	22.1883	n
IMAGE 3.2_SSP2_SPA1_19I_RE_LB	AR6 (2022)	58	22.8049	n
IMAGE 3.2_SSP2_SPA1_19I_RE_LB	AR6 (2022)	68	22.703	n
IMAGE 3.2_SSP2_SPA1_19I_RE_LB	AR6 (2022)	78	21.2158	n
IMAGE 3.2_SSP2_SPA2_19I_D	AR6 (2022)	8	4.51614	n
IMAGE 3.2_SSP2_SPA2_19I_D	AR6 (2022)	18	15.8854	n
IMAGE 3.2_SSP2_SPA2_19I_D	AR6 (2022)	28	25.4037	n
IMAGE 3.2_SSP2_SPA2_19I_D	AR6 (2022)	38	33.94	n
IMAGE 3.2_SSP2_SPA2_19I_D	AR6 (2022)	48	37.0729	n
IMAGE 3.2_SSP2_SPA2_19I_D	AR6 (2022)	58	37.7416	n
IMAGE 3.2_SSP2_SPA2_19I_D	AR6 (2022)	68	38.9273	n
IMAGE 3.2_SSP2_SPA2_19I_D	AR6 (2022)	78	37.931	n
IMAGE 3.2_SSP2_SPA2_19I_LI	AR6 (2022)	8	1.05942	n
IMAGE 3.2_SSP2_SPA2_19I_LI	AR6 (2022)	18	9.86968	n
IMAGE 3.2_SSP2_SPA2_19I_LI	AR6 (2022)	28	19.2272	n
IMAGE 3.2_SSP2_SPA2_19I_LI	AR6 (2022)	38	25.7095	n
IMAGE 3.2_SSP2_SPA2_19I_LI	AR6 (2022)	48	28.7188	n
IMAGE 3.2_SSP2_SPA2_19I_LI	AR6 (2022)	58	28.4166	n
IMAGE 3.2_SSP2_SPA2_19I_LI	AR6 (2022)	68	28.1267	n
IMAGE 3.2_SSP2_SPA2_19I_LI	AR6 (2022)	78	27.0368	n
IMAGE 3.2_SSP2_SPA2_19I_LIRE	AR6 (2022)	8	6.09252	n
IMAGE 3.2_SSP2_SPA2_19I_LIRE	AR6 (2022)	18	14.417	n
IMAGE 3.2_SSP2_SPA2_19I_LIRE	AR6 (2022)	28	24.5194	n
IMAGE 3.2_SSP2_SPA2_19I_LIRE	AR6 (2022)	38	28.1677	n
IMAGE 3.2_SSP2_SPA2_19I_LIRE	AR6 (2022)	48	28.3555	n
IMAGE 3.2_SSP2_SPA2_19I_LIRE	AR6 (2022)	58	30.2884	n
IMAGE 3.2_SSP2_SPA2_19I_LIRE	AR6 (2022)	68	34.0512	n
IMAGE 3.2_SSP2_SPA2_19I_LIRE	AR6 (2022)	78	36.9949	n
IMAGE 3.2_SSP2_SPA2_19I_RE	AR6 (2022)	8	6.4786	n
IMAGE 3.2_SSP2_SPA2_19I_RE	AR6 (2022)	18	16.4765	n
IMAGE 3.2_SSP2_SPA2_19I_RE	AR6 (2022)	28	24.1591	n
IMAGE 3.2_SSP2_SPA2_19I_RE	AR6 (2022)	38	29.7783	n
IMAGE 3.2_SSP2_SPA2_19I_RE	AR6 (2022)	48	29.8746	n
IMAGE 3.2_SSP2_SPA2_19I_RE	AR6 (2022)	58	30.9699	n
IMAGE 3.2_SSP2_SPA2_19I_RE	AR6 (2022)	68	31.6507	n
IMAGE 3.2_SSP2_SPA2_19I_RE	AR6 (2022)	78	33.3	n
MESSAGE-GLOBIOM 1.0_ADVANCE_2020_1.5C-2100	AR6 (2022)	8	5.32264	n
MESSAGE-GLOBIOM 1.0_ADVANCE_2020_1.5C-2100	AR6 (2022)	18	12.9987	n
MESSAGE-GLOBIOM 1.0_ADVANCE_2020_1.5C-2100	AR6 (2022)	28	18.0965	n
MESSAGE-GLOBIOM 1.0_ADVANCE_2020_1.5C-2100	AR6 (2022)	38	18.214	n
MESSAGE-GLOBIOM 1.0_ADVANCE_2020_1.5C-2100	AR6 (2022)	48	21.3561	n
MESSAGE-GLOBIOM 1.0_ADVANCE_2020_1.5C-2100	AR6 (2022)	58	24.6874	n
MESSAGE-GLOBIOM 1.0_ADVANCE_2020_1.5C-2100	AR6 (2022)	68	25.5548	n
MESSAGE-GLOBIOM 1.0_ADVANCE_2020_1.5C-2100	AR6 (2022)	78	26.1316	n
MESSAGE-GLOBIOM 1.0_ADVANCE_2030_Price1.5C	AR6 (2022)	8	1.53708	n
MESSAGE-GLOBIOM 1.0_ADVANCE_2030_Price1.5C	AR6 (2022)	18	7.36356	n
MESSAGE-GLOBIOM 1.0_ADVANCE_2030_Price1.5C	AR6 (2022)	28	12.8297	n
MESSAGE-GLOBIOM 1.0_ADVANCE_2030_Price1.5C	AR6 (2022)	38	16.8233	n
MESSAGE-GLOBIOM 1.0_ADVANCE_2030_Price1.5C	AR6 (2022)	48	17.8756	n
MESSAGE-GLOBIOM 1.0_ADVANCE_2030_Price1.5C	AR6 (2022)	58	21.1546	n
MESSAGE-GLOBIOM 1.0_ADVANCE_2030_Price1.5C	AR6 (2022)	68	25.0201	n
MESSAGE-GLOBIOM 1.0_ADVANCE_2030_Price1.5C	AR6 (2022)	78	25.7362	n
MESSAGE-GLOBIOM 1.0_EMF33_1.5C_cost100	AR6 (2022)	8	4.30846	n
MESSAGE-GLOBIOM 1.0_EMF33_1.5C_cost100	AR6 (2022)	18	8.75414	n
MESSAGE-GLOBIOM 1.0_EMF33_1.5C_cost100	AR6 (2022)	28	11.6744	n
MESSAGE-GLOBIOM 1.0_EMF33_1.5C_cost100	AR6 (2022)	38	13.4121	n
MESSAGE-GLOBIOM 1.0_EMF33_1.5C_cost100	AR6 (2022)	48	12.9884	n
MESSAGE-GLOBIOM 1.0_EMF33_1.5C_cost100	AR6 (2022)	58	12.4691	n
MESSAGE-GLOBIOM 1.0_EMF33_1.5C_cost100	AR6 (2022)	68	13.1542	n
MESSAGE-GLOBIOM 1.0_EMF33_1.5C_cost100	AR6 (2022)	78	13.7022	n
MESSAGE-GLOBIOM 1.0_EMF33_1.5C_full	AR6 (2022)	8	4.19273	n
MESSAGE-GLOBIOM 1.0_EMF33_1.5C_full	AR6 (2022)	18	8.77822	n
MESSAGE-GLOBIOM 1.0_EMF33_1.5C_full	AR6 (2022)	28	12.0621	n
MESSAGE-GLOBIOM 1.0_EMF33_1.5C_full	AR6 (2022)	38	13.7272	n
MESSAGE-GLOBIOM 1.0_EMF33_1.5C_full	AR6 (2022)	48	13.1409	n
MESSAGE-GLOBIOM 1.0_EMF33_1.5C_full	AR6 (2022)	58	12.5378	n
MESSAGE-GLOBIOM 1.0_EMF33_1.5C_full	AR6 (2022)	68	13.185	n
MESSAGE-GLOBIOM 1.0_EMF33_1.5C_full	AR6 (2022)	78	13.7263	n
MESSAGE-GLOBIOM 1.0_EMF33_WB2C_cost100	AR6 (2022)	8	2.62317	n
MESSAGE-GLOBIOM 1.0_EMF33_WB2C_cost100	AR6 (2022)	18	8.5577	n
MESSAGE-GLOBIOM 1.0_EMF33_WB2C_cost100	AR6 (2022)	28	14.83	n
MESSAGE-GLOBIOM 1.0_EMF33_WB2C_cost100	AR6 (2022)	38	21.5657	n
MESSAGE-GLOBIOM 1.0_EMF33_WB2C_cost100	AR6 (2022)	48	23.3188	n
MESSAGE-GLOBIOM 1.0_EMF33_WB2C_cost100	AR6 (2022)	58	20.9972	n
MESSAGE-GLOBIOM 1.0_EMF33_WB2C_cost100	AR6 (2022)	68	16.7283	n
MESSAGE-GLOBIOM 1.0_EMF33_WB2C_cost100	AR6 (2022)	78	14.6038	n
MESSAGE-GLOBIOM 1.0_EMF33_WB2C_full	AR6 (2022)	8	2.54853	n
MESSAGE-GLOBIOM 1.0_EMF33_WB2C_full	AR6 (2022)	18	8.60039	n
MESSAGE-GLOBIOM 1.0_EMF33_WB2C_full	AR6 (2022)	28	15.3895	n
MESSAGE-GLOBIOM 1.0_EMF33_WB2C_full	AR6 (2022)	38	22.0153	n
MESSAGE-GLOBIOM 1.0_EMF33_WB2C_full	AR6 (2022)	48	23.9813	n
MESSAGE-GLOBIOM 1.0_EMF33_WB2C_full	AR6 (2022)	58	21.6356	n
MESSAGE-GLOBIOM 1.0_EMF33_WB2C_full	AR6 (2022)	68	17.2506	n
MESSAGE-GLOBIOM 1.0_EMF33_WB2C_full	AR6 (2022)	78	14.8046	n
MESSAGE-GLOBIOM 1.0_EMF33_WB2C_limbio	AR6 (2022)	8	3.42205	n
MESSAGE-GLOBIOM 1.0_EMF33_WB2C_limbio	AR6 (2022)	18	10.257	n
MESSAGE-GLOBIOM 1.0_EMF33_WB2C_limbio	AR6 (2022)	28	15.8206	n
MESSAGE-GLOBIOM 1.0_EMF33_WB2C_limbio	AR6 (2022)	38	19.7036	n
MESSAGE-GLOBIOM 1.0_EMF33_WB2C_limbio	AR6 (2022)	48	16.4152	n
MESSAGE-GLOBIOM 1.0_EMF33_WB2C_limbio	AR6 (2022)	58	10.9763	n
MESSAGE-GLOBIOM 1.0_EMF33_WB2C_limbio	AR6 (2022)	68	7.49221	n
MESSAGE-GLOBIOM 1.0_EMF33_WB2C_limbio	AR6 (2022)	78	7.14524	n
MESSAGE-GLOBIOM 1.0_EMF33_WB2C_nofuel	AR6 (2022)	8	2.75757	n
MESSAGE-GLOBIOM 1.0_EMF33_WB2C_nofuel	AR6 (2022)	18	9.02958	n
MESSAGE-GLOBIOM 1.0_EMF33_WB2C_nofuel	AR6 (2022)	28	15.0859	n
MESSAGE-GLOBIOM 1.0_EMF33_WB2C_nofuel	AR6 (2022)	38	19.7842	n
MESSAGE-GLOBIOM 1.0_EMF33_WB2C_nofuel	AR6 (2022)	48	19.77	n
MESSAGE-GLOBIOM 1.0_EMF33_WB2C_nofuel	AR6 (2022)	58	16.8593	n
MESSAGE-GLOBIOM 1.0_EMF33_WB2C_nofuel	AR6 (2022)	68	14.4763	n
MESSAGE-GLOBIOM 1.0_EMF33_WB2C_nofuel	AR6 (2022)	78	14.3539	n
MESSAGE-GLOBIOM 1.0_SSP2-19	AR6 (2022)	8	1.84583	n
MESSAGE-GLOBIOM 1.0_SSP2-19	AR6 (2022)	18	5.69496	n
MESSAGE-GLOBIOM 1.0_SSP2-19	AR6 (2022)	28	8.60211	n
MESSAGE-GLOBIOM 1.0_SSP2-19	AR6 (2022)	38	9.09027	n
MESSAGE-GLOBIOM 1.0_SSP2-19	AR6 (2022)	48	10.5686	n
MESSAGE-GLOBIOM 1.0_SSP2-19	AR6 (2022)	58	12.5102	n
MESSAGE-GLOBIOM 1.0_SSP2-19	AR6 (2022)	68	12.9187	n
MESSAGE-GLOBIOM 1.0_SSP2-19	AR6 (2022)	78	13.607	n
MESSAGEix-GLOBIOM 1.0_CD-LINKS_NDC2030i_1000	AR6 (2022)	8	0.419634	n
MESSAGEix-GLOBIOM 1.0_CD-LINKS_NDC2030i_1000	AR6 (2022)	18	4.76992	n
MESSAGEix-GLOBIOM 1.0_CD-LINKS_NDC2030i_1000	AR6 (2022)	28	12.4187	n
MESSAGEix-GLOBIOM 1.0_CD-LINKS_NDC2030i_1000	AR6 (2022)	38	17.5906	n
MESSAGEix-GLOBIOM 1.0_CD-LINKS_NDC2030i_1000	AR6 (2022)	48	21.757	n
MESSAGEix-GLOBIOM 1.0_CD-LINKS_NDC2030i_1000	AR6 (2022)	58	19.016	n
MESSAGEix-GLOBIOM 1.0_CD-LINKS_NDC2030i_1000	AR6 (2022)	68	16.6107	n
MESSAGEix-GLOBIOM 1.0_CD-LINKS_NDC2030i_1000	AR6 (2022)	78	16.9987	n
MESSAGEix-GLOBIOM 1.0_CD-LINKS_NPi2020_1000	AR6 (2022)	8	1.88476	n
MESSAGEix-GLOBIOM 1.0_CD-LINKS_NPi2020_1000	AR6 (2022)	18	6.85022	n
MESSAGEix-GLOBIOM 1.0_CD-LINKS_NPi2020_1000	AR6 (2022)	28	14.658	n
MESSAGEix-GLOBIOM 1.0_CD-LINKS_NPi2020_1000	AR6 (2022)	38	21.4242	n
MESSAGEix-GLOBIOM 1.0_CD-LINKS_NPi2020_1000	AR6 (2022)	48	25.5257	n
MESSAGEix-GLOBIOM 1.0_CD-LINKS_NPi2020_1000	AR6 (2022)	58	25.323	n
MESSAGEix-GLOBIOM 1.0_CD-LINKS_NPi2020_1000	AR6 (2022)	68	22.0043	n
MESSAGEix-GLOBIOM 1.0_CD-LINKS_NPi2020_1000	AR6 (2022)	78	18.8365	n
MESSAGEix-GLOBIOM 1.0_CD-LINKS_NPi2020_400	AR6 (2022)	8	3.72406	n
MESSAGEix-GLOBIOM 1.0_CD-LINKS_NPi2020_400	AR6 (2022)	18	9.92851	n
MESSAGEix-GLOBIOM 1.0_CD-LINKS_NPi2020_400	AR6 (2022)	28	14.0821	n
MESSAGEix-GLOBIOM 1.0_CD-LINKS_NPi2020_400	AR6 (2022)	38	17.1413	n
MESSAGEix-GLOBIOM 1.0_CD-LINKS_NPi2020_400	AR6 (2022)	48	15.3633	n
MESSAGEix-GLOBIOM 1.0_CD-LINKS_NPi2020_400	AR6 (2022)	58	14.7633	n
MESSAGEix-GLOBIOM 1.0_CD-LINKS_NPi2020_400	AR6 (2022)	68	15.3696	n
MESSAGEix-GLOBIOM 1.0_CD-LINKS_NPi2020_400	AR6 (2022)	78	16.7194	n
MESSAGEix-GLOBIOM 1.0_LowEnergyDemand_1.3_IPCC	AR6 (2022)	8	0	n
MESSAGEix-GLOBIOM 1.0_LowEnergyDemand_1.3_IPCC	AR6 (2022)	18	0	n
MESSAGEix-GLOBIOM 1.0_LowEnergyDemand_1.3_IPCC	AR6 (2022)	28	0	n
MESSAGEix-GLOBIOM 1.0_LowEnergyDemand_1.3_IPCC	AR6 (2022)	38	0	n
MESSAGEix-GLOBIOM 1.0_LowEnergyDemand_1.3_IPCC	AR6 (2022)	48	0	n
MESSAGEix-GLOBIOM 1.0_LowEnergyDemand_1.3_IPCC	AR6 (2022)	58	0	n
MESSAGEix-GLOBIOM 1.0_LowEnergyDemand_1.3_IPCC	AR6 (2022)	68	0	n
MESSAGEix-GLOBIOM 1.0_LowEnergyDemand_1.3_IPCC	AR6 (2022)	78	0	n	AR6 IMP-LED
MESSAGEix-GLOBIOM_1.1_EN_INDCi2030_600f_COV	AR6 (2022)	8	0.00457967	n
MESSAGEix-GLOBIOM_1.1_EN_INDCi2030_600f_COV	AR6 (2022)	18	1.75096	n
MESSAGEix-GLOBIOM_1.1_EN_INDCi2030_600f_COV	AR6 (2022)	28	2.90679	n
MESSAGEix-GLOBIOM_1.1_EN_INDCi2030_600f_COV	AR6 (2022)	38	3.63546	n
MESSAGEix-GLOBIOM_1.1_EN_INDCi2030_600f_COV	AR6 (2022)	48	5.30941	n
MESSAGEix-GLOBIOM_1.1_EN_INDCi2030_600f_COV	AR6 (2022)	58	8.54163	n
MESSAGEix-GLOBIOM_1.1_EN_INDCi2030_600f_COV	AR6 (2022)	68	11.1835	n
MESSAGEix-GLOBIOM_1.1_EN_INDCi2030_600f_COV	AR6 (2022)	78	12.2164	n
MESSAGEix-GLOBIOM_1.1_EN_INDCi2030_600f_COV_NDCp	AR6 (2022)	8	0.0396516	n
MESSAGEix-GLOBIOM_1.1_EN_INDCi2030_600f_COV_NDCp	AR6 (2022)	18	1.71351	n
MESSAGEix-GLOBIOM_1.1_EN_INDCi2030_600f_COV_NDCp	AR6 (2022)	28	2.99075	n
MESSAGEix-GLOBIOM_1.1_EN_INDCi2030_600f_COV_NDCp	AR6 (2022)	38	3.6603	n
MESSAGEix-GLOBIOM_1.1_EN_INDCi2030_600f_COV_NDCp	AR6 (2022)	48	4.93854	n
MESSAGEix-GLOBIOM_1.1_EN_INDCi2030_600f_COV_NDCp	AR6 (2022)	58	8.0355	n
MESSAGEix-GLOBIOM_1.1_EN_INDCi2030_600f_COV_NDCp	AR6 (2022)	68	10.8965	n
MESSAGEix-GLOBIOM_1.1_EN_INDCi2030_600f_COV_NDCp	AR6 (2022)	78	12.06	n
MESSAGEix-GLOBIOM_1.1_EN_INDCi2030_700f	AR6 (2022)	8	0.0150576	n
MESSAGEix-GLOBIOM_1.1_EN_INDCi2030_700f	AR6 (2022)	18	1.75842	n
MESSAGEix-GLOBIOM_1.1_EN_INDCi2030_700f	AR6 (2022)	28	3.46332	n
MESSAGEix-GLOBIOM_1.1_EN_INDCi2030_700f	AR6 (2022)	38	4.56029	n
MESSAGEix-GLOBIOM_1.1_EN_INDCi2030_700f	AR6 (2022)	48	5.50912	n
MESSAGEix-GLOBIOM_1.1_EN_INDCi2030_700f	AR6 (2022)	58	8.46486	n
MESSAGEix-GLOBIOM_1.1_EN_INDCi2030_700f	AR6 (2022)	68	11.0699	n
MESSAGEix-GLOBIOM_1.1_EN_INDCi2030_700f	AR6 (2022)	78	12.1897	n
MESSAGEix-GLOBIOM_1.1_EN_INDCi2030_700f_COV	AR6 (2022)	8	0.00457967	n
MESSAGEix-GLOBIOM_1.1_EN_INDCi2030_700f_COV	AR6 (2022)	18	1.63065	n
MESSAGEix-GLOBIOM_1.1_EN_INDCi2030_700f_COV	AR6 (2022)	28	3.3677	n
MESSAGEix-GLOBIOM_1.1_EN_INDCi2030_700f_COV	AR6 (2022)	38	4.68141	n
MESSAGEix-GLOBIOM_1.1_EN_INDCi2030_700f_COV	AR6 (2022)	48	5.69943	n
MESSAGEix-GLOBIOM_1.1_EN_INDCi2030_700f_COV	AR6 (2022)	58	8.00796	n
MESSAGEix-GLOBIOM_1.1_EN_INDCi2030_700f_COV	AR6 (2022)	68	10.3365	n
MESSAGEix-GLOBIOM_1.1_EN_INDCi2030_700f_COV	AR6 (2022)	78	11.5689	n
MESSAGEix-GLOBIOM_1.1_EN_INDCi2030_700f_COV_NDCp	AR6 (2022)	8	0.0396516	n
MESSAGEix-GLOBIOM_1.1_EN_INDCi2030_700f_COV_NDCp	AR6 (2022)	18	1.61874	n
MESSAGEix-GLOBIOM_1.1_EN_INDCi2030_700f_COV_NDCp	AR6 (2022)	28	3.52835	n
MESSAGEix-GLOBIOM_1.1_EN_INDCi2030_700f_COV_NDCp	AR6 (2022)	38	4.65944	n
MESSAGEix-GLOBIOM_1.1_EN_INDCi2030_700f_COV_NDCp	AR6 (2022)	48	5.46064	n
MESSAGEix-GLOBIOM_1.1_EN_INDCi2030_700f_COV_NDCp	AR6 (2022)	58	7.83258	n
MESSAGEix-GLOBIOM_1.1_EN_INDCi2030_700f_COV_NDCp	AR6 (2022)	68	10.2403	n
MESSAGEix-GLOBIOM_1.1_EN_INDCi2030_700f_COV_NDCp	AR6 (2022)	78	11.2758	n
MESSAGEix-GLOBIOM_1.1_EN_INDCi2030_700f_NDCp	AR6 (2022)	8	0.0550965	n
MESSAGEix-GLOBIOM_1.1_EN_INDCi2030_700f_NDCp	AR6 (2022)	18	1.75335	n
MESSAGEix-GLOBIOM_1.1_EN_INDCi2030_700f_NDCp	AR6 (2022)	28	3.58553	n
MESSAGEix-GLOBIOM_1.1_EN_INDCi2030_700f_NDCp	AR6 (2022)	38	4.77668	n
MESSAGEix-GLOBIOM_1.1_EN_INDCi2030_700f_NDCp	AR6 (2022)	48	5.56878	n
MESSAGEix-GLOBIOM_1.1_EN_INDCi2030_700f_NDCp	AR6 (2022)	58	8.45575	n
MESSAGEix-GLOBIOM_1.1_EN_INDCi2030_700f_NDCp	AR6 (2022)	68	11.0481	n
MESSAGEix-GLOBIOM_1.1_EN_INDCi2030_700f_NDCp	AR6 (2022)	78	12.1826	n
MESSAGEix-GLOBIOM_1.1_EN_NPi2020_200f	AR6 (2022)	8	0.868524	n
MESSAGEix-GLOBIOM_1.1_EN_NPi2020_200f	AR6 (2022)	18	2.45567	n
MESSAGEix-GLOBIOM_1.1_EN_NPi2020_200f	AR6 (2022)	28	3.77513	n
MESSAGEix-GLOBIOM_1.1_EN_NPi2020_200f	AR6 (2022)	38	4.49744	n
MESSAGEix-GLOBIOM_1.1_EN_NPi2020_200f	AR6 (2022)	48	6.3865	n
MESSAGEix-GLOBIOM_1.1_EN_NPi2020_200f	AR6 (2022)	58	10.0289	n
MESSAGEix-GLOBIOM_1.1_EN_NPi2020_200f	AR6 (2022)	68	11.0877	n
MESSAGEix-GLOBIOM_1.1_EN_NPi2020_200f	AR6 (2022)	78	12.2057	n
MESSAGEix-GLOBIOM_1.1_EN_NPi2020_300f	AR6 (2022)	8	0.778542	n
MESSAGEix-GLOBIOM_1.1_EN_NPi2020_300f	AR6 (2022)	18	2.49128	n
MESSAGEix-GLOBIOM_1.1_EN_NPi2020_300f	AR6 (2022)	28	4.44625	n
MESSAGEix-GLOBIOM_1.1_EN_NPi2020_300f	AR6 (2022)	38	5.46233	n
MESSAGEix-GLOBIOM_1.1_EN_NPi2020_300f	AR6 (2022)	48	6.55072	n
MESSAGEix-GLOBIOM_1.1_EN_NPi2020_300f	AR6 (2022)	58	9.54038	n
MESSAGEix-GLOBIOM_1.1_EN_NPi2020_300f	AR6 (2022)	68	10.6897	n
MESSAGEix-GLOBIOM_1.1_EN_NPi2020_300f	AR6 (2022)	78	11.5836	n
MESSAGEix-GLOBIOM_1.1_EN_NPi2020_400f	AR6 (2022)	8	0.638313	n
MESSAGEix-GLOBIOM_1.1_EN_NPi2020_400f	AR6 (2022)	18	2.36623	n
MESSAGEix-GLOBIOM_1.1_EN_NPi2020_400f	AR6 (2022)	28	4.79513	n
MESSAGEix-GLOBIOM_1.1_EN_NPi2020_400f	AR6 (2022)	38	6.4853	n
MESSAGEix-GLOBIOM_1.1_EN_NPi2020_400f	AR6 (2022)	48	7.0768	n
MESSAGEix-GLOBIOM_1.1_EN_NPi2020_400f	AR6 (2022)	58	9.47528	n
MESSAGEix-GLOBIOM_1.1_EN_NPi2020_400f	AR6 (2022)	68	10.4091	n
MESSAGEix-GLOBIOM_1.1_EN_NPi2020_400f	AR6 (2022)	78	11.2938	n
MESSAGEix-GLOBIOM_1.1_EN_NPi2020_450	AR6 (2022)	8	0.963636	n
MESSAGEix-GLOBIOM_1.1_EN_NPi2020_450	AR6 (2022)	18	1.81704	n
MESSAGEix-GLOBIOM_1.1_EN_NPi2020_450	AR6 (2022)	28	2.50644	n
MESSAGEix-GLOBIOM_1.1_EN_NPi2020_450	AR6 (2022)	38	5.8908	n
MESSAGEix-GLOBIOM_1.1_EN_NPi2020_450	AR6 (2022)	48	10.035	n
MESSAGEix-GLOBIOM_1.1_EN_NPi2020_450	AR6 (2022)	58	13.463	n
MESSAGEix-GLOBIOM_1.1_EN_NPi2020_450	AR6 (2022)	68	14.1015	n
MESSAGEix-GLOBIOM_1.1_EN_NPi2020_450	AR6 (2022)	78	14.3774	n
MESSAGEix-GLOBIOM_1.1_EN_NPi2020_450f	AR6 (2022)	8	0.606747	n
MESSAGEix-GLOBIOM_1.1_EN_NPi2020_450f	AR6 (2022)	18	2.33955	n
MESSAGEix-GLOBIOM_1.1_EN_NPi2020_450f	AR6 (2022)	28	4.88159	n
MESSAGEix-GLOBIOM_1.1_EN_NPi2020_450f	AR6 (2022)	38	6.76351	n
MESSAGEix-GLOBIOM_1.1_EN_NPi2020_450f	AR6 (2022)	48	7.40406	n
MESSAGEix-GLOBIOM_1.1_EN_NPi2020_450f	AR6 (2022)	58	9.54157	n
MESSAGEix-GLOBIOM_1.1_EN_NPi2020_450f	AR6 (2022)	68	10.3412	n
MESSAGEix-GLOBIOM_1.1_EN_NPi2020_450f	AR6 (2022)	78	11.2365	n
MESSAGEix-GLOBIOM_1.1_EN_NPi2020_500	AR6 (2022)	8	0.984856	n
MESSAGEix-GLOBIOM_1.1_EN_NPi2020_500	AR6 (2022)	18	2.11008	n
MESSAGEix-GLOBIOM_1.1_EN_NPi2020_500	AR6 (2022)	28	3.13662	n
MESSAGEix-GLOBIOM_1.1_EN_NPi2020_500	AR6 (2022)	38	6.3862	n
MESSAGEix-GLOBIOM_1.1_EN_NPi2020_500	AR6 (2022)	48	10.9109	n
MESSAGEix-GLOBIOM_1.1_EN_NPi2020_500	AR6 (2022)	58	13.8039	n
MESSAGEix-GLOBIOM_1.1_EN_NPi2020_500	AR6 (2022)	68	14.1103	n
MESSAGEix-GLOBIOM_1.1_EN_NPi2020_500	AR6 (2022)	78	14.0529	n
MESSAGEix-GLOBIOM_1.1_EN_NPi2020_500f	AR6 (2022)	8	0.563824	n
MESSAGEix-GLOBIOM_1.1_EN_NPi2020_500f	AR6 (2022)	18	2.32008	n
MESSAGEix-GLOBIOM_1.1_EN_NPi2020_500f	AR6 (2022)	28	5.01854	n
MESSAGEix-GLOBIOM_1.1_EN_NPi2020_500f	AR6 (2022)	38	7.19645	n
MESSAGEix-GLOBIOM_1.1_EN_NPi2020_500f	AR6 (2022)	48	7.76363	n
MESSAGEix-GLOBIOM_1.1_EN_NPi2020_500f	AR6 (2022)	58	9.18123	n
MESSAGEix-GLOBIOM_1.1_EN_NPi2020_500f	AR6 (2022)	68	10.045	n
MESSAGEix-GLOBIOM_1.1_EN_NPi2020_500f	AR6 (2022)	78	10.9714	n
MESSAGEix-GLOBIOM_1.1_EN_NPi2020_600	AR6 (2022)	8	0.870504	n
MESSAGEix-GLOBIOM_1.1_EN_NPi2020_600	AR6 (2022)	18	2.43232	n
MESSAGEix-GLOBIOM_1.1_EN_NPi2020_600	AR6 (2022)	28	4.10712	n
MESSAGEix-GLOBIOM_1.1_EN_NPi2020_600	AR6 (2022)	38	6.26779	n
MESSAGEix-GLOBIOM_1.1_EN_NPi2020_600	AR6 (2022)	48	10.614	n
MESSAGEix-GLOBIOM_1.1_EN_NPi2020_600	AR6 (2022)	58	13.7333	n
MESSAGEix-GLOBIOM_1.1_EN_NPi2020_600	AR6 (2022)	68	14.9484	n
MESSAGEix-GLOBIOM_1.1_EN_NPi2020_600	AR6 (2022)	78	14.3902	n
MESSAGEix-GLOBIOM_1.1_EN_NPi2020_600_COV	AR6 (2022)	8	0.767711	n
MESSAGEix-GLOBIOM_1.1_EN_NPi2020_600_COV	AR6 (2022)	18	2.36472	n
MESSAGEix-GLOBIOM_1.1_EN_NPi2020_600_COV	AR6 (2022)	28	4.22572	n
MESSAGEix-GLOBIOM_1.1_EN_NPi2020_600_COV	AR6 (2022)	38	6.16417	n
MESSAGEix-GLOBIOM_1.1_EN_NPi2020_600_COV	AR6 (2022)	48	10.2765	n
MESSAGEix-GLOBIOM_1.1_EN_NPi2020_600_COV	AR6 (2022)	58	13.6431	n
MESSAGEix-GLOBIOM_1.1_EN_NPi2020_600_COV	AR6 (2022)	68	14.5035	n
MESSAGEix-GLOBIOM_1.1_EN_NPi2020_600_COV	AR6 (2022)	78	13.946	n
MESSAGEix-GLOBIOM_1.1_EN_NPi2020_600_DR10p	AR6 (2022)	8	0.769234	n
MESSAGEix-GLOBIOM_1.1_EN_NPi2020_600_DR10p	AR6 (2022)	18	2.64773	n
MESSAGEix-GLOBIOM_1.1_EN_NPi2020_600_DR10p	AR6 (2022)	28	4.01315	n
MESSAGEix-GLOBIOM_1.1_EN_NPi2020_600_DR10p	AR6 (2022)	38	7.58008	n
MESSAGEix-GLOBIOM_1.1_EN_NPi2020_600_DR10p	AR6 (2022)	48	14.3866	n
MESSAGEix-GLOBIOM_1.1_EN_NPi2020_600_DR10p	AR6 (2022)	58	21.3669	n
MESSAGEix-GLOBIOM_1.1_EN_NPi2020_600_DR10p	AR6 (2022)	68	23.6458	n
MESSAGEix-GLOBIOM_1.1_EN_NPi2020_600_DR10p	AR6 (2022)	78	24.3005	n
MESSAGEix-GLOBIOM_1.1_EN_NPi2020_600_DR1p	AR6 (2022)	8	0.859115	n
MESSAGEix-GLOBIOM_1.1_EN_NPi2020_600_DR1p	AR6 (2022)	18	2.28165	n
MESSAGEix-GLOBIOM_1.1_EN_NPi2020_600_DR1p	AR6 (2022)	28	3.72292	n
MESSAGEix-GLOBIOM_1.1_EN_NPi2020_600_DR1p	AR6 (2022)	38	5.25441	n
MESSAGEix-GLOBIOM_1.1_EN_NPi2020_600_DR1p	AR6 (2022)	48	7.02225	n
MESSAGEix-GLOBIOM_1.1_EN_NPi2020_600_DR1p	AR6 (2022)	58	7.89161	n
MESSAGEix-GLOBIOM_1.1_EN_NPi2020_600_DR1p	AR6 (2022)	68	9.14415	n
MESSAGEix-GLOBIOM_1.1_EN_NPi2020_600_DR1p	AR6 (2022)	78	10.9895	n
MESSAGEix-GLOBIOM_1.1_EN_NPi2020_600_DR2p	AR6 (2022)	8	0.935442	n
MESSAGEix-GLOBIOM_1.1_EN_NPi2020_600_DR2p	AR6 (2022)	18	2.32109	n
MESSAGEix-GLOBIOM_1.1_EN_NPi2020_600_DR2p	AR6 (2022)	28	3.83792	n
MESSAGEix-GLOBIOM_1.1_EN_NPi2020_600_DR2p	AR6 (2022)	38	5.52245	n
MESSAGEix-GLOBIOM_1.1_EN_NPi2020_600_DR2p	AR6 (2022)	48	7.57836	n
MESSAGEix-GLOBIOM_1.1_EN_NPi2020_600_DR2p	AR6 (2022)	58	8.70019	n
MESSAGEix-GLOBIOM_1.1_EN_NPi2020_600_DR2p	AR6 (2022)	68	9.8785	n
MESSAGEix-GLOBIOM_1.1_EN_NPi2020_600_DR2p	AR6 (2022)	78	11.0811	n
MESSAGEix-GLOBIOM_1.1_EN_NPi2020_600_DR3p	AR6 (2022)	8	0.900382	n
MESSAGEix-GLOBIOM_1.1_EN_NPi2020_600_DR3p	AR6 (2022)	18	2.47068	n
MESSAGEix-GLOBIOM_1.1_EN_NPi2020_600_DR3p	AR6 (2022)	28	3.8723	n
MESSAGEix-GLOBIOM_1.1_EN_NPi2020_600_DR3p	AR6 (2022)	38	5.61026	n
MESSAGEix-GLOBIOM_1.1_EN_NPi2020_600_DR3p	AR6 (2022)	48	8.05053	n
MESSAGEix-GLOBIOM_1.1_EN_NPi2020_600_DR3p	AR6 (2022)	58	9.64939	n
MESSAGEix-GLOBIOM_1.1_EN_NPi2020_600_DR3p	AR6 (2022)	68	10.3101	n
MESSAGEix-GLOBIOM_1.1_EN_NPi2020_600_DR3p	AR6 (2022)	78	11.1606	n
MESSAGEix-GLOBIOM_1.1_EN_NPi2020_600_DR4p	AR6 (2022)	8	0.87245	n
MESSAGEix-GLOBIOM_1.1_EN_NPi2020_600_DR4p	AR6 (2022)	18	2.5118	n
MESSAGEix-GLOBIOM_1.1_EN_NPi2020_600_DR4p	AR6 (2022)	28	3.98348	n
MESSAGEix-GLOBIOM_1.1_EN_NPi2020_600_DR4p	AR6 (2022)	38	5.65308	n
MESSAGEix-GLOBIOM_1.1_EN_NPi2020_600_DR4p	AR6 (2022)	48	8.87348	n
MESSAGEix-GLOBIOM_1.1_EN_NPi2020_600_DR4p	AR6 (2022)	58	11.0961	n
MESSAGEix-GLOBIOM_1.1_EN_NPi2020_600_DR4p	AR6 (2022)	68	11.3489	n
MESSAGEix-GLOBIOM_1.1_EN_NPi2020_600_DR4p	AR6 (2022)	78	11.424	n
MESSAGEix-GLOBIOM_1.1_EN_NPi2020_600f	AR6 (2022)	8	0.474957	n
MESSAGEix-GLOBIOM_1.1_EN_NPi2020_600f	AR6 (2022)	18	2.2267	n
MESSAGEix-GLOBIOM_1.1_EN_NPi2020_600f	AR6 (2022)	28	5.14649	n
MESSAGEix-GLOBIOM_1.1_EN_NPi2020_600f	AR6 (2022)	38	8.06957	n
MESSAGEix-GLOBIOM_1.1_EN_NPi2020_600f	AR6 (2022)	48	8.60016	n
MESSAGEix-GLOBIOM_1.1_EN_NPi2020_600f	AR6 (2022)	58	9.14652	n
MESSAGEix-GLOBIOM_1.1_EN_NPi2020_600f	AR6 (2022)	68	9.47586	n
MESSAGEix-GLOBIOM_1.1_EN_NPi2020_600f	AR6 (2022)	78	10.6529	n
MESSAGEix-GLOBIOM_1.1_EN_NPi2020_600f_COV	AR6 (2022)	8	0.441575	n
MESSAGEix-GLOBIOM_1.1_EN_NPi2020_600f_COV	AR6 (2022)	18	1.96434	n
MESSAGEix-GLOBIOM_1.1_EN_NPi2020_600f_COV	AR6 (2022)	28	4.89861	n
MESSAGEix-GLOBIOM_1.1_EN_NPi2020_600f_COV	AR6 (2022)	38	7.81374	n
MESSAGEix-GLOBIOM_1.1_EN_NPi2020_600f_COV	AR6 (2022)	48	9.03125	n
MESSAGEix-GLOBIOM_1.1_EN_NPi2020_600f_COV	AR6 (2022)	58	9.36017	n
MESSAGEix-GLOBIOM_1.1_EN_NPi2020_600f_COV	AR6 (2022)	68	9.47736	n
MESSAGEix-GLOBIOM_1.1_EN_NPi2020_600f_COV	AR6 (2022)	78	10.4444	n
MESSAGEix-GLOBIOM_1.1_EN_NPi2020_600f_DR10p	AR6 (2022)	8	0.241532	n
MESSAGEix-GLOBIOM_1.1_EN_NPi2020_600f_DR10p	AR6 (2022)	18	1.69187	n
MESSAGEix-GLOBIOM_1.1_EN_NPi2020_600f_DR10p	AR6 (2022)	28	4.98464	n
MESSAGEix-GLOBIOM_1.1_EN_NPi2020_600f_DR10p	AR6 (2022)	38	7.74646	n
MESSAGEix-GLOBIOM_1.1_EN_NPi2020_600f_DR10p	AR6 (2022)	48	8.27627	n
MESSAGEix-GLOBIOM_1.1_EN_NPi2020_600f_DR10p	AR6 (2022)	58	10.4433	n
MESSAGEix-GLOBIOM_1.1_EN_NPi2020_600f_DR10p	AR6 (2022)	68	11.5003	n
MESSAGEix-GLOBIOM_1.1_EN_NPi2020_600f_DR10p	AR6 (2022)	78	12.3887	n
MESSAGEix-GLOBIOM_1.1_EN_NPi2020_600f_DR1p	AR6 (2022)	8	0.772601	n
MESSAGEix-GLOBIOM_1.1_EN_NPi2020_600f_DR1p	AR6 (2022)	18	2.42944	n
MESSAGEix-GLOBIOM_1.1_EN_NPi2020_600f_DR1p	AR6 (2022)	28	4.45353	n
MESSAGEix-GLOBIOM_1.1_EN_NPi2020_600f_DR1p	AR6 (2022)	38	6.54367	n
MESSAGEix-GLOBIOM_1.1_EN_NPi2020_600f_DR1p	AR6 (2022)	48	7.74194	n
MESSAGEix-GLOBIOM_1.1_EN_NPi2020_600f_DR1p	AR6 (2022)	58	8.75034	n
MESSAGEix-GLOBIOM_1.1_EN_NPi2020_600f_DR1p	AR6 (2022)	68	9.25068	n
MESSAGEix-GLOBIOM_1.1_EN_NPi2020_600f_DR1p	AR6 (2022)	78	9.98439	n
MESSAGEix-GLOBIOM_1.1_EN_NPi2020_600f_DR2p	AR6 (2022)	8	0.760334	n
MESSAGEix-GLOBIOM_1.1_EN_NPi2020_600f_DR2p	AR6 (2022)	18	2.46913	n
MESSAGEix-GLOBIOM_1.1_EN_NPi2020_600f_DR2p	AR6 (2022)	28	4.72489	n
MESSAGEix-GLOBIOM_1.1_EN_NPi2020_600f_DR2p	AR6 (2022)	38	6.99861	n
MESSAGEix-GLOBIOM_1.1_EN_NPi2020_600f_DR2p	AR6 (2022)	48	8.20904	n
MESSAGEix-GLOBIOM_1.1_EN_NPi2020_600f_DR2p	AR6 (2022)	58	8.87608	n
MESSAGEix-GLOBIOM_1.1_EN_NPi2020_600f_DR2p	AR6 (2022)	68	8.88602	n
MESSAGEix-GLOBIOM_1.1_EN_NPi2020_600f_DR2p	AR6 (2022)	78	9.48087	n
MESSAGEix-GLOBIOM_1.1_EN_NPi2020_600f_DR3p	AR6 (2022)	8	0.634683	n
MESSAGEix-GLOBIOM_1.1_EN_NPi2020_600f_DR3p	AR6 (2022)	18	2.41507	n
MESSAGEix-GLOBIOM_1.1_EN_NPi2020_600f_DR3p	AR6 (2022)	28	4.95929	n
MESSAGEix-GLOBIOM_1.1_EN_NPi2020_600f_DR3p	AR6 (2022)	38	7.30151	n
MESSAGEix-GLOBIOM_1.1_EN_NPi2020_600f_DR3p	AR6 (2022)	48	8.31348	n
MESSAGEix-GLOBIOM_1.1_EN_NPi2020_600f_DR3p	AR6 (2022)	58	8.94301	n
MESSAGEix-GLOBIOM_1.1_EN_NPi2020_600f_DR3p	AR6 (2022)	68	9.01995	n
MESSAGEix-GLOBIOM_1.1_EN_NPi2020_600f_DR3p	AR6 (2022)	78	9.54196	n
MESSAGEix-GLOBIOM_1.1_EN_NPi2020_600f_DR4p	AR6 (2022)	8	0.546054	n
MESSAGEix-GLOBIOM_1.1_EN_NPi2020_600f_DR4p	AR6 (2022)	18	2.29382	n
MESSAGEix-GLOBIOM_1.1_EN_NPi2020_600f_DR4p	AR6 (2022)	28	5.05385	n
MESSAGEix-GLOBIOM_1.1_EN_NPi2020_600f_DR4p	AR6 (2022)	38	7.78824	n
MESSAGEix-GLOBIOM_1.1_EN_NPi2020_600f_DR4p	AR6 (2022)	48	8.59971	n
MESSAGEix-GLOBIOM_1.1_EN_NPi2020_600f_DR4p	AR6 (2022)	58	8.94515	n
MESSAGEix-GLOBIOM_1.1_EN_NPi2020_600f_DR4p	AR6 (2022)	68	9.17211	n
MESSAGEix-GLOBIOM_1.1_EN_NPi2020_600f_DR4p	AR6 (2022)	78	10.0653	n
MESSAGEix-GLOBIOM_1.1_EN_NPi2020_700	AR6 (2022)	8	0.688158	n
MESSAGEix-GLOBIOM_1.1_EN_NPi2020_700	AR6 (2022)	18	2.46056	n
MESSAGEix-GLOBIOM_1.1_EN_NPi2020_700	AR6 (2022)	28	4.81672	n
MESSAGEix-GLOBIOM_1.1_EN_NPi2020_700	AR6 (2022)	38	7.26173	n
MESSAGEix-GLOBIOM_1.1_EN_NPi2020_700	AR6 (2022)	48	10.7975	n
MESSAGEix-GLOBIOM_1.1_EN_NPi2020_700	AR6 (2022)	58	13.6742	n
MESSAGEix-GLOBIOM_1.1_EN_NPi2020_700	AR6 (2022)	68	14.4725	n
MESSAGEix-GLOBIOM_1.1_EN_NPi2020_700	AR6 (2022)	78	14.3881	n
MESSAGEix-GLOBIOM_1.1_EN_NPi2020_700_COV	AR6 (2022)	8	0.625304	n
MESSAGEix-GLOBIOM_1.1_EN_NPi2020_700_COV	AR6 (2022)	18	2.30974	n
MESSAGEix-GLOBIOM_1.1_EN_NPi2020_700_COV	AR6 (2022)	28	4.78948	n
MESSAGEix-GLOBIOM_1.1_EN_NPi2020_700_COV	AR6 (2022)	38	7.55357	n
MESSAGEix-GLOBIOM_1.1_EN_NPi2020_700_COV	AR6 (2022)	48	11.059	n
MESSAGEix-GLOBIOM_1.1_EN_NPi2020_700_COV	AR6 (2022)	58	13.9118	n
MESSAGEix-GLOBIOM_1.1_EN_NPi2020_700_COV	AR6 (2022)	68	14.4937	n
MESSAGEix-GLOBIOM_1.1_EN_NPi2020_700_COV	AR6 (2022)	78	13.9024	n
MESSAGEix-GLOBIOM_1.1_EN_NPi2020_700f	AR6 (2022)	8	0.374456	n
MESSAGEix-GLOBIOM_1.1_EN_NPi2020_700f	AR6 (2022)	18	1.98608	n
MESSAGEix-GLOBIOM_1.1_EN_NPi2020_700f	AR6 (2022)	28	4.95399	n
MESSAGEix-GLOBIOM_1.1_EN_NPi2020_700f	AR6 (2022)	38	8.20464	n
MESSAGEix-GLOBIOM_1.1_EN_NPi2020_700f	AR6 (2022)	48	9.10549	n
MESSAGEix-GLOBIOM_1.1_EN_NPi2020_700f	AR6 (2022)	58	9.40133	n
MESSAGEix-GLOBIOM_1.1_EN_NPi2020_700f	AR6 (2022)	68	9.5259	n
MESSAGEix-GLOBIOM_1.1_EN_NPi2020_700f	AR6 (2022)	78	10.34	n
MESSAGEix-GLOBIOM_1.1_EN_NPi2020_700f_COV	AR6 (2022)	8	0.353526	n
MESSAGEix-GLOBIOM_1.1_EN_NPi2020_700f_COV	AR6 (2022)	18	1.80195	n
MESSAGEix-GLOBIOM_1.1_EN_NPi2020_700f_COV	AR6 (2022)	28	4.6409	n
MESSAGEix-GLOBIOM_1.1_EN_NPi2020_700f_COV	AR6 (2022)	38	8.03367	n
MESSAGEix-GLOBIOM_1.1_EN_NPi2020_700f_COV	AR6 (2022)	48	9.75481	n
MESSAGEix-GLOBIOM_1.1_EN_NPi2020_700f_COV	AR6 (2022)	58	9.60624	n
MESSAGEix-GLOBIOM_1.1_EN_NPi2020_700f_COV	AR6 (2022)	68	9.28898	n
MESSAGEix-GLOBIOM_1.1_EN_NPi2020_700f_COV	AR6 (2022)	78	9.86518	n
MESSAGEix-GLOBIOM_1.1_NGFS2_Divergent Net Zero Policies	AR6 (2022)	8	0.79546	n
MESSAGEix-GLOBIOM_1.1_NGFS2_Divergent Net Zero Policies	AR6 (2022)	18	1.70986	n
MESSAGEix-GLOBIOM_1.1_NGFS2_Divergent Net Zero Policies	AR6 (2022)	28	2.99558	n
MESSAGEix-GLOBIOM_1.1_NGFS2_Divergent Net Zero Policies	AR6 (2022)	38	4.34971	n
MESSAGEix-GLOBIOM_1.1_NGFS2_Divergent Net Zero Policies	AR6 (2022)	48	7.11667	n
MESSAGEix-GLOBIOM_1.1_NGFS2_Divergent Net Zero Policies	AR6 (2022)	58	9.36494	n
MESSAGEix-GLOBIOM_1.1_NGFS2_Divergent Net Zero Policies	AR6 (2022)	68	9.96502	n
MESSAGEix-GLOBIOM_1.1_NGFS2_Divergent Net Zero Policies	AR6 (2022)	78	9.60172	n
MESSAGEix-GLOBIOM_1.1_NGFS2_Net-Zero 2050	AR6 (2022)	8	0.866566	n
MESSAGEix-GLOBIOM_1.1_NGFS2_Net-Zero 2050	AR6 (2022)	18	2.459	n
MESSAGEix-GLOBIOM_1.1_NGFS2_Net-Zero 2050	AR6 (2022)	28	3.96377	n
MESSAGEix-GLOBIOM_1.1_NGFS2_Net-Zero 2050	AR6 (2022)	38	6.06509	n
MESSAGEix-GLOBIOM_1.1_NGFS2_Net-Zero 2050	AR6 (2022)	48	9.71324	n
MESSAGEix-GLOBIOM_1.1_NGFS2_Net-Zero 2050	AR6 (2022)	58	12.5706	n
MESSAGEix-GLOBIOM_1.1_NGFS2_Net-Zero 2050	AR6 (2022)	68	13.3491	n
MESSAGEix-GLOBIOM_1.1_NGFS2_Net-Zero 2050	AR6 (2022)	78	13.4024	n
MESSAGEix-GLOBIOM_1.2_COV_GreenPush_550	AR6 (2022)	8	0.947437	n
MESSAGEix-GLOBIOM_1.2_COV_GreenPush_550	AR6 (2022)	18	3.09605	n
MESSAGEix-GLOBIOM_1.2_COV_GreenPush_550	AR6 (2022)	28	5.59491	n
MESSAGEix-GLOBIOM_1.2_COV_GreenPush_550	AR6 (2022)	38	9.28468	n
MESSAGEix-GLOBIOM_1.2_COV_GreenPush_550	AR6 (2022)	48	12.6762	n
MESSAGEix-GLOBIOM_1.2_COV_GreenPush_550	AR6 (2022)	58	13.6606	n
MESSAGEix-GLOBIOM_1.2_COV_GreenPush_550	AR6 (2022)	68	13.8062	n
MESSAGEix-GLOBIOM_1.2_COV_GreenPush_550	AR6 (2022)	78	13.9331	n
MESSAGEix-GLOBIOM_1.2_COV_NoPolicyNoCOVID_550	AR6 (2022)	8	1.26206	n
MESSAGEix-GLOBIOM_1.2_COV_NoPolicyNoCOVID_550	AR6 (2022)	18	2.88685	n
MESSAGEix-GLOBIOM_1.2_COV_NoPolicyNoCOVID_550	AR6 (2022)	28	4.93921	n
MESSAGEix-GLOBIOM_1.2_COV_NoPolicyNoCOVID_550	AR6 (2022)	38	9.633	n
MESSAGEix-GLOBIOM_1.2_COV_NoPolicyNoCOVID_550	AR6 (2022)	48	13.0815	n
MESSAGEix-GLOBIOM_1.2_COV_NoPolicyNoCOVID_550	AR6 (2022)	58	14.0114	n
MESSAGEix-GLOBIOM_1.2_COV_NoPolicyNoCOVID_550	AR6 (2022)	68	14.4489	n
MESSAGEix-GLOBIOM_1.2_COV_NoPolicyNoCOVID_550	AR6 (2022)	78	14.2673	n
MESSAGEix-GLOBIOM_1.2_COV_Restore_550	AR6 (2022)	8	1.00777	n
MESSAGEix-GLOBIOM_1.2_COV_Restore_550	AR6 (2022)	18	3.0877	n
MESSAGEix-GLOBIOM_1.2_COV_Restore_550	AR6 (2022)	28	5.29657	n
MESSAGEix-GLOBIOM_1.2_COV_Restore_550	AR6 (2022)	38	9.27242	n
MESSAGEix-GLOBIOM_1.2_COV_Restore_550	AR6 (2022)	48	12.814	n
MESSAGEix-GLOBIOM_1.2_COV_Restore_550	AR6 (2022)	58	13.8377	n
MESSAGEix-GLOBIOM_1.2_COV_Restore_550	AR6 (2022)	68	14.0184	n
MESSAGEix-GLOBIOM_1.2_COV_Restore_550	AR6 (2022)	78	14.0695	n
MESSAGEix-GLOBIOM_1.2_COV_SelfReliance_550	AR6 (2022)	8	1.04096	n
MESSAGEix-GLOBIOM_1.2_COV_SelfReliance_550	AR6 (2022)	18	3.13095	n
MESSAGEix-GLOBIOM_1.2_COV_SelfReliance_550	AR6 (2022)	28	5.34778	n
MESSAGEix-GLOBIOM_1.2_COV_SelfReliance_550	AR6 (2022)	38	9.5927	n
MESSAGEix-GLOBIOM_1.2_COV_SelfReliance_550	AR6 (2022)	48	13.2282	n
MESSAGEix-GLOBIOM_1.2_COV_SelfReliance_550	AR6 (2022)	58	14.1606	n
MESSAGEix-GLOBIOM_1.2_COV_SelfReliance_550	AR6 (2022)	68	14.308	n
MESSAGEix-GLOBIOM_1.2_COV_SelfReliance_550	AR6 (2022)	78	14.3307	n
MESSAGEix-GLOBIOM_1.2_COV_SmartUse_550	AR6 (2022)	8	0.985208	n
MESSAGEix-GLOBIOM_1.2_COV_SmartUse_550	AR6 (2022)	18	3.20897	n
MESSAGEix-GLOBIOM_1.2_COV_SmartUse_550	AR6 (2022)	28	5.51104	n
MESSAGEix-GLOBIOM_1.2_COV_SmartUse_550	AR6 (2022)	38	9.44595	n
MESSAGEix-GLOBIOM_1.2_COV_SmartUse_550	AR6 (2022)	48	12.8419	n
MESSAGEix-GLOBIOM_1.2_COV_SmartUse_550	AR6 (2022)	58	13.8278	n
MESSAGEix-GLOBIOM_1.2_COV_SmartUse_550	AR6 (2022)	68	13.9835	n
MESSAGEix-GLOBIOM_1.2_COV_SmartUse_550	AR6 (2022)	78	14.0528	n
MESSAGEix-GLOBIOM_GEI 1.0_SSP2_int_mc_50	AR6 (2022)	8	3.01759	n
MESSAGEix-GLOBIOM_GEI 1.0_SSP2_int_mc_50	AR6 (2022)	18	10.2186	n
MESSAGEix-GLOBIOM_GEI 1.0_SSP2_int_mc_50	AR6 (2022)	28	18.2192	n
MESSAGEix-GLOBIOM_GEI 1.0_SSP2_int_mc_50	AR6 (2022)	38	24.2234	n
MESSAGEix-GLOBIOM_GEI 1.0_SSP2_int_mc_50	AR6 (2022)	48	25.632	n
MESSAGEix-GLOBIOM_GEI 1.0_SSP2_int_mc_50	AR6 (2022)	58	24.8698	n
MESSAGEix-GLOBIOM_GEI 1.0_SSP2_int_mc_50	AR6 (2022)	68	21.3531	n
MESSAGEix-GLOBIOM_GEI 1.0_SSP2_int_mc_50	AR6 (2022)	78	19.7814	n
MESSAGEix-GLOBIOM_GEI 1.0_SSP2_noint_mc_50	AR6 (2022)	8	3.06482	n
MESSAGEix-GLOBIOM_GEI 1.0_SSP2_noint_mc_50	AR6 (2022)	18	10.2134	n
MESSAGEix-GLOBIOM_GEI 1.0_SSP2_noint_mc_50	AR6 (2022)	28	18.368	n
MESSAGEix-GLOBIOM_GEI 1.0_SSP2_noint_mc_50	AR6 (2022)	38	24.4054	n
MESSAGEix-GLOBIOM_GEI 1.0_SSP2_noint_mc_50	AR6 (2022)	48	26.0212	n
MESSAGEix-GLOBIOM_GEI 1.0_SSP2_noint_mc_50	AR6 (2022)	58	24.974	n
MESSAGEix-GLOBIOM_GEI 1.0_SSP2_noint_mc_50	AR6 (2022)	68	21.4497	n
MESSAGEix-GLOBIOM_GEI 1.0_SSP2_noint_mc_50	AR6 (2022)	78	19.8551	n
MESSAGEix-GLOBIOM_GEI 1.0_SSP2_openres_lc_100	AR6 (2022)	8	3.65238	n
MESSAGEix-GLOBIOM_GEI 1.0_SSP2_openres_lc_100	AR6 (2022)	18	11.8003	n
MESSAGEix-GLOBIOM_GEI 1.0_SSP2_openres_lc_100	AR6 (2022)	28	18.5957	n
MESSAGEix-GLOBIOM_GEI 1.0_SSP2_openres_lc_100	AR6 (2022)	38	22.9621	n
MESSAGEix-GLOBIOM_GEI 1.0_SSP2_openres_lc_100	AR6 (2022)	48	22.5188	n
MESSAGEix-GLOBIOM_GEI 1.0_SSP2_openres_lc_100	AR6 (2022)	58	18.6233	n
MESSAGEix-GLOBIOM_GEI 1.0_SSP2_openres_lc_100	AR6 (2022)	68	17.5919	n
MESSAGEix-GLOBIOM_GEI 1.0_SSP2_openres_lc_100	AR6 (2022)	78	18.2229	n
MESSAGEix-GLOBIOM_GEI 1.0_SSP2_openres_lc_120	AR6 (2022)	8	3.94837	n
MESSAGEix-GLOBIOM_GEI 1.0_SSP2_openres_lc_120	AR6 (2022)	18	11.9833	n
MESSAGEix-GLOBIOM_GEI 1.0_SSP2_openres_lc_120	AR6 (2022)	28	18.021	n
MESSAGEix-GLOBIOM_GEI 1.0_SSP2_openres_lc_120	AR6 (2022)	38	21.5093	n
MESSAGEix-GLOBIOM_GEI 1.0_SSP2_openres_lc_120	AR6 (2022)	48	19.9496	n
MESSAGEix-GLOBIOM_GEI 1.0_SSP2_openres_lc_120	AR6 (2022)	58	17.011	n
MESSAGEix-GLOBIOM_GEI 1.0_SSP2_openres_lc_120	AR6 (2022)	68	16.9988	n
MESSAGEix-GLOBIOM_GEI 1.0_SSP2_openres_lc_120	AR6 (2022)	78	17.8991	n
MESSAGEix-GLOBIOM_GEI 1.0_SSP2_openres_lc_80	AR6 (2022)	8	3.6108	n
MESSAGEix-GLOBIOM_GEI 1.0_SSP2_openres_lc_80	AR6 (2022)	18	11.4478	n
MESSAGEix-GLOBIOM_GEI 1.0_SSP2_openres_lc_80	AR6 (2022)	28	18.9653	n
MESSAGEix-GLOBIOM_GEI 1.0_SSP2_openres_lc_80	AR6 (2022)	38	23.9773	n
MESSAGEix-GLOBIOM_GEI 1.0_SSP2_openres_lc_80	AR6 (2022)	48	24.0478	n
MESSAGEix-GLOBIOM_GEI 1.0_SSP2_openres_lc_80	AR6 (2022)	58	20.5787	n
MESSAGEix-GLOBIOM_GEI 1.0_SSP2_openres_lc_80	AR6 (2022)	68	18.3421	n
MESSAGEix-GLOBIOM_GEI 1.0_SSP2_openres_lc_80	AR6 (2022)	78	18.5082	n
MESSAGEix-GLOBIOM_GEI 1.0_SSP2_openres_lc_CB400	AR6 (2022)	8	5.00642	n
MESSAGEix-GLOBIOM_GEI 1.0_SSP2_openres_lc_CB400	AR6 (2022)	18	11.782	n
MESSAGEix-GLOBIOM_GEI 1.0_SSP2_openres_lc_CB400	AR6 (2022)	28	13.6671	n
MESSAGEix-GLOBIOM_GEI 1.0_SSP2_openres_lc_CB400	AR6 (2022)	38	15.0048	n
MESSAGEix-GLOBIOM_GEI 1.0_SSP2_openres_lc_CB400	AR6 (2022)	48	14.4148	n
MESSAGEix-GLOBIOM_GEI 1.0_SSP2_openres_lc_CB400	AR6 (2022)	58	15.4288	n
MESSAGEix-GLOBIOM_GEI 1.0_SSP2_openres_lc_CB400	AR6 (2022)	68	16.8409	n
MESSAGEix-GLOBIOM_GEI 1.0_SSP2_openres_lc_CB400	AR6 (2022)	78	18.011	n
MESSAGEix-GLOBIOM_GEI 1.0_SSP2_openres_lc_CB450	AR6 (2022)	8	4.79708	n
MESSAGEix-GLOBIOM_GEI 1.0_SSP2_openres_lc_CB450	AR6 (2022)	18	12.127	n
MESSAGEix-GLOBIOM_GEI 1.0_SSP2_openres_lc_CB450	AR6 (2022)	28	14.2515	n
MESSAGEix-GLOBIOM_GEI 1.0_SSP2_openres_lc_CB450	AR6 (2022)	38	15.9754	n
MESSAGEix-GLOBIOM_GEI 1.0_SSP2_openres_lc_CB450	AR6 (2022)	48	14.741	n
MESSAGEix-GLOBIOM_GEI 1.0_SSP2_openres_lc_CB450	AR6 (2022)	58	15.4264	n
MESSAGEix-GLOBIOM_GEI 1.0_SSP2_openres_lc_CB450	AR6 (2022)	68	16.8282	n
MESSAGEix-GLOBIOM_GEI 1.0_SSP2_openres_lc_CB450	AR6 (2022)	78	17.977	n
MESSAGEix-GLOBIOM_GEI 1.0_SSP2_openres_lc_CB500	AR6 (2022)	8	4.74535	n
MESSAGEix-GLOBIOM_GEI 1.0_SSP2_openres_lc_CB500	AR6 (2022)	18	12.1601	n
MESSAGEix-GLOBIOM_GEI 1.0_SSP2_openres_lc_CB500	AR6 (2022)	28	14.8486	n
MESSAGEix-GLOBIOM_GEI 1.0_SSP2_openres_lc_CB500	AR6 (2022)	38	16.6655	n
MESSAGEix-GLOBIOM_GEI 1.0_SSP2_openres_lc_CB500	AR6 (2022)	48	15.0287	n
MESSAGEix-GLOBIOM_GEI 1.0_SSP2_openres_lc_CB500	AR6 (2022)	58	15.4891	n
MESSAGEix-GLOBIOM_GEI 1.0_SSP2_openres_lc_CB500	AR6 (2022)	68	16.8528	n
MESSAGEix-GLOBIOM_GEI 1.0_SSP2_openres_lc_CB500	AR6 (2022)	78	17.9978	n
MESSAGEix-GLOBIOM_GEI 1.0_SSP2_openres_lc_CB550	AR6 (2022)	8	4.53887	n
MESSAGEix-GLOBIOM_GEI 1.0_SSP2_openres_lc_CB550	AR6 (2022)	18	11.985	n
MESSAGEix-GLOBIOM_GEI 1.0_SSP2_openres_lc_CB550	AR6 (2022)	28	15.7097	n
MESSAGEix-GLOBIOM_GEI 1.0_SSP2_openres_lc_CB550	AR6 (2022)	38	17.6452	n
MESSAGEix-GLOBIOM_GEI 1.0_SSP2_openres_lc_CB550	AR6 (2022)	48	15.5843	n
MESSAGEix-GLOBIOM_GEI 1.0_SSP2_openres_lc_CB550	AR6 (2022)	58	15.626	n
MESSAGEix-GLOBIOM_GEI 1.0_SSP2_openres_lc_CB550	AR6 (2022)	68	16.9229	n
MESSAGEix-GLOBIOM_GEI 1.0_SSP2_openres_lc_CB550	AR6 (2022)	78	18.0022	n
MESSAGEix-GLOBIOM_GEI 1.0_SSP2_openres_lc_CB600	AR6 (2022)	8	4.4461	n
MESSAGEix-GLOBIOM_GEI 1.0_SSP2_openres_lc_CB600	AR6 (2022)	18	12.028	n
MESSAGEix-GLOBIOM_GEI 1.0_SSP2_openres_lc_CB600	AR6 (2022)	28	16.2644	n
MESSAGEix-GLOBIOM_GEI 1.0_SSP2_openres_lc_CB600	AR6 (2022)	38	18.6586	n
MESSAGEix-GLOBIOM_GEI 1.0_SSP2_openres_lc_CB600	AR6 (2022)	48	16.121	n
MESSAGEix-GLOBIOM_GEI 1.0_SSP2_openres_lc_CB600	AR6 (2022)	58	15.77	n
MESSAGEix-GLOBIOM_GEI 1.0_SSP2_openres_lc_CB600	AR6 (2022)	68	16.6934	n
MESSAGEix-GLOBIOM_GEI 1.0_SSP2_openres_lc_CB600	AR6 (2022)	78	17.855	n
MESSAGEix-GLOBIOM_GEI 1.0_SSP2_openres_mc_50	AR6 (2022)	8	2.79228	n
MESSAGEix-GLOBIOM_GEI 1.0_SSP2_openres_mc_50	AR6 (2022)	18	9.44807	n
MESSAGEix-GLOBIOM_GEI 1.0_SSP2_openres_mc_50	AR6 (2022)	28	17.2315	n
MESSAGEix-GLOBIOM_GEI 1.0_SSP2_openres_mc_50	AR6 (2022)	38	23.7827	n
MESSAGEix-GLOBIOM_GEI 1.0_SSP2_openres_mc_50	AR6 (2022)	48	25.4331	n
MESSAGEix-GLOBIOM_GEI 1.0_SSP2_openres_mc_50	AR6 (2022)	58	23.6482	n
MESSAGEix-GLOBIOM_GEI 1.0_SSP2_openres_mc_50	AR6 (2022)	68	20.2881	n
MESSAGEix-GLOBIOM_GEI 1.0_SSP2_openres_mc_50	AR6 (2022)	78	18.9122	n
POLES ADVANCE_ADVANCE_2020_1.5C-2100	AR6 (2022)	8	1.41647	n
POLES ADVANCE_ADVANCE_2020_1.5C-2100	AR6 (2022)	18	6.53585	n
POLES ADVANCE_ADVANCE_2020_1.5C-2100	AR6 (2022)	28	14.9964	n
POLES ADVANCE_ADVANCE_2020_1.5C-2100	AR6 (2022)	38	20.3586	n
POLES ADVANCE_ADVANCE_2020_1.5C-2100	AR6 (2022)	48	23.1451	n
POLES ADVANCE_ADVANCE_2020_1.5C-2100	AR6 (2022)	58	27.8051	n
POLES ADVANCE_ADVANCE_2020_1.5C-2100	AR6 (2022)	68	34.9398	n
POLES ADVANCE_ADVANCE_2020_1.5C-2100	AR6 (2022)	78	35.8389	n
POLES ADVANCE_ADVANCE_2020_WB2C	AR6 (2022)	8	0.827906	n
POLES ADVANCE_ADVANCE_2020_WB2C	AR6 (2022)	18	7.53766	n
POLES ADVANCE_ADVANCE_2020_WB2C	AR6 (2022)	28	18.5406	n
POLES ADVANCE_ADVANCE_2020_WB2C	AR6 (2022)	38	23.2953	n
POLES ADVANCE_ADVANCE_2020_WB2C	AR6 (2022)	48	26.337	n
POLES ADVANCE_ADVANCE_2020_WB2C	AR6 (2022)	58	30.2273	n
POLES ADVANCE_ADVANCE_2020_WB2C	AR6 (2022)	68	35.7442	n
POLES ADVANCE_ADVANCE_2020_WB2C	AR6 (2022)	78	38.0201	n
POLES ADVANCE_ADVANCE_2030_1.5C-2100	AR6 (2022)	8	0.468847	n
POLES ADVANCE_ADVANCE_2030_1.5C-2100	AR6 (2022)	18	4.24576	n
POLES ADVANCE_ADVANCE_2030_1.5C-2100	AR6 (2022)	28	12.2196	n
POLES ADVANCE_ADVANCE_2030_1.5C-2100	AR6 (2022)	38	20.8185	n
POLES ADVANCE_ADVANCE_2030_1.5C-2100	AR6 (2022)	48	22.5694	n
POLES ADVANCE_ADVANCE_2030_1.5C-2100	AR6 (2022)	58	27.7617	n
POLES ADVANCE_ADVANCE_2030_1.5C-2100	AR6 (2022)	68	35.2797	n
POLES ADVANCE_ADVANCE_2030_1.5C-2100	AR6 (2022)	78	35.7665	n
POLES ADVANCE_ADVANCE_2030_Price1.5C	AR6 (2022)	8	0.46853	n
POLES ADVANCE_ADVANCE_2030_Price1.5C	AR6 (2022)	18	4.79014	n
POLES ADVANCE_ADVANCE_2030_Price1.5C	AR6 (2022)	28	12.9194	n
POLES ADVANCE_ADVANCE_2030_Price1.5C	AR6 (2022)	38	20.2209	n
POLES ADVANCE_ADVANCE_2030_Price1.5C	AR6 (2022)	48	22.635	n
POLES ADVANCE_ADVANCE_2030_Price1.5C	AR6 (2022)	58	27.4572	n
POLES ADVANCE_ADVANCE_2030_Price1.5C	AR6 (2022)	68	34.3797	n
POLES ADVANCE_ADVANCE_2030_Price1.5C	AR6 (2022)	78	33.1494	n
POLES ADVANCE_ADVANCE_2030_WB2C	AR6 (2022)	8	0.46853	n
POLES ADVANCE_ADVANCE_2030_WB2C	AR6 (2022)	18	6.97774	n
POLES ADVANCE_ADVANCE_2030_WB2C	AR6 (2022)	28	16.5691	n
POLES ADVANCE_ADVANCE_2030_WB2C	AR6 (2022)	38	22.9058	n
POLES ADVANCE_ADVANCE_2030_WB2C	AR6 (2022)	48	25.4176	n
POLES ADVANCE_ADVANCE_2030_WB2C	AR6 (2022)	58	30.294	n
POLES ADVANCE_ADVANCE_2030_WB2C	AR6 (2022)	68	35.0583	n
POLES ADVANCE_ADVANCE_2030_WB2C	AR6 (2022)	78	37.6819	n
POLES EMF30_EMF30_Slower-to-faster	AR6 (2022)	8	0.300357	n
POLES EMF30_EMF30_Slower-to-faster	AR6 (2022)	18	4.80201	n
POLES EMF30_EMF30_Slower-to-faster	AR6 (2022)	28	12.459	n
POLES EMF30_EMF30_Slower-to-faster	AR6 (2022)	38	18.163	n
POLES EMF30_EMF30_Slower-to-faster	AR6 (2022)	48	20.0296	n
POLES EMF30_EMF30_Slower-to-faster	AR6 (2022)	58	21.3057	n
POLES EMF30_EMF30_Slower-to-faster	AR6 (2022)	68	21.702	n
POLES EMF30_EMF30_Slower-to-faster	AR6 (2022)	78	21.7493	n
POLES EMF33_EMF33_WB2C_cost100	AR6 (2022)	8	0.385954	n
POLES EMF33_EMF33_WB2C_cost100	AR6 (2022)	18	2.43208	n
POLES EMF33_EMF33_WB2C_cost100	AR6 (2022)	28	7.00075	n
POLES EMF33_EMF33_WB2C_cost100	AR6 (2022)	38	12.8962	n
POLES EMF33_EMF33_WB2C_cost100	AR6 (2022)	48	16.1874	n
POLES EMF33_EMF33_WB2C_cost100	AR6 (2022)	58	17.637	n
POLES EMF33_EMF33_WB2C_cost100	AR6 (2022)	68	17.4004	n
POLES EMF33_EMF33_WB2C_cost100	AR6 (2022)	78	17.1201	n
POLES EMF33_EMF33_WB2C_full	AR6 (2022)	8	0.379674	n
POLES EMF33_EMF33_WB2C_full	AR6 (2022)	18	2.57568	n
POLES EMF33_EMF33_WB2C_full	AR6 (2022)	28	7.63735	n
POLES EMF33_EMF33_WB2C_full	AR6 (2022)	38	14.0063	n
POLES EMF33_EMF33_WB2C_full	AR6 (2022)	48	17.533	n
POLES EMF33_EMF33_WB2C_full	AR6 (2022)	58	19.1174	n
POLES EMF33_EMF33_WB2C_full	AR6 (2022)	68	18.9952	n
POLES EMF33_EMF33_WB2C_full	AR6 (2022)	78	18.8244	n
POLES EMF33_EMF33_WB2C_nofuel	AR6 (2022)	8	0.3846	n
POLES EMF33_EMF33_WB2C_nofuel	AR6 (2022)	18	2.3899	n
POLES EMF33_EMF33_WB2C_nofuel	AR6 (2022)	28	6.5079	n
POLES EMF33_EMF33_WB2C_nofuel	AR6 (2022)	38	11.5144	n
POLES EMF33_EMF33_WB2C_nofuel	AR6 (2022)	48	14.256	n
POLES EMF33_EMF33_WB2C_nofuel	AR6 (2022)	58	15.7266	n
POLES EMF33_EMF33_WB2C_nofuel	AR6 (2022)	68	15.398	n
POLES EMF33_EMF33_WB2C_nofuel	AR6 (2022)	78	14.9727	n
POLES ENGAGE_EN_INDCi2030_300f	AR6 (2022)	8	9.51471e-08	n
POLES ENGAGE_EN_INDCi2030_300f	AR6 (2022)	18	0.56924	n
POLES ENGAGE_EN_INDCi2030_300f	AR6 (2022)	28	3.2688	n
POLES ENGAGE_EN_INDCi2030_300f	AR6 (2022)	38	15.7527	n
POLES ENGAGE_EN_INDCi2030_300f	AR6 (2022)	48	28.2229	n
POLES ENGAGE_EN_INDCi2030_300f	AR6 (2022)	58	35.9971	n
POLES ENGAGE_EN_INDCi2030_300f	AR6 (2022)	68	42.9482	n
POLES ENGAGE_EN_INDCi2030_300f	AR6 (2022)	78	44.9011	n
POLES ENGAGE_EN_INDCi2030_400f	AR6 (2022)	8	9.51471e-08	n
POLES ENGAGE_EN_INDCi2030_400f	AR6 (2022)	18	0.485556	n
POLES ENGAGE_EN_INDCi2030_400f	AR6 (2022)	28	3.06346	n
POLES ENGAGE_EN_INDCi2030_400f	AR6 (2022)	38	14.5445	n
POLES ENGAGE_EN_INDCi2030_400f	AR6 (2022)	48	25.6276	n
POLES ENGAGE_EN_INDCi2030_400f	AR6 (2022)	58	32.4509	n
POLES ENGAGE_EN_INDCi2030_400f	AR6 (2022)	68	37.7585	n
POLES ENGAGE_EN_INDCi2030_400f	AR6 (2022)	78	38.8181	n
POLES ENGAGE_EN_NPi2020_300f	AR6 (2022)	8	1.10307e-07	n
POLES ENGAGE_EN_NPi2020_300f	AR6 (2022)	18	0.417909	n
[truncated: 1,563 more rows]
