# Supplementary material for: Feasible deployment of carbon capture and storage and the requirements of climate targets
Source: Nat Clim Chang. 2024 Sep 25;14(10):1047–55. doi: 10.1038/s41558-024-02104-0 (PMC11458486; doi:10.1038/s41558-024-02104-0)
Supplement: Supplementary file 10 — Statistical Source Data [file 41558_2024_2104_MOESM10_ESM.xlsx]

## Sheet: edf6_references
CCS Capacity in 2030 (EU), Mt/yr	88% failure	76% failure	45% failure
Current plans	8	14	29
Doubling	14	26	55

## Sheet: edf6_scenarios
model_scenario	temp	Year	Mt/yr
AIM/CGE 2.2_EN_INDCi2030_1000f	2.0°C	2030	134.362
AIM/CGE 2.2_EN_INDCi2030_1200	2.0°C	2030	134.362
AIM/CGE 2.2_EN_INDCi2030_1200f	2.0°C	2030	134.362
AIM/CGE 2.2_EN_INDCi2030_1400	2.0°C	2030	134.362
AIM/CGE 2.2_EN_INDCi2030_1400f	2.0°C	2030	134.362
AIM/CGE 2.2_EN_INDCi2030_800f	2.0°C	2030	134.362
AIM/CGE 2.2_EN_INDCi2030_900f	2.0°C	2030	134.362
AIM/CGE 2.2_EN_NPi2020_1000	2.0°C	2030	209.068
AIM/CGE 2.2_EN_NPi2020_1000f	2.0°C	2030	187.137
AIM/CGE 2.2_EN_NPi2020_1200	2.0°C	2030	195.324
AIM/CGE 2.2_EN_NPi2020_1200f	2.0°C	2030	161.877
AIM/CGE 2.2_EN_NPi2020_1400	2.0°C	2030	138.739
AIM/CGE 2.2_EN_NPi2020_1400f	2.0°C	2030	108.302
AIM/CGE 2.2_EN_NPi2020_300f	1.5°C	2030	203.955
AIM/CGE 2.2_EN_NPi2020_400f	1.5°C	2030	204.894
AIM/CGE 2.2_EN_NPi2020_500f	1.5°C	2030	207.343
AIM/CGE 2.2_EN_NPi2020_600	1.5°C	2030	203.955
AIM/CGE 2.2_EN_NPi2020_600f	1.5°C	2030	206.704
AIM/CGE 2.2_EN_NPi2020_700	2.0°C	2030	203.955
AIM/CGE 2.2_EN_NPi2020_700f	2.0°C	2030	208.999
AIM/CGE 2.2_EN_NPi2020_800	2.0°C	2030	206.292
AIM/CGE 2.2_EN_NPi2020_800f	2.0°C	2030	211.383
AIM/CGE 2.2_EN_NPi2020_900	2.0°C	2030	206.704
AIM/CGE 2.2_EN_NPi2020_900f	2.0°C	2030	203.049
COFFEE 1.1_CO_2Deg2020	2.0°C	2030	2.5
COFFEE 1.1_CO_2Deg2030	2.0°C	2030	2.5
COFFEE 1.1_CO_Bridge	2.0°C	2030	100
COFFEE 1.1_EN_INDCi2030_1000	2.0°C	2030	2.5
COFFEE 1.1_EN_INDCi2030_1000_NDCp	2.0°C	2030	2.5
COFFEE 1.1_EN_INDCi2030_1200	2.0°C	2030	2.5
COFFEE 1.1_EN_INDCi2030_400f	1.5°C	2030	2.5
COFFEE 1.1_EN_INDCi2030_500	2.0°C	2030	2.5
COFFEE 1.1_EN_INDCi2030_500f	1.5°C	2030	2.5
COFFEE 1.1_EN_INDCi2030_600	2.0°C	2030	2.5
COFFEE 1.1_EN_INDCi2030_600_NDCp	2.0°C	2030	2.5
COFFEE 1.1_EN_INDCi2030_600f	2.0°C	2030	2.5
COFFEE 1.1_EN_INDCi2030_700	2.0°C	2030	2.5
COFFEE 1.1_EN_INDCi2030_700f	2.0°C	2030	2.5
COFFEE 1.1_EN_INDCi2030_800	2.0°C	2030	2.5
COFFEE 1.1_EN_INDCi2030_800f	2.0°C	2030	2.5
COFFEE 1.1_EN_INDCi2030_900	2.0°C	2030	2.5
COFFEE 1.1_EN_INDCi2030_900f	2.0°C	2030	2.5
COFFEE 1.1_EN_NPi2020_1000	2.0°C	2030	2.5
COFFEE 1.1_EN_NPi2020_1200	2.0°C	2030	2.5
COFFEE 1.1_EN_NPi2020_400	1.5°C	2030	99.9841
COFFEE 1.1_EN_NPi2020_400_lowBECCS	2.0°C	2030	99.9841
COFFEE 1.1_EN_NPi2020_400f	1.5°C	2030	99.963
COFFEE 1.1_EN_NPi2020_400f_lowBECCS	2.0°C	2030	64.9747
COFFEE 1.1_EN_NPi2020_500	2.0°C	2030	99.9781
COFFEE 1.1_EN_NPi2020_500f	1.5°C	2030	51.3217
COFFEE 1.1_EN_NPi2020_600	2.0°C	2030	99.9633
COFFEE 1.1_EN_NPi2020_600f	2.0°C	2030	2.5
COFFEE 1.1_EN_NPi2020_700	2.0°C	2030	86.8801
COFFEE 1.1_EN_NPi2020_700f	2.0°C	2030	2.5
COFFEE 1.1_EN_NPi2020_800	2.0°C	2030	70.2611
COFFEE 1.1_EN_NPi2020_800f	2.0°C	2030	2.5
COFFEE 1.1_EN_NPi2020_900	2.0°C	2030	64.1441
COFFEE 1.1_EN_NPi2020_900f	2.0°C	2030	2.5
EPPA 6_2CNow_Gradual	2.0°C	2030	17.6309
EPPA 6_Paris1.5C_OptTax	2.0°C	2030	3.73255
EPPA 6_Paris2C_Gradual	2.0°C	2030	17.6309
EPPA 6_Paris2C_OptTax	2.0°C	2030	17.6309
GCAM 5.2_NGFS1_Immediate 2C with CDR (Orderly, Rep)	2.0°C	2030	170.571
GCAM 5.3_NGFS2_Below 2°C	2.0°C	2030	3.61217
GCAM 5.3_NGFS2_Delayed Transition	2.0°C	2030	2.5
GCAM 5.3_NGFS2_Divergent Net Zero Policies	1.5°C	2030	265.861
GCAM 5.3_NGFS2_Net-Zero 2050	1.5°C	2030	102.17
GCAM 5.3_R_MAC_30_n0	1.5°C	2030	2255.57
GCAM 5.3_R_MAC_35_n0	2.0°C	2030	1093.3
GCAM 5.3_R_MAC_35_n8	1.5°C	2030	1556.69
GCAM 5.3_R_MAC_40_n0	2.0°C	2030	708.838
GCAM 5.3_R_MAC_40_n8	1.5°C	2030	921.073
GCAM 5.3_R_MAC_45_n0	2.0°C	2030	541.171
GCAM 5.3_R_MAC_45_n8	1.5°C	2030	677.839
GCAM 5.3_R_MAC_50_n0	2.0°C	2030	442.311
GCAM 5.3_R_MAC_50_n8	1.5°C	2030	544.88
GCAM 5.3_R_MAC_55_n0	2.0°C	2030	376.094
GCAM 5.3_R_MAC_55_n8	1.5°C	2030	458.905
GCAM 5.3_R_MAC_60_n0	2.0°C	2030	328.181
GCAM 5.3_R_MAC_60_n8	1.5°C	2030	398.062
GCAM 5.3_R_MAC_65_n0	2.0°C	2030	291.576
GCAM 5.3_R_MAC_65_n8	2.0°C	2030	352.549
GCAM 5.3_R_MAC_70_n0	2.0°C	2030	262.143
GCAM 5.3_R_MAC_70_n8	2.0°C	2030	316.851
GCAM 5.3_R_MAC_75_n0	2.0°C	2030	238.358
GCAM 5.3_R_MAC_75_n8	2.0°C	2030	287.978
GCAM 5.3_R_MAC_80_n0	2.0°C	2030	222.886
GCAM 5.3_R_MAC_80_n8	2.0°C	2030	263.725
GCAM 5.3_R_MAC_85_n8	2.0°C	2030	243.119
GCAM 5.3_R_MAC_90_n8	2.0°C	2030	228.715
GCAM 5.3_R_MAC_95_n8	2.0°C	2030	217.231
GCAM 5.3_SSP_SSP2	2.0°C	2030	334.317
GCAM 5.3_SSP_SSP3	1.5°C	2030	335.531
GCAM 5.3_SSP_SSP4	1.5°C	2030	372.935
GCAM 5.3_SSP_SSP5	2.0°C	2030	593.91
GEM-E3_V2021_EN_INDCi2030_1000	2.0°C	2030	2.5
GEM-E3_V2021_EN_INDCi2030_1000_COV	2.0°C	2030	2.5
GEM-E3_V2021_EN_INDCi2030_1000_COV_NDCp	2.0°C	2030	2.5
GEM-E3_V2021_EN_INDCi2030_1000_NDCp	2.0°C	2030	2.5
GEM-E3_V2021_EN_INDCi2030_1000f	2.0°C	2030	2.5
GEM-E3_V2021_EN_INDCi2030_1000f_COV	2.0°C	2030	2.5
GEM-E3_V2021_EN_INDCi2030_1000f_COV_NDCp	2.0°C	2030	2.5
GEM-E3_V2021_EN_INDCi2030_1000f_NDCp	2.0°C	2030	2.5
GEM-E3_V2021_EN_INDCi2030_1400	2.0°C	2030	2.5
GEM-E3_V2021_EN_INDCi2030_1400f	2.0°C	2030	2.5
GEM-E3_V2021_EN_INDCi2030_600f	1.5°C	2030	2.5
GEM-E3_V2021_EN_INDCi2030_600f_COV	1.5°C	2030	2.5
GEM-E3_V2021_EN_INDCi2030_600f_COV_NDCp	1.5°C	2030	2.5
GEM-E3_V2021_EN_INDCi2030_600f_NDCp	1.5°C	2030	2.5
GEM-E3_V2021_EN_INDCi2030_800	2.0°C	2030	2.5
GEM-E3_V2021_EN_INDCi2030_800f	1.5°C	2030	2.5
GEM-E3_V2021_EN_NPi2020_1000	2.0°C	2030	2.5
GEM-E3_V2021_EN_NPi2020_1000_COV	2.0°C	2030	2.5
GEM-E3_V2021_EN_NPi2020_1000f	2.0°C	2030	2.5
GEM-E3_V2021_EN_NPi2020_1000f_COV	2.0°C	2030	2.5
GEM-E3_V2021_EN_NPi2020_1400f	2.0°C	2030	2.5
GEM-E3_V2021_EN_NPi2020_400f	1.5°C	2030	2.5
GEM-E3_V2021_EN_NPi2020_500	1.5°C	2030	2.5
GEM-E3_V2021_EN_NPi2020_500f	1.5°C	2030	2.5
GEM-E3_V2021_EN_NPi2020_600	1.5°C	2030	2.5
GEM-E3_V2021_EN_NPi2020_600_COV	1.5°C	2030	2.5
GEM-E3_V2021_EN_NPi2020_600f	1.5°C	2030	2.5
GEM-E3_V2021_EN_NPi2020_600f_COV	1.5°C	2030	2.5
GEM-E3_V2021_EN_NPi2020_800	2.0°C	2030	2.5
GEM-E3_V2021_EN_NPi2020_800f	2.0°C	2030	2.5
IMAGE 3.0_CO_2Deg2020	2.0°C	2030	14.5786
IMAGE 3.0_CO_2Deg2030	2.0°C	2030	2.5
IMAGE 3.0_CO_Bridge	2.0°C	2030	2.5
IMAGE 3.0_EN_INDCi2030_1000	2.0°C	2030	153.909
IMAGE 3.0_EN_INDCi2030_1000f	2.0°C	2030	148.303
IMAGE 3.0_EN_INDCi2030_1200	2.0°C	2030	152.066
IMAGE 3.0_EN_INDCi2030_1200f	2.0°C	2030	148.303
IMAGE 3.0_EN_INDCi2030_1400f	2.0°C	2030	148.303
IMAGE 3.0_EN_INDCi2030_800f	2.0°C	2030	148.303
IMAGE 3.0_EN_NPi2020_1000	2.0°C	2030	152.746
IMAGE 3.0_EN_NPi2020_1000f	2.0°C	2030	162.292
IMAGE 3.0_EN_NPi2020_1200	2.0°C	2030	164.236
IMAGE 3.0_EN_NPi2020_1200f	2.0°C	2030	161.407
IMAGE 3.0_EN_NPi2020_1400	2.0°C	2030	161.304
IMAGE 3.0_EN_NPi2020_1400f	2.0°C	2030	157.822
IMAGE 3.0_EN_NPi2020_600f	2.0°C	2030	136.6
IMAGE 3.0_EN_NPi2020_800	2.0°C	2030	155.132
IMAGE 3.0_EN_NPi2020_800f	2.0°C	2030	161.291
IMAGE 3.2_SSP1_SPA1_19I_D	1.5°C	2030	71.3929
IMAGE 3.2_SSP1_SPA1_19I_D_LB	1.5°C	2030	220.138
IMAGE 3.2_SSP1_SPA1_19I_LI	1.5°C	2030	60.772
IMAGE 3.2_SSP1_SPA1_19I_LIRE	1.5°C	2030	67.8203
IMAGE 3.2_SSP1_SPA1_19I_LIRE_LB	1.5°C	2030	159.576
IMAGE 3.2_SSP1_SPA1_19I_RE	1.5°C	2030	76.9873
IMAGE 3.2_SSP1_SPA1_19I_RE_LB	1.5°C	2030	207.027
IMAGE 3.2_SSP1_SPA1_26I_D	2.0°C	2030	50.1192
IMAGE 3.2_SSP1_SPA1_26I_LI	2.0°C	2030	30.2674
IMAGE 3.2_SSP1_SPA1_26I_LIRE	2.0°C	2030	32.4106
IMAGE 3.2_SSP1_SPA1_26I_RE	2.0°C	2030	51.4594
IMAGE 3.2_SSP2_SPA0_26I_D	2.0°C	2030	54.0007
IMAGE 3.2_SSP2_SPA1_19I_D_LB	1.5°C	2030	284.626
IMAGE 3.2_SSP2_SPA1_19I_LIRE_LB	1.5°C	2030	145.006
IMAGE 3.2_SSP2_SPA1_19I_RE_LB	1.5°C	2030	162.882
IMAGE 3.2_SSP2_SPA2_19I_D	1.5°C	2030	142.799
IMAGE 3.2_SSP2_SPA2_19I_LI	1.5°C	2030	22.8057
IMAGE 3.2_SSP2_SPA2_19I_LIRE	1.5°C	2030	28.4146
IMAGE 3.2_SSP2_SPA2_19I_RE	1.5°C	2030	110.753
IMAGE 3.2_SSP2_SPA2_26I_D	2.0°C	2030	29.2065
IMAGE 3.2_SSP2_SPA2_26I_LI	2.0°C	2030	13.7679
IMAGE 3.2_SSP2_SPA2_26I_LIRE	2.0°C	2030	17.2502
IMAGE 3.2_SSP2_SPA2_26I_RE	2.0°C	2030	30.2582
MESSAGEix-GLOBIOM_1.1_EN_INDCi2030_1000	2.0°C	2030	2.5
MESSAGEix-GLOBIOM_1.1_EN_INDCi2030_1000_COV	2.0°C	2030	2.5
MESSAGEix-GLOBIOM_1.1_EN_INDCi2030_1000_COV_NDCp	2.0°C	2030	39.6516
MESSAGEix-GLOBIOM_1.1_EN_INDCi2030_1000_NDCp	2.0°C	2030	40.0389
MESSAGEix-GLOBIOM_1.1_EN_INDCi2030_1000f	2.0°C	2030	2.5
MESSAGEix-GLOBIOM_1.1_EN_INDCi2030_1000f_COV	2.0°C	2030	2.5
MESSAGEix-GLOBIOM_1.1_EN_INDCi2030_1000f_COV_NDCp	2.0°C	2030	39.6516
MESSAGEix-GLOBIOM_1.1_EN_INDCi2030_1000f_NDCp	2.0°C	2030	40.0389
MESSAGEix-GLOBIOM_1.1_EN_INDCi2030_1200	2.0°C	2030	2.5
MESSAGEix-GLOBIOM_1.1_EN_INDCi2030_1200_COV	2.0°C	2030	2.5
MESSAGEix-GLOBIOM_1.1_EN_INDCi2030_1200_COV_NDCp	2.0°C	2030	39.6516
MESSAGEix-GLOBIOM_1.1_EN_INDCi2030_1200_NDCp	2.0°C	2030	40.0389
MESSAGEix-GLOBIOM_1.1_EN_INDCi2030_1200f	2.0°C	2030	2.5
MESSAGEix-GLOBIOM_1.1_EN_INDCi2030_1200f_COV	2.0°C	2030	2.5
MESSAGEix-GLOBIOM_1.1_EN_INDCi2030_1200f_COV_NDCp	2.0°C	2030	39.6516
MESSAGEix-GLOBIOM_1.1_EN_INDCi2030_1200f_NDCp	2.0°C	2030	40.0389
MESSAGEix-GLOBIOM_1.1_EN_INDCi2030_1400	2.0°C	2030	2.5
MESSAGEix-GLOBIOM_1.1_EN_INDCi2030_1400_COV	2.0°C	2030	2.5
MESSAGEix-GLOBIOM_1.1_EN_INDCi2030_1400_COV_NDCp	2.0°C	2030	39.6516
MESSAGEix-GLOBIOM_1.1_EN_INDCi2030_1400_NDCp	2.0°C	2030	40.0389
MESSAGEix-GLOBIOM_1.1_EN_INDCi2030_1400f	2.0°C	2030	2.5
MESSAGEix-GLOBIOM_1.1_EN_INDCi2030_1400f_COV	2.0°C	2030	2.5
MESSAGEix-GLOBIOM_1.1_EN_INDCi2030_1400f_COV_NDCp	2.0°C	2030	39.6516
MESSAGEix-GLOBIOM_1.1_EN_INDCi2030_1400f_NDCp	2.0°C	2030	40.0389
MESSAGEix-GLOBIOM_1.1_EN_INDCi2030_1600_COV	2.0°C	2030	2.5
MESSAGEix-GLOBIOM_1.1_EN_INDCi2030_1600_COV_NDCp	2.0°C	2030	39.6516
MESSAGEix-GLOBIOM_1.1_EN_INDCi2030_600f_COV	1.5°C	2030	2.5
MESSAGEix-GLOBIOM_1.1_EN_INDCi2030_600f_COV_NDCp	1.5°C	2030	39.6516
MESSAGEix-GLOBIOM_1.1_EN_INDCi2030_700f	1.5°C	2030	2.5
MESSAGEix-GLOBIOM_1.1_EN_INDCi2030_700f_COV	1.5°C	2030	2.5
MESSAGEix-GLOBIOM_1.1_EN_INDCi2030_700f_COV_NDCp	1.5°C	2030	39.6516
MESSAGEix-GLOBIOM_1.1_EN_INDCi2030_700f_NDCp	1.5°C	2030	40.0389
MESSAGEix-GLOBIOM_1.1_EN_INDCi2030_800f	2.0°C	2030	2.5
MESSAGEix-GLOBIOM_1.1_EN_INDCi2030_800f_COV	2.0°C	2030	2.5
MESSAGEix-GLOBIOM_1.1_EN_INDCi2030_800f_COV_NDCp	2.0°C	2030	39.6516
MESSAGEix-GLOBIOM_1.1_EN_INDCi2030_800f_NDCp	2.0°C	2030	40.0389
MESSAGEix-GLOBIOM_1.1_EN_INDCi2030_900f	2.0°C	2030	2.5
MESSAGEix-GLOBIOM_1.1_EN_INDCi2030_900f_COV	2.0°C	2030	2.5
MESSAGEix-GLOBIOM_1.1_EN_INDCi2030_900f_COV_NDCp	2.0°C	2030	39.6516
MESSAGEix-GLOBIOM_1.1_EN_INDCi2030_900f_NDCp	2.0°C	2030	40.0389
MESSAGEix-GLOBIOM_1.1_EN_INDCi2030_950_COV	2.0°C	2030	2.5
MESSAGEix-GLOBIOM_1.1_EN_INDCi2030_950_COV_NDCp	2.0°C	2030	39.6516
MESSAGEix-GLOBIOM_1.1_EN_INDCi2030_950f_COV	2.0°C	2030	2.5
MESSAGEix-GLOBIOM_1.1_EN_INDCi2030_950f_COV_NDCp	2.0°C	2030	39.6516
MESSAGEix-GLOBIOM_1.1_EN_NPi2020_1000	2.0°C	2030	77.2148
MESSAGEix-GLOBIOM_1.1_EN_NPi2020_1000_COV	2.0°C	2030	38.3592
MESSAGEix-GLOBIOM_1.1_EN_NPi2020_1000_DR10p	2.0°C	2030	38.5668
MESSAGEix-GLOBIOM_1.1_EN_NPi2020_1000_DR1p	2.0°C	2030	114.625
MESSAGEix-GLOBIOM_1.1_EN_NPi2020_1000_DR2p	2.0°C	2030	82.1556
MESSAGEix-GLOBIOM_1.1_EN_NPi2020_1000_DR3p	2.0°C	2030	77.2857
MESSAGEix-GLOBIOM_1.1_EN_NPi2020_1000_DR4p	2.0°C	2030	77.2609
MESSAGEix-GLOBIOM_1.1_EN_NPi2020_1000f	2.0°C	2030	30.7851
MESSAGEix-GLOBIOM_1.1_EN_NPi2020_1000f_COV	2.0°C	2030	24.14
MESSAGEix-GLOBIOM_1.1_EN_NPi2020_1000f_DR10p	2.0°C	2030	10.4308
MESSAGEix-GLOBIOM_1.1_EN_NPi2020_1000f_DR1p	2.0°C	2030	114.614
MESSAGEix-GLOBIOM_1.1_EN_NPi2020_1000f_DR2p	2.0°C	2030	82.1664
MESSAGEix-GLOBIOM_1.1_EN_NPi2020_1000f_DR3p	2.0°C	2030	63.929
MESSAGEix-GLOBIOM_1.1_EN_NPi2020_1000f_DR4p	2.0°C	2030	35.2017
MESSAGEix-GLOBIOM_1.1_EN_NPi2020_1200	2.0°C	2030	30.2388
MESSAGEix-GLOBIOM_1.1_EN_NPi2020_1200_COV	2.0°C	2030	13.1857
MESSAGEix-GLOBIOM_1.1_EN_NPi2020_1200f	2.0°C	2030	13.5901
MESSAGEix-GLOBIOM_1.1_EN_NPi2020_1200f_COV	2.0°C	2030	10.1418
MESSAGEix-GLOBIOM_1.1_EN_NPi2020_1400	2.0°C	2030	13.6684
MESSAGEix-GLOBIOM_1.1_EN_NPi2020_1400_COV	2.0°C	2030	7.51877
MESSAGEix-GLOBIOM_1.1_EN_NPi2020_1400f	2.0°C	2030	5.31847
MESSAGEix-GLOBIOM_1.1_EN_NPi2020_1400f_COV	2.0°C	2030	3.82705
MESSAGEix-GLOBIOM_1.1_EN_NPi2020_1600	2.0°C	2030	2.5
MESSAGEix-GLOBIOM_1.1_EN_NPi2020_1600_COV	2.0°C	2030	4.01242
MESSAGEix-GLOBIOM_1.1_EN_NPi2020_1600f_COV	2.0°C	2030	2.5
MESSAGEix-GLOBIOM_1.1_EN_NPi2020_200f	1.5°C	2030	154.31
MESSAGEix-GLOBIOM_1.1_EN_NPi2020_300f	1.5°C	2030	154.385
MESSAGEix-GLOBIOM_1.1_EN_NPi2020_400f	1.5°C	2030	122.404
MESSAGEix-GLOBIOM_1.1_EN_NPi2020_450	1.5°C	2030	168.225
MESSAGEix-GLOBIOM_1.1_EN_NPi2020_450f	1.5°C	2030	102.073
MESSAGEix-GLOBIOM_1.1_EN_NPi2020_500	1.5°C	2030	169.074
MESSAGEix-GLOBIOM_1.1_EN_NPi2020_500f	1.5°C	2030	90.4261
MESSAGEix-GLOBIOM_1.1_EN_NPi2020_600	1.5°C	2030	154.303
MESSAGEix-GLOBIOM_1.1_EN_NPi2020_600_COV	1.5°C	2030	131.219
MESSAGEix-GLOBIOM_1.1_EN_NPi2020_600_DR10p	1.5°C	2030	141.872
MESSAGEix-GLOBIOM_1.1_EN_NPi2020_600_DR1p	1.5°C	2030	168.758
MESSAGEix-GLOBIOM_1.1_EN_NPi2020_600_DR2p	1.5°C	2030	167.52
MESSAGEix-GLOBIOM_1.1_EN_NPi2020_600_DR3p	1.5°C	2030	160.695
MESSAGEix-GLOBIOM_1.1_EN_NPi2020_600_DR4p	1.5°C	2030	154.238
MESSAGEix-GLOBIOM_1.1_EN_NPi2020_600f	1.5°C	2030	78.7032
MESSAGEix-GLOBIOM_1.1_EN_NPi2020_600f_COV	1.5°C	2030	77.2769
MESSAGEix-GLOBIOM_1.1_EN_NPi2020_600f_DR10p	1.5°C	2030	37.8775
MESSAGEix-GLOBIOM_1.1_EN_NPi2020_600f_DR1p	1.5°C	2030	154.416
MESSAGEix-GLOBIOM_1.1_EN_NPi2020_600f_DR2p	1.5°C	2030	129.762
MESSAGEix-GLOBIOM_1.1_EN_NPi2020_600f_DR3p	1.5°C	2030	109.755
MESSAGEix-GLOBIOM_1.1_EN_NPi2020_600f_DR4p	1.5°C	2030	92.8921
MESSAGEix-GLOBIOM_1.1_EN_NPi2020_700	1.5°C	2030	125.57
MESSAGEix-GLOBIOM_1.1_EN_NPi2020_700_COV	1.5°C	2030	98.7293
MESSAGEix-GLOBIOM_1.1_EN_NPi2020_700f	1.5°C	2030	77.2398
MESSAGEix-GLOBIOM_1.1_EN_NPi2020_700f_COV	1.5°C	2030	75.9623
MESSAGEix-GLOBIOM_1.1_EN_NPi2020_800	2.0°C	2030	98.6354
MESSAGEix-GLOBIOM_1.1_EN_NPi2020_800_COV	2.0°C	2030	80.8823
MESSAGEix-GLOBIOM_1.1_EN_NPi2020_800f	2.0°C	2030	75.8393
MESSAGEix-GLOBIOM_1.1_EN_NPi2020_800f_COV	2.0°C	2030	38.3676
MESSAGEix-GLOBIOM_1.1_EN_NPi2020_900	2.0°C	2030	77.1983
MESSAGEix-GLOBIOM_1.1_EN_NPi2020_900_COV	2.0°C	2030	77.2728
MESSAGEix-GLOBIOM_1.1_EN_NPi2020_900f	2.0°C	2030	33.1975
MESSAGEix-GLOBIOM_1.1_EN_NPi2020_900f_COV	2.0°C	2030	31.266
MESSAGEix-GLOBIOM_1.1_NGFS2_Below 2°C	2.0°C	2030	39.9832
MESSAGEix-GLOBIOM_1.1_NGFS2_Delayed Transition	2.0°C	2030	2.5
MESSAGEix-GLOBIOM_1.1_NGFS2_Divergent Net Zero Policies	1.5°C	2030	131.278
MESSAGEix-GLOBIOM_1.1_NGFS2_Net-Zero 2050	1.5°C	2030	163.48
MESSAGEix-GLOBIOM_1.2_COV_GreenPush_1000	2.0°C	2030	25.2028
MESSAGEix-GLOBIOM_1.2_COV_GreenPush_550	1.5°C	2030	189.534
MESSAGEix-GLOBIOM_1.2_COV_NoPolicyNoCOVID_1000	2.0°C	2030	70.5088
MESSAGEix-GLOBIOM_1.2_COV_NoPolicyNoCOVID_550	1.5°C	2030	223.026
MESSAGEix-GLOBIOM_1.2_COV_Restore_1000	2.0°C	2030	30.5445
MESSAGEix-GLOBIOM_1.2_COV_Restore_550	1.5°C	2030	198.154
MESSAGEix-GLOBIOM_1.2_COV_SelfReliance_1000	2.0°C	2030	41.1471
MESSAGEix-GLOBIOM_1.2_COV_SelfReliance_550	1.5°C	2030	198.133
MESSAGEix-GLOBIOM_1.2_COV_SmartUse_1000	2.0°C	2030	36.4194
MESSAGEix-GLOBIOM_1.2_COV_SmartUse_550	1.5°C	2030	189.628
MESSAGEix-GLOBIOM_GEI 1.0_SSP2_int_lc_50	2.0°C	2030	400.856
MESSAGEix-GLOBIOM_GEI 1.0_SSP2_int_mc_50	1.5°C	2030	419.068
MESSAGEix-GLOBIOM_GEI 1.0_SSP2_noint_lc_50	2.0°C	2030	355.134
MESSAGEix-GLOBIOM_GEI 1.0_SSP2_noint_mc_50	1.5°C	2030	415.469
MESSAGEix-GLOBIOM_GEI 1.0_SSP2_openres_lc_100	1.5°C	2030	548.247
MESSAGEix-GLOBIOM_GEI 1.0_SSP2_openres_lc_120	1.5°C	2030	580.11
MESSAGEix-GLOBIOM_GEI 1.0_SSP2_openres_lc_50	2.0°C	2030	151.369
MESSAGEix-GLOBIOM_GEI 1.0_SSP2_openres_lc_80	1.5°C	2030	501.036
MESSAGEix-GLOBIOM_GEI 1.0_SSP2_openres_lc_CB400	1.5°C	2030	661.128
MESSAGEix-GLOBIOM_GEI 1.0_SSP2_openres_lc_CB450	1.5°C	2030	646.486
MESSAGEix-GLOBIOM_GEI 1.0_SSP2_openres_lc_CB500	1.5°C	2030	616.775
MESSAGEix-GLOBIOM_GEI 1.0_SSP2_openres_lc_CB550	1.5°C	2030	616.893
MESSAGEix-GLOBIOM_GEI 1.0_SSP2_openres_lc_CB600	1.5°C	2030	616.839
MESSAGEix-GLOBIOM_GEI 1.0_SSP2_openres_mc_50	1.5°C	2030	383.555
REMIND 2.1_CEMICS_GDPgrowth_1p5	1.5°C	2030	131.705
REMIND 2.1_CEMICS_GDPgrowth_2C	2.0°C	2030	43.5498
REMIND 2.1_CEMICS_HotellingConst_1p5	1.5°C	2030	146.853
REMIND 2.1_CEMICS_HotellingConst_2C	2.0°C	2030	28.3344
REMIND 2.1_CEMICS_Linear_1p5	1.5°C	2030	159.596
REMIND 2.1_CEMICS_Linear_2C	2.0°C	2030	31.9277
REMIND 2.1_CEMICS_opt_1p5	1.5°C	2030	172.948
REMIND 2.1_CEMICS_opt_2C	2.0°C	2030	27.047
REMIND 2.1_LeastTotalCost_CBA_brkLR15_SSP2_P50	2.0°C	2030	149.782
REMIND 2.1_LeastTotalCost_CBA_brkSR15_SSP2_P50	2.0°C	2030	29.534
REMIND 2.1_LeastTotalCost_CEA_brkLR15_SSP2_P50	2.0°C	2030	31.5761
REMIND 2.1_LeastTotalCost_CEA_brkSR15_SSP2_P50	2.0°C	2030	31.479
REMIND 2.1_LeastTotalCost_LTC_brkLR15_SSP1_P50	1.5°C	2030	127.98
REMIND 2.1_LeastTotalCost_LTC_brkLR15_SSP2_P50	2.0°C	2030	149.777
REMIND 2.1_LeastTotalCost_LTC_brkLR15_SSP5_P50	2.0°C	2030	179.384
REMIND 2.1_LeastTotalCost_LTC_brkSR15_SSP1_P50	1.5°C	2030	21.4839
REMIND 2.1_LeastTotalCost_LTC_brkSR15_SSP2_P50	2.0°C	2030	50.8426
REMIND 2.1_LeastTotalCost_LTC_brkSR15_SSP5_P50	2.0°C	2030	115.038
REMIND 2.1_R2p1_SSP1-PkBudg1100	1.5°C	2030	95.0182
REMIND 2.1_R2p1_SSP1-PkBudg1300	1.5°C	2030	22.1791
REMIND 2.1_R2p1_SSP1-PkBudg900	1.5°C	2030	127.92
REMIND 2.1_R2p1_SSP2-PkBudg1100	2.0°C	2030	124.398
REMIND 2.1_R2p1_SSP2-PkBudg1300	2.0°C	2030	59.9683
REMIND 2.1_R2p1_SSP2-PkBudg900	1.5°C	2030	184.934
REMIND 2.1_R2p1_SSP5-PkBudg1100	1.5°C	2030	219.644
REMIND 2.1_R2p1_SSP5-PkBudg1300	2.0°C	2030	174.03
REMIND 2.1_R2p1_SSP5-PkBudg900	1.5°C	2030	323.522
REMIND 2.1_TechCost-SSP2-B1100-bioH	2.0°C	2030	129.272
REMIND 2.1_TechCost-SSP2-B1100-ccsH	2.0°C	2030	141.499
REMIND 2.1_TechCost-SSP2-B1100-coalH	2.0°C	2030	135.118
REMIND 2.1_TechCost-SSP2-B1100-elh2H	2.0°C	2030	140.669
REMIND 2.1_TechCost-SSP2-B1100-gasH	2.0°C	2030	131.617
REMIND 2.1_TechCost-SSP2-B1100-nucH	2.0°C	2030	131.938
REMIND 2.1_TechCost-SSP2-B1100-oilH	2.0°C	2030	143.321
REMIND 2.1_TechCost-SSP2-B1100-spvH	2.0°C	2030	127.138
REMIND 2.1_TechCost-SSP2-B1100-windH	2.0°C	2030	121.572
REMIND-Buildings 2.0_BEG-Budg600	1.5°C	2030	118.415
REMIND-Buildings 2.0_BEG-Budg600-EG	1.5°C	2030	120.661
REMIND-MAgPIE 1.7-3.0_CD-LINKS_INDC2030i_1000	1.5°C	2030	28.8201
REMIND-MAgPIE 1.7-3.0_CD-LINKS_INDC2030i_1600	2.0°C	2030	28.8201
REMIND-MAgPIE 1.7-3.0_CD-LINKS_INDC2030i_400	1.5°C	2030	28.8201
REMIND-MAgPIE 1.7-3.0_CD-LINKS_NPi2020_1000	1.5°C	2030	30.3465
REMIND-MAgPIE 1.7-3.0_CD-LINKS_NPi2020_1600	2.0°C	2030	8.6482
REMIND-MAgPIE 1.7-3.0_CD-LINKS_NPi2020_400	1.5°C	2030	105.41
REMIND-MAgPIE 1.7-3.0_CO_2Deg2020	1.5°C	2030	30.6065
REMIND-MAgPIE 1.7-3.0_CO_2Deg2030	1.5°C	2030	28.6007
REMIND-MAgPIE 1.7-3.0_CO_Bridge	1.5°C	2030	32.435
REMIND-MAgPIE 1.7-3.0_PEP_1p5C_full_NDC	1.5°C	2030	28.6007
REMIND-MAgPIE 1.7-3.0_PEP_1p5C_full_eff	1.5°C	2030	41.8254
REMIND-MAgPIE 1.7-3.0_PEP_1p5C_full_goodpractice	1.5°C	2030	27.8229
REMIND-MAgPIE 1.7-3.0_PEP_1p5C_full_netzero	1.5°C	2030	63.4382
REMIND-MAgPIE 1.7-3.0_PEP_1p5C_red_eff	1.5°C	2030	229.811
REMIND-MAgPIE 1.7-3.0_PEP_2C_full_NDC	1.5°C	2030	28.6007
REMIND-MAgPIE 1.7-3.0_PEP_2C_full_eff	1.5°C	2030	30.6065
REMIND-MAgPIE 1.7-3.0_PEP_2C_full_goodpractice	1.5°C	2030	27.8229
REMIND-MAgPIE 1.7-3.0_PEP_2C_full_netzero	1.5°C	2030	63.4382
REMIND-MAgPIE 1.7-3.0_PEP_2C_red_NDC	1.5°C	2030	28.6007
REMIND-MAgPIE 1.7-3.0_PEP_2C_red_eff	1.5°C	2030	32.8434
REMIND-MAgPIE 1.7-3.0_PEP_2C_red_goodpractice	1.5°C	2030	27.8229
REMIND-MAgPIE 1.7-3.0_PEP_2C_red_netzero	1.5°C	2030	63.4382
REMIND-MAgPIE 2.0-4.1_Diff_1300Gt_hybrid_def	2.0°C	2030	141.578
REMIND-MAgPIE 2.0-4.1_Diff_1300Gt_no-transfer_def	2.0°C	2030	436.772
REMIND-MAgPIE 2.0-4.1_Diff_1300Gt_uniform-pricing_def	2.0°C	2030	25.8546
REMIND-MAgPIE 2.1-4.2_CEMICS_SSP1-1p5C-fullCDR	1.5°C	2030	117.562
REMIND-MAgPIE 2.1-4.2_CEMICS_SSP1-1p5C-minCDR	1.5°C	2030	90.5882
REMIND-MAgPIE 2.1-4.2_CEMICS_SSP2-1p5C-fullCDR	1.5°C	2030	171.954
REMIND-MAgPIE 2.1-4.2_CEMICS_SSP2-1p5C-minCDR	1.5°C	2030	89.5571
REMIND-MAgPIE 2.1-4.2_CEMICS_SSP2-2C-fullCDR	2.0°C	2030	52.25
REMIND-MAgPIE 2.1-4.2_CEMICS_SSP2-2C-minCDR	2.0°C	2030	90.1488
REMIND-MAgPIE 2.1-4.2_EN_INDCi2030_1000	2.0°C	2030	26.4783
REMIND-MAgPIE 2.1-4.2_EN_INDCi2030_1000_COV	2.0°C	2030	10.6455
REMIND-MAgPIE 2.1-4.2_EN_INDCi2030_1000_COV_NDCp	2.0°C	2030	162.085
REMIND-MAgPIE 2.1-4.2_EN_INDCi2030_1000_NDCp	2.0°C	2030	184.008
REMIND-MAgPIE 2.1-4.2_EN_INDCi2030_1000f	2.0°C	2030	26.4783
REMIND-MAgPIE 2.1-4.2_EN_INDCi2030_1000f_COV	2.0°C	2030	10.6455
REMIND-MAgPIE 2.1-4.2_EN_INDCi2030_1000f_COV_NDCp	2.0°C	2030	162.085
REMIND-MAgPIE 2.1-4.2_EN_INDCi2030_1000f_NDCp	2.0°C	2030	184.008
REMIND-MAgPIE 2.1-4.2_EN_INDCi2030_1200	2.0°C	2030	26.4783
REMIND-MAgPIE 2.1-4.2_EN_INDCi2030_1200f	2.0°C	2030	26.4783
REMIND-MAgPIE 2.1-4.2_EN_INDCi2030_1400	2.0°C	2030	26.4783
REMIND-MAgPIE 2.1-4.2_EN_INDCi2030_1400f	2.0°C	2030	26.4783
REMIND-MAgPIE 2.1-4.2_EN_INDCi2030_300f	1.5°C	2030	26.4783
REMIND-MAgPIE 2.1-4.2_EN_INDCi2030_400f	1.5°C	2030	26.4783
REMIND-MAgPIE 2.1-4.2_EN_INDCi2030_500f	1.5°C	2030	26.4783
REMIND-MAgPIE 2.1-4.2_EN_INDCi2030_600_COV	1.5°C	2030	10.6455
REMIND-MAgPIE 2.1-4.2_EN_INDCi2030_600_COV_NDCp	1.5°C	2030	162.085
REMIND-MAgPIE 2.1-4.2_EN_INDCi2030_600f	1.5°C	2030	26.4783
REMIND-MAgPIE 2.1-4.2_EN_INDCi2030_600f_COV	1.5°C	2030	10.6455
REMIND-MAgPIE 2.1-4.2_EN_INDCi2030_600f_COV_NDCp	1.5°C	2030	162.085
REMIND-MAgPIE 2.1-4.2_EN_INDCi2030_600f_NDCp	1.5°C	2030	184.008
REMIND-MAgPIE 2.1-4.2_EN_INDCi2030_700	2.0°C	2030	26.4783
REMIND-MAgPIE 2.1-4.2_EN_INDCi2030_700f	2.0°C	2030	26.4783
REMIND-MAgPIE 2.1-4.2_EN_INDCi2030_800	2.0°C	2030	26.4783
REMIND-MAgPIE 2.1-4.2_EN_INDCi2030_800f	2.0°C	2030	26.4783
REMIND-MAgPIE 2.1-4.2_EN_INDCi2030_900	2.0°C	2030	26.4783
REMIND-MAgPIE 2.1-4.2_EN_INDCi2030_900f	2.0°C	2030	26.4783
REMIND-MAgPIE 2.1-4.2_EN_NPi2020_1000	2.0°C	2030	32.4847
REMIND-MAgPIE 2.1-4.2_EN_NPi2020_1000_COV	2.0°C	2030	20.3271
REMIND-MAgPIE 2.1-4.2_EN_NPi2020_1000f	2.0°C	2030	33.1734
REMIND-MAgPIE 2.1-4.2_EN_NPi2020_1000f_COV	2.0°C	2030	28.7971
REMIND-MAgPIE 2.1-4.2_EN_NPi2020_1200	2.0°C	2030	27.2426
REMIND-MAgPIE 2.1-4.2_EN_NPi2020_1200f	2.0°C	2030	15.6288
REMIND-MAgPIE 2.1-4.2_EN_NPi2020_1400	2.0°C	2030	10.8598
REMIND-MAgPIE 2.1-4.2_EN_NPi2020_1400f	2.0°C	2030	10.8598
REMIND-MAgPIE 2.1-4.2_EN_NPi2020_1600	2.0°C	2030	10.5187
REMIND-MAgPIE 2.1-4.2_EN_NPi2020_1600f	2.0°C	2030	10.5187
REMIND-MAgPIE 2.1-4.2_EN_NPi2020_200f	1.5°C	2030	130.139
REMIND-MAgPIE 2.1-4.2_EN_NPi2020_300f	1.5°C	2030	124.359
REMIND-MAgPIE 2.1-4.2_EN_NPi2020_400	1.5°C	2030	259.54
REMIND-MAgPIE 2.1-4.2_EN_NPi2020_400f	1.5°C	2030	115.946
REMIND-MAgPIE 2.1-4.2_EN_NPi2020_500	1.5°C	2030	178.144
REMIND-MAgPIE 2.1-4.2_EN_NPi2020_500f	1.5°C	2030	111.194
REMIND-MAgPIE 2.1-4.2_EN_NPi2020_600	1.5°C	2030	136.724
REMIND-MAgPIE 2.1-4.2_EN_NPi2020_600_COV	1.5°C	2030	116.26
REMIND-MAgPIE 2.1-4.2_EN_NPi2020_600f	1.5°C	2030	91.7338
REMIND-MAgPIE 2.1-4.2_EN_NPi2020_600f_COV	1.5°C	2030	55.321
REMIND-MAgPIE 2.1-4.2_EN_NPi2020_700	2.0°C	2030	110.393
REMIND-MAgPIE 2.1-4.2_EN_NPi2020_700f	2.0°C	2030	87.3291
REMIND-MAgPIE 2.1-4.2_EN_NPi2020_800	2.0°C	2030	60.4631
REMIND-MAgPIE 2.1-4.2_EN_NPi2020_800f	2.0°C	2030	57.9238
REMIND-MAgPIE 2.1-4.2_EN_NPi2020_900	2.0°C	2030	53.844
REMIND-MAgPIE 2.1-4.2_EN_NPi2020_900f	2.0°C	2030	54.2089
REMIND-MAgPIE 2.1-4.2_NGFS2_Below 2°C	2.0°C	2030	53.1678
REMIND-MAgPIE 2.1-4.2_NGFS2_Below 2°C - IPD-95th	2.0°C	2030	46.2922
REMIND-MAgPIE 2.1-4.2_NGFS2_Below 2°C - IPD-median	2.0°C	2030	47.3869
REMIND-MAgPIE 2.1-4.2_NGFS2_Delayed Transition	2.0°C	2030	11.5242
REMIND-MAgPIE 2.1-4.2_NGFS2_Divergent Net Zero Policies	1.5°C	2030	160.787
REMIND-MAgPIE 2.1-4.2_NGFS2_Net-Zero 2050	1.5°C	2030	230.429
REMIND-MAgPIE 2.1-4.2_NGFS2_Net-Zero 2050 - IPD-95th	1.5°C	2030	230.381
REMIND-MAgPIE 2.1-4.2_NGFS2_Net-Zero 2050 - IPD-median	1.5°C	2030	233.576
REMIND-MAgPIE 2.1-4.2_SusDev_SDP-PkBudg1000	1.5°C	2030	77.7526
REMIND-MAgPIE 2.1-4.2_SusDev_SSP1-PkBudg900	1.5°C	2030	124.434
REMIND-MAgPIE 2.1-4.2_SusDev_SSP2-PkBudg900	1.5°C	2030	181.63
REMIND-MAgPIE 2.1-4.3_DeepElec_SSP2_ HighRE_Budg1100	2.0°C	2030	77.8245
REMIND-MAgPIE 2.1-4.3_DeepElec_SSP2_ HighRE_Budg1300	2.0°C	2030	12.3989
REMIND-MAgPIE 2.1-4.3_DeepElec_SSP2_ HighRE_Budg900	1.5°C	2030	77.8261
REMIND-MAgPIE 2.1-4.3_DeepElec_SSP2_def_Budg1100	1.5°C	2030	130.474
REMIND-MAgPIE 2.1-4.3_DeepElec_SSP2_def_Budg1300	2.0°C	2030	42.2614
REMIND-MAgPIE 2.1-4.3_DeepElec_SSP2_def_Budg900	1.5°C	2030	205.538
REMIND-Transport 2.1_Transport_Budg1100_Conv	2.0°C	2030	90.5882
REMIND-Transport 2.1_Transport_Budg1100_Conv-LowD	2.0°C	2030	90.5882
REMIND-Transport 2.1_Transport_Budg1100_ConvSyn	2.0°C	2030	41.0268
REMIND-Transport 2.1_Transport_Budg1100_ElecPush	2.0°C	2030	90.5882
REMIND-Transport 2.1_Transport_Budg1100_ElecPush-LowD	2.0°C	2030	90.5882
REMIND-Transport 2.1_Transport_Budg1100_H2Push	2.0°C	2030	90.5882
TIAM-ECN 1.1_EN_INDCi2030_1000	2.0°C	2030	31.9982
TIAM-ECN 1.1_EN_INDCi2030_1000_COV	2.0°C	2030	29.9615
TIAM-ECN 1.1_EN_INDCi2030_1000_NDCp	2.0°C	2030	459.953
TIAM-ECN 1.1_EN_INDCi2030_1000f	2.0°C	2030	31.9982
TIAM-ECN 1.1_EN_INDCi2030_1000f_COV	2.0°C	2030	29.9615
TIAM-ECN 1.1_EN_INDCi2030_1000f_NDCp	2.0°C	2030	459.953
TIAM-ECN 1.1_EN_INDCi2030_1200	2.0°C	2030	31.9982
TIAM-ECN 1.1_EN_INDCi2030_1200f	2.0°C	2030	31.9982
TIAM-ECN 1.1_EN_INDCi2030_1400	2.0°C	2030	31.9982
TIAM-ECN 1.1_EN_INDCi2030_1400f	2.0°C	2030	31.9982
TIAM-ECN 1.1_EN_INDCi2030_1600	2.0°C	2030	31.9982
TIAM-ECN 1.1_EN_INDCi2030_900	2.0°C	2030	31.9982
TIAM-ECN 1.1_EN_INDCi2030_900f	2.0°C	2030	31.9982
TIAM-ECN 1.1_EN_NPi2020_1000	2.0°C	2030	470.064
TIAM-ECN 1.1_EN_NPi2020_1000_COV	2.0°C	2030	435.944
TIAM-ECN 1.1_EN_NPi2020_1000f	2.0°C	2030	226.939
TIAM-ECN 1.1_EN_NPi2020_1000f_COV	2.0°C	2030	220.367
TIAM-ECN 1.1_EN_NPi2020_1200	2.0°C	2030	216.095
TIAM-ECN 1.1_EN_NPi2020_1200f	2.0°C	2030	112.609
TIAM-ECN 1.1_EN_NPi2020_1400	2.0°C	2030	69.2366
TIAM-ECN 1.1_EN_NPi2020_1400f	2.0°C	2030	21.928
TIAM-ECN 1.1_EN_NPi2020_1600	2.0°C	2030	10.8067
TIAM-ECN 1.1_EN_NPi2020_800	2.0°C	2030	683.153
TIAM-ECN 1.1_EN_NPi2020_800f	2.0°C	2030	468.864
TIAM-ECN 1.1_EN_NPi2020_900	2.0°C	2030	564.122
TIAM-ECN 1.1_EN_NPi2020_900f	2.0°C	2030	334.686
WITCH 5.0_CO_2Deg2020	2.0°C	2030	59.4242
WITCH 5.0_CO_2Deg2030	2.0°C	2030	2.5
WITCH 5.0_CO_Bridge	2.0°C	2030	58.9343
WITCH 5.0_EN_INDCi2030_1000	2.0°C	2030	2.5
WITCH 5.0_EN_INDCi2030_1000_NDCp	2.0°C	2030	2.5
WITCH 5.0_EN_INDCi2030_1000f	2.0°C	2030	2.5
WITCH 5.0_EN_INDCi2030_1000f_NDCp	2.0°C	2030	2.5
WITCH 5.0_EN_INDCi2030_1200	2.0°C	2030	2.5
WITCH 5.0_EN_INDCi2030_1200_NDCp	2.0°C	2030	2.5
WITCH 5.0_EN_INDCi2030_1200f	2.0°C	2030	2.5
WITCH 5.0_EN_INDCi2030_1200f_NDCp	2.0°C	2030	2.5
WITCH 5.0_EN_INDCi2030_1400	2.0°C	2030	2.5
WITCH 5.0_EN_INDCi2030_1400_NDCp	2.0°C	2030	2.5
WITCH 5.0_EN_INDCi2030_1400f	2.0°C	2030	2.5
WITCH 5.0_EN_INDCi2030_1400f_NDCp	2.0°C	2030	2.5
WITCH 5.0_EN_INDCi2030_500f	1.5°C	2030	2.5
WITCH 5.0_EN_INDCi2030_600f	2.0°C	2030	2.5
WITCH 5.0_EN_INDCi2030_600f_NDCp	2.0°C	2030	2.5
WITCH 5.0_EN_INDCi2030_700f	2.0°C	2030	2.5
WITCH 5.0_EN_INDCi2030_700f_NDCp	2.0°C	2030	2.5
WITCH 5.0_EN_INDCi2030_800	2.0°C	2030	2.5
WITCH 5.0_EN_INDCi2030_800_NDCp	2.0°C	2030	2.5
WITCH 5.0_EN_INDCi2030_800f	2.0°C	2030	2.5
WITCH 5.0_EN_INDCi2030_800f_NDCp	2.0°C	2030	2.5
WITCH 5.0_EN_INDCi2030_900	2.0°C	2030	2.5
WITCH 5.0_EN_INDCi2030_900_NDCp	2.0°C	2030	2.5
WITCH 5.0_EN_INDCi2030_900f	2.0°C	2030	2.5
WITCH 5.0_EN_INDCi2030_900f_NDCp	2.0°C	2030	2.5
WITCH 5.0_EN_NPi2020_1000	2.0°C	2030	58.8237
WITCH 5.0_EN_NPi2020_1000f	2.0°C	2030	58.8237
WITCH 5.0_EN_NPi2020_1200	2.0°C	2030	58.8237
WITCH 5.0_EN_NPi2020_1200f	2.0°C	2030	51.0666
WITCH 5.0_EN_NPi2020_1400	2.0°C	2030	10.7
WITCH 5.0_EN_NPi2020_1400f	2.0°C	2030	8.62462
WITCH 5.0_EN_NPi2020_1600	2.0°C	2030	2.5
WITCH 5.0_EN_NPi2020_1600f	2.0°C	2030	2.5
WITCH 5.0_EN_NPi2020_400f	1.5°C	2030	58.8237
WITCH 5.0_EN_NPi2020_450	1.5°C	2030	61.1376
WITCH 5.0_EN_NPi2020_450f	1.5°C	2030	58.8237
WITCH 5.0_EN_NPi2020_500	1.5°C	2030	60.3349
WITCH 5.0_EN_NPi2020_500f	1.5°C	2030	58.8237
WITCH 5.0_EN_NPi2020_600	2.0°C	2030	58.8237
WITCH 5.0_EN_NPi2020_600f	2.0°C	2030	58.8237
WITCH 5.0_EN_NPi2020_700	2.0°C	2030	58.8237
WITCH 5.0_EN_NPi2020_700f	2.0°C	2030	58.8237
WITCH 5.0_EN_NPi2020_800	2.0°C	2030	58.8237
WITCH 5.0_EN_NPi2020_800f	2.0°C	2030	58.8237
WITCH 5.0_EN_NPi2020_900	2.0°C	2030	58.8237
WITCH 5.0_EN_NPi2020_900f	2.0°C	2030	58.8237
