# Supplementary material for: Feasible deployment of carbon capture and storage and the requirements of climate targets
Source: Nat Clim Chang. 2024 Sep 25;14(10):1047–55. doi: 10.1038/s41558-024-02104-0 (PMC11458486; doi:10.1038/s41558-024-02104-0)
Supplement: Supplementary file 11 — Statistical Source Data [file 41558_2024_2104_MOESM11_ESM.xlsx]

## Sheet: edf7_scenarios
model_scenario	temp	Year	Mt/yr
AIM/CGE 2.2_EN_INDCi2030_1000f	2.0°C	2040	345.407
AIM/CGE 2.2_EN_INDCi2030_1200	2.0°C	2040	346.26
AIM/CGE 2.2_EN_INDCi2030_1200f	2.0°C	2040	343.761
AIM/CGE 2.2_EN_INDCi2030_1400	2.0°C	2040	349.915
AIM/CGE 2.2_EN_INDCi2030_1400f	2.0°C	2040	317.428
AIM/CGE 2.2_EN_INDCi2030_800f	2.0°C	2040	343.211
AIM/CGE 2.2_EN_INDCi2030_900f	2.0°C	2040	343.254
AIM/CGE 2.2_EN_NPi2020_1000	2.0°C	2040	422.283
AIM/CGE 2.2_EN_NPi2020_1000f	2.0°C	2040	285.255
AIM/CGE 2.2_EN_NPi2020_1200	2.0°C	2040	305.598
AIM/CGE 2.2_EN_NPi2020_1200f	2.0°C	2040	220.322
AIM/CGE 2.2_EN_NPi2020_1400	2.0°C	2040	203.349
AIM/CGE 2.2_EN_NPi2020_1400f	2.0°C	2040	181.404
AIM/CGE 2.2_EN_NPi2020_300f	1.5°C	2040	714.569
AIM/CGE 2.2_EN_NPi2020_400f	1.5°C	2040	630.402
AIM/CGE 2.2_EN_NPi2020_500f	1.5°C	2040	525.102
AIM/CGE 2.2_EN_NPi2020_600	1.5°C	2040	842.092
AIM/CGE 2.2_EN_NPi2020_600f	1.5°C	2040	473.713
AIM/CGE 2.2_EN_NPi2020_700	2.0°C	2040	681.719
AIM/CGE 2.2_EN_NPi2020_700f	2.0°C	2040	436.705
AIM/CGE 2.2_EN_NPi2020_800	2.0°C	2040	568.914
AIM/CGE 2.2_EN_NPi2020_800f	2.0°C	2040	420.435
AIM/CGE 2.2_EN_NPi2020_900	2.0°C	2040	473.713
AIM/CGE 2.2_EN_NPi2020_900f	2.0°C	2040	349.83
COFFEE 1.1_CO_2Deg2020	2.0°C	2040	117.829
COFFEE 1.1_CO_2Deg2030	2.0°C	2040	192.224
COFFEE 1.1_CO_Bridge	2.0°C	2040	268.14
COFFEE 1.1_EN_INDCi2030_1000	2.0°C	2040	150.09
COFFEE 1.1_EN_INDCi2030_1000_NDCp	2.0°C	2040	252.771
COFFEE 1.1_EN_INDCi2030_1200	2.0°C	2040	182.596
COFFEE 1.1_EN_INDCi2030_400f	1.5°C	2040	194.208
COFFEE 1.1_EN_INDCi2030_500	2.0°C	2040	399.984
COFFEE 1.1_EN_INDCi2030_500f	1.5°C	2040	192.102
COFFEE 1.1_EN_INDCi2030_600	2.0°C	2040	399.983
COFFEE 1.1_EN_INDCi2030_600_NDCp	2.0°C	2040	399.983
COFFEE 1.1_EN_INDCi2030_600f	2.0°C	2040	192.224
COFFEE 1.1_EN_INDCi2030_700	2.0°C	2040	399.968
COFFEE 1.1_EN_INDCi2030_700f	2.0°C	2040	196.665
COFFEE 1.1_EN_INDCi2030_800	2.0°C	2040	150.09
COFFEE 1.1_EN_INDCi2030_800f	2.0°C	2040	171.838
COFFEE 1.1_EN_INDCi2030_900	2.0°C	2040	204.4
COFFEE 1.1_EN_INDCi2030_900f	2.0°C	2040	184.405
COFFEE 1.1_EN_NPi2020_1000	2.0°C	2040	142.856
COFFEE 1.1_EN_NPi2020_1200	2.0°C	2040	119.36
COFFEE 1.1_EN_NPi2020_400	1.5°C	2040	399.983
COFFEE 1.1_EN_NPi2020_400_lowBECCS	2.0°C	2040	399.984
COFFEE 1.1_EN_NPi2020_400f	1.5°C	2040	199.05
COFFEE 1.1_EN_NPi2020_400f_lowBECCS	2.0°C	2040	190.401
COFFEE 1.1_EN_NPi2020_500	2.0°C	2040	399.972
COFFEE 1.1_EN_NPi2020_500f	1.5°C	2040	188.081
COFFEE 1.1_EN_NPi2020_600	2.0°C	2040	399.965
COFFEE 1.1_EN_NPi2020_600f	2.0°C	2040	117.829
COFFEE 1.1_EN_NPi2020_700	2.0°C	2040	399.962
COFFEE 1.1_EN_NPi2020_700f	2.0°C	2040	123.782
COFFEE 1.1_EN_NPi2020_800	2.0°C	2040	191.369
COFFEE 1.1_EN_NPi2020_800f	2.0°C	2040	120.547
COFFEE 1.1_EN_NPi2020_900	2.0°C	2040	146.365
COFFEE 1.1_EN_NPi2020_900f	2.0°C	2040	126.837
EPPA 6_2CNow_Gradual	2.0°C	2040	59.9308
EPPA 6_Paris1.5C_OptTax	2.0°C	2040	55.4671
EPPA 6_Paris2C_Gradual	2.0°C	2040	28.2188
EPPA 6_Paris2C_OptTax	2.0°C	2040	59.9308
GCAM 5.2_NGFS1_Immediate 2C with CDR (Orderly, Rep)	2.0°C	2040	786.121
GCAM 5.3_NGFS2_Below 2°C	2.0°C	2040	134.794
GCAM 5.3_NGFS2_Delayed Transition	2.0°C	2040	548.06
GCAM 5.3_NGFS2_Divergent Net Zero Policies	1.5°C	2040	931.463
GCAM 5.3_NGFS2_Net-Zero 2050	1.5°C	2040	1088.45
GCAM 5.3_R_MAC_30_n0	1.5°C	2040	1788.85
GCAM 5.3_R_MAC_35_n0	2.0°C	2040	1797.02
GCAM 5.3_R_MAC_35_n8	1.5°C	2040	2113.62
GCAM 5.3_R_MAC_40_n0	2.0°C	2040	1961.19
GCAM 5.3_R_MAC_40_n8	1.5°C	2040	2283.42
GCAM 5.3_R_MAC_45_n0	2.0°C	2040	1481.27
GCAM 5.3_R_MAC_45_n8	1.5°C	2040	1889.07
GCAM 5.3_R_MAC_50_n0	2.0°C	2040	1165.35
GCAM 5.3_R_MAC_50_n8	1.5°C	2040	1493.42
GCAM 5.3_R_MAC_55_n0	2.0°C	2040	979.505
GCAM 5.3_R_MAC_55_n8	1.5°C	2040	1215.88
GCAM 5.3_R_MAC_60_n0	2.0°C	2040	856.315
GCAM 5.3_R_MAC_60_n8	1.5°C	2040	1038.77
GCAM 5.3_R_MAC_65_n0	2.0°C	2040	762.763
GCAM 5.3_R_MAC_65_n8	2.0°C	2040	918.084
GCAM 5.3_R_MAC_70_n0	2.0°C	2040	689.717
GCAM 5.3_R_MAC_70_n8	2.0°C	2040	827.665
GCAM 5.3_R_MAC_75_n0	2.0°C	2040	638.265
GCAM 5.3_R_MAC_75_n8	2.0°C	2040	753.212
GCAM 5.3_R_MAC_80_n0	2.0°C	2040	597.658
GCAM 5.3_R_MAC_80_n8	2.0°C	2040	693.134
GCAM 5.3_R_MAC_85_n8	2.0°C	2040	649.085
GCAM 5.3_R_MAC_90_n8	2.0°C	2040	613.029
GCAM 5.3_R_MAC_95_n8	2.0°C	2040	582.651
GCAM 5.3_SSP_SSP2	2.0°C	2040	838.912
GCAM 5.3_SSP_SSP3	1.5°C	2040	806.729
GCAM 5.3_SSP_SSP4	1.5°C	2040	918.58
GCAM 5.3_SSP_SSP5	2.0°C	2040	1494.32
GEM-E3_V2021_EN_INDCi2030_1000	2.0°C	2040	125.217
GEM-E3_V2021_EN_INDCi2030_1000_COV	2.0°C	2040	119.095
GEM-E3_V2021_EN_INDCi2030_1000_COV_NDCp	2.0°C	2040	120.415
GEM-E3_V2021_EN_INDCi2030_1000_NDCp	2.0°C	2040	136.201
GEM-E3_V2021_EN_INDCi2030_1000f	2.0°C	2040	103.803
GEM-E3_V2021_EN_INDCi2030_1000f_COV	2.0°C	2040	99.0306
GEM-E3_V2021_EN_INDCi2030_1000f_COV_NDCp	2.0°C	2040	108.185
GEM-E3_V2021_EN_INDCi2030_1000f_NDCp	2.0°C	2040	111.834
GEM-E3_V2021_EN_INDCi2030_1400	2.0°C	2040	79.2008
GEM-E3_V2021_EN_INDCi2030_1400f	2.0°C	2040	79.2008
GEM-E3_V2021_EN_INDCi2030_600f	1.5°C	2040	154.463
GEM-E3_V2021_EN_INDCi2030_600f_COV	1.5°C	2040	145.052
GEM-E3_V2021_EN_INDCi2030_600f_COV_NDCp	1.5°C	2040	155.851
GEM-E3_V2021_EN_INDCi2030_600f_NDCp	1.5°C	2040	162.683
GEM-E3_V2021_EN_INDCi2030_800	2.0°C	2040	165.493
GEM-E3_V2021_EN_INDCi2030_800f	1.5°C	2040	128.431
GEM-E3_V2021_EN_NPi2020_1000	2.0°C	2040	102.322
GEM-E3_V2021_EN_NPi2020_1000_COV	2.0°C	2040	99.7281
GEM-E3_V2021_EN_NPi2020_1000f	2.0°C	2040	95.5111
GEM-E3_V2021_EN_NPi2020_1000f_COV	2.0°C	2040	91.622
GEM-E3_V2021_EN_NPi2020_1400f	2.0°C	2040	72.8339
GEM-E3_V2021_EN_NPi2020_400f	1.5°C	2040	151.763
GEM-E3_V2021_EN_NPi2020_500	1.5°C	2040	185.072
GEM-E3_V2021_EN_NPi2020_500f	1.5°C	2040	141.157
GEM-E3_V2021_EN_NPi2020_600	1.5°C	2040	174.346
GEM-E3_V2021_EN_NPi2020_600_COV	1.5°C	2040	167.535
GEM-E3_V2021_EN_NPi2020_600f	1.5°C	2040	131.605
GEM-E3_V2021_EN_NPi2020_600f_COV	1.5°C	2040	130.555
GEM-E3_V2021_EN_NPi2020_800	2.0°C	2040	145.826
GEM-E3_V2021_EN_NPi2020_800f	2.0°C	2040	105.401
IMAGE 3.0_CO_2Deg2020	2.0°C	2040	76.6248
IMAGE 3.0_CO_2Deg2030	2.0°C	2040	35.3494
IMAGE 3.0_CO_Bridge	2.0°C	2040	52.6511
IMAGE 3.0_EN_INDCi2030_1000	2.0°C	2040	816.546
IMAGE 3.0_EN_INDCi2030_1000f	2.0°C	2040	497.324
IMAGE 3.0_EN_INDCi2030_1200	2.0°C	2040	575.58
IMAGE 3.0_EN_INDCi2030_1200f	2.0°C	2040	435.312
IMAGE 3.0_EN_INDCi2030_1400f	2.0°C	2040	439.506
IMAGE 3.0_EN_INDCi2030_800f	2.0°C	2040	796.516
IMAGE 3.0_EN_NPi2020_1000	2.0°C	2040	879.963
IMAGE 3.0_EN_NPi2020_1000f	2.0°C	2040	886.888
IMAGE 3.0_EN_NPi2020_1200	2.0°C	2040	690.891
IMAGE 3.0_EN_NPi2020_1200f	2.0°C	2040	676.692
IMAGE 3.0_EN_NPi2020_1400	2.0°C	2040	542.162
IMAGE 3.0_EN_NPi2020_1400f	2.0°C	2040	562.776
IMAGE 3.0_EN_NPi2020_600f	2.0°C	2040	1255.85
IMAGE 3.0_EN_NPi2020_800	2.0°C	2040	1211.45
IMAGE 3.0_EN_NPi2020_800f	2.0°C	2040	995.741
IMAGE 3.2_SSP1_SPA1_19I_D	1.5°C	2040	940.529
IMAGE 3.2_SSP1_SPA1_19I_D_LB	1.5°C	2040	1095.35
IMAGE 3.2_SSP1_SPA1_19I_LI	1.5°C	2040	553.763
IMAGE 3.2_SSP1_SPA1_19I_LIRE	1.5°C	2040	732.436
IMAGE 3.2_SSP1_SPA1_19I_LIRE_LB	1.5°C	2040	1517.53
IMAGE 3.2_SSP1_SPA1_19I_RE	1.5°C	2040	704.458
IMAGE 3.2_SSP1_SPA1_19I_RE_LB	1.5°C	2040	2143.36
IMAGE 3.2_SSP1_SPA1_26I_D	2.0°C	2040	162.172
IMAGE 3.2_SSP1_SPA1_26I_LI	2.0°C	2040	91.8714
IMAGE 3.2_SSP1_SPA1_26I_LIRE	2.0°C	2040	67.3829
IMAGE 3.2_SSP1_SPA1_26I_RE	2.0°C	2040	229.232
IMAGE 3.2_SSP2_SPA0_26I_D	2.0°C	2040	384.098
IMAGE 3.2_SSP2_SPA1_19I_D_LB	1.5°C	2040	1164.61
IMAGE 3.2_SSP2_SPA1_19I_LIRE_LB	1.5°C	2040	1436.37
IMAGE 3.2_SSP2_SPA1_19I_RE_LB	1.5°C	2040	1594.19
IMAGE 3.2_SSP2_SPA2_19I_D	1.5°C	2040	1378.58
IMAGE 3.2_SSP2_SPA2_19I_LI	1.5°C	2040	688.63
IMAGE 3.2_SSP2_SPA2_19I_LIRE	1.5°C	2040	925.765
IMAGE 3.2_SSP2_SPA2_19I_RE	1.5°C	2040	2468.65
IMAGE 3.2_SSP2_SPA2_26I_D	2.0°C	2040	289.294
IMAGE 3.2_SSP2_SPA2_26I_LI	2.0°C	2040	97.9659
IMAGE 3.2_SSP2_SPA2_26I_LIRE	2.0°C	2040	64.8411
IMAGE 3.2_SSP2_SPA2_26I_RE	2.0°C	2040	398.796
MESSAGEix-GLOBIOM_1.1_EN_INDCi2030_1000	2.0°C	2040	316.991
MESSAGEix-GLOBIOM_1.1_EN_INDCi2030_1000_COV	2.0°C	2040	257.081
MESSAGEix-GLOBIOM_1.1_EN_INDCi2030_1000_COV_NDCp	2.0°C	2040	238.444
MESSAGEix-GLOBIOM_1.1_EN_INDCi2030_1000_NDCp	2.0°C	2040	320.586
MESSAGEix-GLOBIOM_1.1_EN_INDCi2030_1000f	2.0°C	2040	232.128
MESSAGEix-GLOBIOM_1.1_EN_INDCi2030_1000f_COV	2.0°C	2040	185.902
MESSAGEix-GLOBIOM_1.1_EN_INDCi2030_1000f_COV_NDCp	2.0°C	2040	187.406
MESSAGEix-GLOBIOM_1.1_EN_INDCi2030_1000f_NDCp	2.0°C	2040	266.126
MESSAGEix-GLOBIOM_1.1_EN_INDCi2030_1200	2.0°C	2040	249.738
MESSAGEix-GLOBIOM_1.1_EN_INDCi2030_1200_COV	2.0°C	2040	180.601
MESSAGEix-GLOBIOM_1.1_EN_INDCi2030_1200_COV_NDCp	2.0°C	2040	197.107
MESSAGEix-GLOBIOM_1.1_EN_INDCi2030_1200_NDCp	2.0°C	2040	270.583
MESSAGEix-GLOBIOM_1.1_EN_INDCi2030_1200f	2.0°C	2040	140.655
MESSAGEix-GLOBIOM_1.1_EN_INDCi2030_1200f_COV	2.0°C	2040	116.489
MESSAGEix-GLOBIOM_1.1_EN_INDCi2030_1200f_COV_NDCp	2.0°C	2040	133.003
MESSAGEix-GLOBIOM_1.1_EN_INDCi2030_1200f_NDCp	2.0°C	2040	197.299
MESSAGEix-GLOBIOM_1.1_EN_INDCi2030_1400	2.0°C	2040	134.557
MESSAGEix-GLOBIOM_1.1_EN_INDCi2030_1400_COV	2.0°C	2040	109.087
MESSAGEix-GLOBIOM_1.1_EN_INDCi2030_1400_COV_NDCp	2.0°C	2040	118.494
MESSAGEix-GLOBIOM_1.1_EN_INDCi2030_1400_NDCp	2.0°C	2040	185.3
MESSAGEix-GLOBIOM_1.1_EN_INDCi2030_1400f	2.0°C	2040	93.2769
MESSAGEix-GLOBIOM_1.1_EN_INDCi2030_1400f_COV	2.0°C	2040	79.5579
MESSAGEix-GLOBIOM_1.1_EN_INDCi2030_1400f_COV_NDCp	2.0°C	2040	86.7276
MESSAGEix-GLOBIOM_1.1_EN_INDCi2030_1400f_NDCp	2.0°C	2040	138.548
MESSAGEix-GLOBIOM_1.1_EN_INDCi2030_1600_COV	2.0°C	2040	53.5838
MESSAGEix-GLOBIOM_1.1_EN_INDCi2030_1600_COV_NDCp	2.0°C	2040	66.9622
MESSAGEix-GLOBIOM_1.1_EN_INDCi2030_600f_COV	1.5°C	2040	284.704
MESSAGEix-GLOBIOM_1.1_EN_INDCi2030_600f_COV_NDCp	1.5°C	2040	268.807
MESSAGEix-GLOBIOM_1.1_EN_INDCi2030_700f	1.5°C	2040	287.797
MESSAGEix-GLOBIOM_1.1_EN_INDCi2030_700f_COV	1.5°C	2040	247.293
MESSAGEix-GLOBIOM_1.1_EN_INDCi2030_700f_COV_NDCp	1.5°C	2040	242.77
MESSAGEix-GLOBIOM_1.1_EN_INDCi2030_700f_NDCp	1.5°C	2040	301.885
MESSAGEix-GLOBIOM_1.1_EN_INDCi2030_800f	2.0°C	2040	275.852
MESSAGEix-GLOBIOM_1.1_EN_INDCi2030_800f_COV	2.0°C	2040	223.516
MESSAGEix-GLOBIOM_1.1_EN_INDCi2030_800f_COV_NDCp	2.0°C	2040	213.424
MESSAGEix-GLOBIOM_1.1_EN_INDCi2030_800f_NDCp	2.0°C	2040	292.666
MESSAGEix-GLOBIOM_1.1_EN_INDCi2030_900f	2.0°C	2040	260.499
MESSAGEix-GLOBIOM_1.1_EN_INDCi2030_900f_COV	2.0°C	2040	197.183
MESSAGEix-GLOBIOM_1.1_EN_INDCi2030_900f_COV_NDCp	2.0°C	2040	205.633
MESSAGEix-GLOBIOM_1.1_EN_INDCi2030_900f_NDCp	2.0°C	2040	272.839
MESSAGEix-GLOBIOM_1.1_EN_INDCi2030_950_COV	2.0°C	2040	291.2
MESSAGEix-GLOBIOM_1.1_EN_INDCi2030_950_COV_NDCp	2.0°C	2040	288.977
MESSAGEix-GLOBIOM_1.1_EN_INDCi2030_950f_COV	2.0°C	2040	190.806
MESSAGEix-GLOBIOM_1.1_EN_INDCi2030_950f_COV_NDCp	2.0°C	2040	196.681
MESSAGEix-GLOBIOM_1.1_EN_NPi2020_1000	2.0°C	2040	343.322
MESSAGEix-GLOBIOM_1.1_EN_NPi2020_1000_COV	2.0°C	2040	235.815
MESSAGEix-GLOBIOM_1.1_EN_NPi2020_1000_DR10p	2.0°C	2040	324.229
MESSAGEix-GLOBIOM_1.1_EN_NPi2020_1000_DR1p	2.0°C	2040	356.393
MESSAGEix-GLOBIOM_1.1_EN_NPi2020_1000_DR2p	2.0°C	2040	320.508
MESSAGEix-GLOBIOM_1.1_EN_NPi2020_1000_DR3p	2.0°C	2040	338.197
MESSAGEix-GLOBIOM_1.1_EN_NPi2020_1000_DR4p	2.0°C	2040	338.128
MESSAGEix-GLOBIOM_1.1_EN_NPi2020_1000f	2.0°C	2040	186.271
MESSAGEix-GLOBIOM_1.1_EN_NPi2020_1000f_COV	2.0°C	2040	152.939
MESSAGEix-GLOBIOM_1.1_EN_NPi2020_1000f_DR10p	2.0°C	2040	109.968
MESSAGEix-GLOBIOM_1.1_EN_NPi2020_1000f_DR1p	2.0°C	2040	357.424
MESSAGEix-GLOBIOM_1.1_EN_NPi2020_1000f_DR2p	2.0°C	2040	319.176
MESSAGEix-GLOBIOM_1.1_EN_NPi2020_1000f_DR3p	2.0°C	2040	296.109
MESSAGEix-GLOBIOM_1.1_EN_NPi2020_1000f_DR4p	2.0°C	2040	204.326
MESSAGEix-GLOBIOM_1.1_EN_NPi2020_1200	2.0°C	2040	184.596
MESSAGEix-GLOBIOM_1.1_EN_NPi2020_1200_COV	2.0°C	2040	128.468
MESSAGEix-GLOBIOM_1.1_EN_NPi2020_1200f	2.0°C	2040	127.217
MESSAGEix-GLOBIOM_1.1_EN_NPi2020_1200f_COV	2.0°C	2040	105.861
MESSAGEix-GLOBIOM_1.1_EN_NPi2020_1400	2.0°C	2040	128.03
MESSAGEix-GLOBIOM_1.1_EN_NPi2020_1400_COV	2.0°C	2040	82.332
MESSAGEix-GLOBIOM_1.1_EN_NPi2020_1400f	2.0°C	2040	76.7967
MESSAGEix-GLOBIOM_1.1_EN_NPi2020_1400f_COV	2.0°C	2040	53.5648
MESSAGEix-GLOBIOM_1.1_EN_NPi2020_1600	2.0°C	2040	48.7696
MESSAGEix-GLOBIOM_1.1_EN_NPi2020_1600_COV	2.0°C	2040	41.6883
MESSAGEix-GLOBIOM_1.1_EN_NPi2020_1600f_COV	2.0°C	2040	31.7343
MESSAGEix-GLOBIOM_1.1_EN_NPi2020_200f	1.5°C	2040	458.482
MESSAGEix-GLOBIOM_1.1_EN_NPi2020_300f	1.5°C	2040	458.686
MESSAGEix-GLOBIOM_1.1_EN_NPi2020_400f	1.5°C	2040	454.084
MESSAGEix-GLOBIOM_1.1_EN_NPi2020_450	1.5°C	2040	368.733
MESSAGEix-GLOBIOM_1.1_EN_NPi2020_450f	1.5°C	2040	438.431
MESSAGEix-GLOBIOM_1.1_EN_NPi2020_500	1.5°C	2040	393.899
MESSAGEix-GLOBIOM_1.1_EN_NPi2020_500f	1.5°C	2040	440.566
MESSAGEix-GLOBIOM_1.1_EN_NPi2020_600	1.5°C	2040	458.886
MESSAGEix-GLOBIOM_1.1_EN_NPi2020_600_COV	1.5°C	2040	434.35
MESSAGEix-GLOBIOM_1.1_EN_NPi2020_600_DR10p	1.5°C	2040	473.992
MESSAGEix-GLOBIOM_1.1_EN_NPi2020_600_DR1p	1.5°C	2040	420.874
MESSAGEix-GLOBIOM_1.1_EN_NPi2020_600_DR2p	1.5°C	2040	411.056
MESSAGEix-GLOBIOM_1.1_EN_NPi2020_600_DR3p	1.5°C	2040	444.433
MESSAGEix-GLOBIOM_1.1_EN_NPi2020_600_DR4p	1.5°C	2040	458.078
MESSAGEix-GLOBIOM_1.1_EN_NPi2020_600f	1.5°C	2040	404.985
MESSAGEix-GLOBIOM_1.1_EN_NPi2020_600f_COV	1.5°C	2040	331.006
MESSAGEix-GLOBIOM_1.1_EN_NPi2020_600f_DR10p	1.5°C	2040	268.717
MESSAGEix-GLOBIOM_1.1_EN_NPi2020_600f_DR1p	1.5°C	2040	449.605
MESSAGEix-GLOBIOM_1.1_EN_NPi2020_600f_DR2p	1.5°C	2040	432.739
MESSAGEix-GLOBIOM_1.1_EN_NPi2020_600f_DR3p	1.5°C	2040	444.388
MESSAGEix-GLOBIOM_1.1_EN_NPi2020_600f_DR4p	1.5°C	2040	412.439
MESSAGEix-GLOBIOM_1.1_EN_NPi2020_700	1.5°C	2040	445.938
MESSAGEix-GLOBIOM_1.1_EN_NPi2020_700_COV	1.5°C	2040	416.448
MESSAGEix-GLOBIOM_1.1_EN_NPi2020_700f	1.5°C	2040	354.579
MESSAGEix-GLOBIOM_1.1_EN_NPi2020_700f_COV	1.5°C	2040	305.083
MESSAGEix-GLOBIOM_1.1_EN_NPi2020_800	2.0°C	2040	441.297
MESSAGEix-GLOBIOM_1.1_EN_NPi2020_800_COV	2.0°C	2040	368.785
MESSAGEix-GLOBIOM_1.1_EN_NPi2020_800f	2.0°C	2040	333.853
MESSAGEix-GLOBIOM_1.1_EN_NPi2020_800f_COV	2.0°C	2040	227.974
MESSAGEix-GLOBIOM_1.1_EN_NPi2020_900	2.0°C	2040	400.33
MESSAGEix-GLOBIOM_1.1_EN_NPi2020_900_COV	2.0°C	2040	324.418
MESSAGEix-GLOBIOM_1.1_EN_NPi2020_900f	2.0°C	2040	228.69
MESSAGEix-GLOBIOM_1.1_EN_NPi2020_900f_COV	2.0°C	2040	187.184
MESSAGEix-GLOBIOM_1.1_NGFS2_Below 2°C	2.0°C	2040	242.798
MESSAGEix-GLOBIOM_1.1_NGFS2_Delayed Transition	2.0°C	2040	309.927
MESSAGEix-GLOBIOM_1.1_NGFS2_Divergent Net Zero Policies	1.5°C	2040	370.137
MESSAGEix-GLOBIOM_1.1_NGFS2_Net-Zero 2050	1.5°C	2040	412.732
MESSAGEix-GLOBIOM_1.2_COV_GreenPush_1000	2.0°C	2040	200.383
MESSAGEix-GLOBIOM_1.2_COV_GreenPush_550	1.5°C	2040	498.605
MESSAGEix-GLOBIOM_1.2_COV_NoPolicyNoCOVID_1000	2.0°C	2040	343.805
MESSAGEix-GLOBIOM_1.2_COV_NoPolicyNoCOVID_550	1.5°C	2040	507.795
MESSAGEix-GLOBIOM_1.2_COV_Restore_1000	2.0°C	2040	225.625
MESSAGEix-GLOBIOM_1.2_COV_Restore_550	1.5°C	2040	497.038
MESSAGEix-GLOBIOM_1.2_COV_SelfReliance_1000	2.0°C	2040	256.469
MESSAGEix-GLOBIOM_1.2_COV_SelfReliance_550	1.5°C	2040	508.468
MESSAGEix-GLOBIOM_1.2_COV_SmartUse_1000	2.0°C	2040	228.479
MESSAGEix-GLOBIOM_1.2_COV_SmartUse_550	1.5°C	2040	517.413
MESSAGEix-GLOBIOM_GEI 1.0_SSP2_int_lc_50	2.0°C	2040	1269.46
MESSAGEix-GLOBIOM_GEI 1.0_SSP2_int_mc_50	1.5°C	2040	1340.53
MESSAGEix-GLOBIOM_GEI 1.0_SSP2_noint_lc_50	2.0°C	2040	1156.84
MESSAGEix-GLOBIOM_GEI 1.0_SSP2_noint_mc_50	1.5°C	2040	1353.07
MESSAGEix-GLOBIOM_GEI 1.0_SSP2_openres_lc_100	1.5°C	2040	1603.61
MESSAGEix-GLOBIOM_GEI 1.0_SSP2_openres_lc_120	1.5°C	2040	1513.88
MESSAGEix-GLOBIOM_GEI 1.0_SSP2_openres_lc_50	2.0°C	2040	563.668
MESSAGEix-GLOBIOM_GEI 1.0_SSP2_openres_lc_80	1.5°C	2040	1520.03
MESSAGEix-GLOBIOM_GEI 1.0_SSP2_openres_lc_CB400	1.5°C	2040	1114.25
MESSAGEix-GLOBIOM_GEI 1.0_SSP2_openres_lc_CB450	1.5°C	2040	1226.86
MESSAGEix-GLOBIOM_GEI 1.0_SSP2_openres_lc_CB500	1.5°C	2040	1255.16
MESSAGEix-GLOBIOM_GEI 1.0_SSP2_openres_lc_CB550	1.5°C	2040	1280.52
MESSAGEix-GLOBIOM_GEI 1.0_SSP2_openres_lc_CB600	1.5°C	2040	1316.49
MESSAGEix-GLOBIOM_GEI 1.0_SSP2_openres_mc_50	1.5°C	2040	1162.86
REMIND 2.1_CEMICS_GDPgrowth_1p5	1.5°C	2040	388.782
REMIND 2.1_CEMICS_GDPgrowth_2C	2.0°C	2040	214.702
REMIND 2.1_CEMICS_HotellingConst_1p5	1.5°C	2040	578.105
REMIND 2.1_CEMICS_HotellingConst_2C	2.0°C	2040	197.042
REMIND 2.1_CEMICS_Linear_1p5	1.5°C	2040	595.286
REMIND 2.1_CEMICS_Linear_2C	2.0°C	2040	265.997
REMIND 2.1_CEMICS_opt_1p5	1.5°C	2040	660.126
REMIND 2.1_CEMICS_opt_2C	2.0°C	2040	188.731
REMIND 2.1_LeastTotalCost_CBA_brkLR15_SSP2_P50	2.0°C	2040	340.339
REMIND 2.1_LeastTotalCost_CBA_brkSR15_SSP2_P50	2.0°C	2040	237.236
REMIND 2.1_LeastTotalCost_CEA_brkLR15_SSP2_P50	2.0°C	2040	197.799
REMIND 2.1_LeastTotalCost_CEA_brkSR15_SSP2_P50	2.0°C	2040	201.221
REMIND 2.1_LeastTotalCost_LTC_brkLR15_SSP1_P50	1.5°C	2040	263.563
REMIND 2.1_LeastTotalCost_LTC_brkLR15_SSP2_P50	2.0°C	2040	340.309
REMIND 2.1_LeastTotalCost_LTC_brkLR15_SSP5_P50	2.0°C	2040	568.91
REMIND 2.1_LeastTotalCost_LTC_brkSR15_SSP1_P50	1.5°C	2040	192.337
REMIND 2.1_LeastTotalCost_LTC_brkSR15_SSP2_P50	2.0°C	2040	247.343
REMIND 2.1_LeastTotalCost_LTC_brkSR15_SSP5_P50	2.0°C	2040	484.096
REMIND 2.1_R2p1_SSP1-PkBudg1100	1.5°C	2040	277.089
REMIND 2.1_R2p1_SSP1-PkBudg1300	1.5°C	2040	184.338
REMIND 2.1_R2p1_SSP1-PkBudg900	1.5°C	2040	348.701
REMIND 2.1_R2p1_SSP2-PkBudg1100	2.0°C	2040	400.74
REMIND 2.1_R2p1_SSP2-PkBudg1300	2.0°C	2040	283.147
REMIND 2.1_R2p1_SSP2-PkBudg900	1.5°C	2040	563.716
REMIND 2.1_R2p1_SSP5-PkBudg1100	1.5°C	2040	806.679
REMIND 2.1_R2p1_SSP5-PkBudg1300	2.0°C	2040	660.545
REMIND 2.1_R2p1_SSP5-PkBudg900	1.5°C	2040	1036.22
REMIND 2.1_TechCost-SSP2-B1100-bioH	2.0°C	2040	446.155
REMIND 2.1_TechCost-SSP2-B1100-ccsH	2.0°C	2040	488.224
REMIND 2.1_TechCost-SSP2-B1100-coalH	2.0°C	2040	435.39
REMIND 2.1_TechCost-SSP2-B1100-elh2H	2.0°C	2040	469.424
REMIND 2.1_TechCost-SSP2-B1100-gasH	2.0°C	2040	433.724
REMIND 2.1_TechCost-SSP2-B1100-nucH	2.0°C	2040	429.658
REMIND 2.1_TechCost-SSP2-B1100-oilH	2.0°C	2040	491.398
REMIND 2.1_TechCost-SSP2-B1100-spvH	2.0°C	2040	417.128
REMIND 2.1_TechCost-SSP2-B1100-windH	2.0°C	2040	381.968
REMIND-Buildings 2.0_BEG-Budg600	1.5°C	2040	443.179
REMIND-Buildings 2.0_BEG-Budg600-EG	1.5°C	2040	444.412
REMIND-MAgPIE 1.7-3.0_CD-LINKS_INDC2030i_1000	1.5°C	2040	253.021
REMIND-MAgPIE 1.7-3.0_CD-LINKS_INDC2030i_1600	2.0°C	2040	215.725
REMIND-MAgPIE 1.7-3.0_CD-LINKS_INDC2030i_400	1.5°C	2040	360.806
REMIND-MAgPIE 1.7-3.0_CD-LINKS_NPi2020_1000	1.5°C	2040	227.236
REMIND-MAgPIE 1.7-3.0_CD-LINKS_NPi2020_1600	2.0°C	2040	103.915
REMIND-MAgPIE 1.7-3.0_CD-LINKS_NPi2020_400	1.5°C	2040	358.015
REMIND-MAgPIE 1.7-3.0_CO_2Deg2020	1.5°C	2040	221.255
REMIND-MAgPIE 1.7-3.0_CO_2Deg2030	1.5°C	2040	373.587
REMIND-MAgPIE 1.7-3.0_CO_Bridge	1.5°C	2040	259.675
REMIND-MAgPIE 1.7-3.0_PEP_1p5C_full_NDC	1.5°C	2040	486.814
REMIND-MAgPIE 1.7-3.0_PEP_1p5C_full_eff	1.5°C	2040	409.601
REMIND-MAgPIE 1.7-3.0_PEP_1p5C_full_goodpractice	1.5°C	2040	347.432
REMIND-MAgPIE 1.7-3.0_PEP_1p5C_full_netzero	1.5°C	2040	365.414
REMIND-MAgPIE 1.7-3.0_PEP_1p5C_red_eff	1.5°C	2040	444.583
REMIND-MAgPIE 1.7-3.0_PEP_2C_full_NDC	1.5°C	2040	373.587
REMIND-MAgPIE 1.7-3.0_PEP_2C_full_eff	1.5°C	2040	221.255
REMIND-MAgPIE 1.7-3.0_PEP_2C_full_goodpractice	1.5°C	2040	258.112
REMIND-MAgPIE 1.7-3.0_PEP_2C_full_netzero	1.5°C	2040	319.28
REMIND-MAgPIE 1.7-3.0_PEP_2C_red_NDC	1.5°C	2040	407.048
REMIND-MAgPIE 1.7-3.0_PEP_2C_red_eff	1.5°C	2040	319.553
REMIND-MAgPIE 1.7-3.0_PEP_2C_red_goodpractice	1.5°C	2040	292.94
REMIND-MAgPIE 1.7-3.0_PEP_2C_red_netzero	1.5°C	2040	314.793
REMIND-MAgPIE 2.0-4.1_Diff_1300Gt_hybrid_def	2.0°C	2040	539.843
REMIND-MAgPIE 2.0-4.1_Diff_1300Gt_no-transfer_def	2.0°C	2040	867.561
REMIND-MAgPIE 2.0-4.1_Diff_1300Gt_uniform-pricing_def	2.0°C	2040	252.298
REMIND-MAgPIE 2.1-4.2_CEMICS_SSP1-1p5C-fullCDR	1.5°C	2040	345.302
REMIND-MAgPIE 2.1-4.2_CEMICS_SSP1-1p5C-minCDR	1.5°C	2040	173.512
REMIND-MAgPIE 2.1-4.2_CEMICS_SSP2-1p5C-fullCDR	1.5°C	2040	573.932
REMIND-MAgPIE 2.1-4.2_CEMICS_SSP2-1p5C-minCDR	1.5°C	2040	173.512
REMIND-MAgPIE 2.1-4.2_CEMICS_SSP2-2C-fullCDR	2.0°C	2040	268.769
REMIND-MAgPIE 2.1-4.2_CEMICS_SSP2-2C-minCDR	2.0°C	2040	173.512
REMIND-MAgPIE 2.1-4.2_EN_INDCi2030_1000	2.0°C	2040	233.216
REMIND-MAgPIE 2.1-4.2_EN_INDCi2030_1000_COV	2.0°C	2040	175.21
REMIND-MAgPIE 2.1-4.2_EN_INDCi2030_1000_COV_NDCp	2.0°C	2040	378.106
REMIND-MAgPIE 2.1-4.2_EN_INDCi2030_1000_NDCp	2.0°C	2040	429.157
REMIND-MAgPIE 2.1-4.2_EN_INDCi2030_1000f	2.0°C	2040	232.668
REMIND-MAgPIE 2.1-4.2_EN_INDCi2030_1000f_COV	2.0°C	2040	174.8
REMIND-MAgPIE 2.1-4.2_EN_INDCi2030_1000f_COV_NDCp	2.0°C	2040	375.877
REMIND-MAgPIE 2.1-4.2_EN_INDCi2030_1000f_NDCp	2.0°C	2040	425.863
REMIND-MAgPIE 2.1-4.2_EN_INDCi2030_1200	2.0°C	2040	229.927
REMIND-MAgPIE 2.1-4.2_EN_INDCi2030_1200f	2.0°C	2040	229.794
REMIND-MAgPIE 2.1-4.2_EN_INDCi2030_1400	2.0°C	2040	92.9387
REMIND-MAgPIE 2.1-4.2_EN_INDCi2030_1400f	2.0°C	2040	92.9387
REMIND-MAgPIE 2.1-4.2_EN_INDCi2030_300f	1.5°C	2040	279.916
REMIND-MAgPIE 2.1-4.2_EN_INDCi2030_400f	1.5°C	2040	275.038
REMIND-MAgPIE 2.1-4.2_EN_INDCi2030_500f	1.5°C	2040	269.72
REMIND-MAgPIE 2.1-4.2_EN_INDCi2030_600_COV	1.5°C	2040	519.073
REMIND-MAgPIE 2.1-4.2_EN_INDCi2030_600_COV_NDCp	1.5°C	2040	714.857
REMIND-MAgPIE 2.1-4.2_EN_INDCi2030_600f	1.5°C	2040	258.607
REMIND-MAgPIE 2.1-4.2_EN_INDCi2030_600f_COV	1.5°C	2040	195.285
REMIND-MAgPIE 2.1-4.2_EN_INDCi2030_600f_COV_NDCp	1.5°C	2040	425.906
REMIND-MAgPIE 2.1-4.2_EN_INDCi2030_600f_NDCp	1.5°C	2040	453.749
REMIND-MAgPIE 2.1-4.2_EN_INDCi2030_700	2.0°C	2040	441.749
REMIND-MAgPIE 2.1-4.2_EN_INDCi2030_700f	2.0°C	2040	251.179
REMIND-MAgPIE 2.1-4.2_EN_INDCi2030_800	2.0°C	2040	319.744
REMIND-MAgPIE 2.1-4.2_EN_INDCi2030_800f	2.0°C	2040	244.952
REMIND-MAgPIE 2.1-4.2_EN_INDCi2030_900	2.0°C	2040	251.968
REMIND-MAgPIE 2.1-4.2_EN_INDCi2030_900f	2.0°C	2040	237.816
REMIND-MAgPIE 2.1-4.2_EN_NPi2020_1000	2.0°C	2040	251.279
REMIND-MAgPIE 2.1-4.2_EN_NPi2020_1000_COV	2.0°C	2040	176.004
REMIND-MAgPIE 2.1-4.2_EN_NPi2020_1000f	2.0°C	2040	250.629
REMIND-MAgPIE 2.1-4.2_EN_NPi2020_1000f_COV	2.0°C	2040	182.506
REMIND-MAgPIE 2.1-4.2_EN_NPi2020_1200	2.0°C	2040	172.368
REMIND-MAgPIE 2.1-4.2_EN_NPi2020_1200f	2.0°C	2040	173.253
REMIND-MAgPIE 2.1-4.2_EN_NPi2020_1400	2.0°C	2040	65.3613
REMIND-MAgPIE 2.1-4.2_EN_NPi2020_1400f	2.0°C	2040	65.3613
REMIND-MAgPIE 2.1-4.2_EN_NPi2020_1600	2.0°C	2040	42.8154
REMIND-MAgPIE 2.1-4.2_EN_NPi2020_1600f	2.0°C	2040	42.8154
REMIND-MAgPIE 2.1-4.2_EN_NPi2020_200f	1.5°C	2040	421.467
REMIND-MAgPIE 2.1-4.2_EN_NPi2020_300f	1.5°C	2040	406.23
REMIND-MAgPIE 2.1-4.2_EN_NPi2020_400	1.5°C	2040	607.553
REMIND-MAgPIE 2.1-4.2_EN_NPi2020_400f	1.5°C	2040	382.177
REMIND-MAgPIE 2.1-4.2_EN_NPi2020_500	1.5°C	2040	551.096
REMIND-MAgPIE 2.1-4.2_EN_NPi2020_500f	1.5°C	2040	370.156
REMIND-MAgPIE 2.1-4.2_EN_NPi2020_600	1.5°C	2040	431.826
REMIND-MAgPIE 2.1-4.2_EN_NPi2020_600_COV	1.5°C	2040	391.912
REMIND-MAgPIE 2.1-4.2_EN_NPi2020_600f	1.5°C	2040	313.496
REMIND-MAgPIE 2.1-4.2_EN_NPi2020_600f_COV	1.5°C	2040	275.352
REMIND-MAgPIE 2.1-4.2_EN_NPi2020_700	2.0°C	2040	367.426
REMIND-MAgPIE 2.1-4.2_EN_NPi2020_700f	2.0°C	2040	301.689
REMIND-MAgPIE 2.1-4.2_EN_NPi2020_800	2.0°C	2040	288.729
REMIND-MAgPIE 2.1-4.2_EN_NPi2020_800f	2.0°C	2040	280.418
REMIND-MAgPIE 2.1-4.2_EN_NPi2020_900	2.0°C	2040	260.365
REMIND-MAgPIE 2.1-4.2_EN_NPi2020_900f	2.0°C	2040	261.314
REMIND-MAgPIE 2.1-4.2_NGFS2_Below 2°C	2.0°C	2040	325.819
REMIND-MAgPIE 2.1-4.2_NGFS2_Below 2°C - IPD-95th	2.0°C	2040	295.385
REMIND-MAgPIE 2.1-4.2_NGFS2_Below 2°C - IPD-median	2.0°C	2040	299.565
REMIND-MAgPIE 2.1-4.2_NGFS2_Delayed Transition	2.0°C	2040	262.001
REMIND-MAgPIE 2.1-4.2_NGFS2_Divergent Net Zero Policies	1.5°C	2040	359.071
REMIND-MAgPIE 2.1-4.2_NGFS2_Net-Zero 2050	1.5°C	2040	657.052
REMIND-MAgPIE 2.1-4.2_NGFS2_Net-Zero 2050 - IPD-95th	1.5°C	2040	650.588
REMIND-MAgPIE 2.1-4.2_NGFS2_Net-Zero 2050 - IPD-median	1.5°C	2040	654.397
REMIND-MAgPIE 2.1-4.2_SusDev_SDP-PkBudg1000	1.5°C	2040	173.021
REMIND-MAgPIE 2.1-4.2_SusDev_SSP1-PkBudg900	1.5°C	2040	340.473
REMIND-MAgPIE 2.1-4.2_SusDev_SSP2-PkBudg900	1.5°C	2040	557.695
REMIND-MAgPIE 2.1-4.3_DeepElec_SSP2_ HighRE_Budg1100	2.0°C	2040	147.995
REMIND-MAgPIE 2.1-4.3_DeepElec_SSP2_ HighRE_Budg1300	2.0°C	2040	146.861
REMIND-MAgPIE 2.1-4.3_DeepElec_SSP2_ HighRE_Budg900	1.5°C	2040	147.995
REMIND-MAgPIE 2.1-4.3_DeepElec_SSP2_def_Budg1100	1.5°C	2040	436.623
REMIND-MAgPIE 2.1-4.3_DeepElec_SSP2_def_Budg1300	2.0°C	2040	322.092
REMIND-MAgPIE 2.1-4.3_DeepElec_SSP2_def_Budg900	1.5°C	2040	617.017
REMIND-Transport 2.1_Transport_Budg1100_Conv	2.0°C	2040	173.512
REMIND-Transport 2.1_Transport_Budg1100_Conv-LowD	2.0°C	2040	173.512
REMIND-Transport 2.1_Transport_Budg1100_ConvSyn	2.0°C	2040	135.105
REMIND-Transport 2.1_Transport_Budg1100_ElecPush	2.0°C	2040	173.512
REMIND-Transport 2.1_Transport_Budg1100_ElecPush-LowD	2.0°C	2040	173.512
REMIND-Transport 2.1_Transport_Budg1100_H2Push	2.0°C	2040	173.512
TIAM-ECN 1.1_EN_INDCi2030_1000	2.0°C	2040	1072.23
TIAM-ECN 1.1_EN_INDCi2030_1000_COV	2.0°C	2040	1049.41
TIAM-ECN 1.1_EN_INDCi2030_1000_NDCp	2.0°C	2040	1145.02
TIAM-ECN 1.1_EN_INDCi2030_1000f	2.0°C	2040	578.422
TIAM-ECN 1.1_EN_INDCi2030_1000f_COV	2.0°C	2040	519.031
TIAM-ECN 1.1_EN_INDCi2030_1000f_NDCp	2.0°C	2040	756.665
TIAM-ECN 1.1_EN_INDCi2030_1200	2.0°C	2040	566.111
TIAM-ECN 1.1_EN_INDCi2030_1200f	2.0°C	2040	265.737
TIAM-ECN 1.1_EN_INDCi2030_1400	2.0°C	2040	419.497
TIAM-ECN 1.1_EN_INDCi2030_1400f	2.0°C	2040	388.236
TIAM-ECN 1.1_EN_INDCi2030_1600	2.0°C	2040	126.743
TIAM-ECN 1.1_EN_INDCi2030_900	2.0°C	2040	1301.88
TIAM-ECN 1.1_EN_INDCi2030_900f	2.0°C	2040	923.643
TIAM-ECN 1.1_EN_NPi2020_1000	2.0°C	2040	980.544
TIAM-ECN 1.1_EN_NPi2020_1000_COV	2.0°C	2040	931.226
TIAM-ECN 1.1_EN_NPi2020_1000f	2.0°C	2040	532.315
TIAM-ECN 1.1_EN_NPi2020_1000f_COV	2.0°C	2040	511.219
TIAM-ECN 1.1_EN_NPi2020_1200	2.0°C	2040	509.496
TIAM-ECN 1.1_EN_NPi2020_1200f	2.0°C	2040	325.735
TIAM-ECN 1.1_EN_NPi2020_1400	2.0°C	2040	500.381
TIAM-ECN 1.1_EN_NPi2020_1400f	2.0°C	2040	372.589
TIAM-ECN 1.1_EN_NPi2020_1600	2.0°C	2040	120.71
TIAM-ECN 1.1_EN_NPi2020_800	2.0°C	2040	1210.27
TIAM-ECN 1.1_EN_NPi2020_800f	2.0°C	2040	970.486
TIAM-ECN 1.1_EN_NPi2020_900	2.0°C	2040	1101.87
TIAM-ECN 1.1_EN_NPi2020_900f	2.0°C	2040	743.633
WITCH 5.0_CO_2Deg2020	2.0°C	2040	541.035
WITCH 5.0_CO_2Deg2030	2.0°C	2040	231.741
WITCH 5.0_CO_Bridge	2.0°C	2040	243.472
WITCH 5.0_EN_INDCi2030_1000	2.0°C	2040	226.634
WITCH 5.0_EN_INDCi2030_1000_NDCp	2.0°C	2040	226.626
WITCH 5.0_EN_INDCi2030_1000f	2.0°C	2040	226.883
WITCH 5.0_EN_INDCi2030_1000f_NDCp	2.0°C	2040	227.001
WITCH 5.0_EN_INDCi2030_1200	2.0°C	2040	214.668
WITCH 5.0_EN_INDCi2030_1200_NDCp	2.0°C	2040	213.293
WITCH 5.0_EN_INDCi2030_1200f	2.0°C	2040	214.685
WITCH 5.0_EN_INDCi2030_1200f_NDCp	2.0°C	2040	212.986
WITCH 5.0_EN_INDCi2030_1400	2.0°C	2040	143.895
WITCH 5.0_EN_INDCi2030_1400_NDCp	2.0°C	2040	140.439
WITCH 5.0_EN_INDCi2030_1400f	2.0°C	2040	142.486
WITCH 5.0_EN_INDCi2030_1400f_NDCp	2.0°C	2040	138.139
WITCH 5.0_EN_INDCi2030_500f	1.5°C	2040	224.867
WITCH 5.0_EN_INDCi2030_600f	2.0°C	2040	225.555
WITCH 5.0_EN_INDCi2030_600f_NDCp	2.0°C	2040	225.76
WITCH 5.0_EN_INDCi2030_700f	2.0°C	2040	226.08
WITCH 5.0_EN_INDCi2030_700f_NDCp	2.0°C	2040	225.898
WITCH 5.0_EN_INDCi2030_800	2.0°C	2040	227.626
WITCH 5.0_EN_INDCi2030_800_NDCp	2.0°C	2040	227.766
WITCH 5.0_EN_INDCi2030_800f	2.0°C	2040	226.119
WITCH 5.0_EN_INDCi2030_800f_NDCp	2.0°C	2040	225.979
WITCH 5.0_EN_INDCi2030_900	2.0°C	2040	226.383
WITCH 5.0_EN_INDCi2030_900_NDCp	2.0°C	2040	226.481
WITCH 5.0_EN_INDCi2030_900f	2.0°C	2040	226.547
WITCH 5.0_EN_INDCi2030_900f_NDCp	2.0°C	2040	226.601
WITCH 5.0_EN_NPi2020_1000	2.0°C	2040	370.675
WITCH 5.0_EN_NPi2020_1000f	2.0°C	2040	379.757
WITCH 5.0_EN_NPi2020_1200	2.0°C	2040	316.901
WITCH 5.0_EN_NPi2020_1200f	2.0°C	2040	229.646
WITCH 5.0_EN_NPi2020_1400	2.0°C	2040	210.981
WITCH 5.0_EN_NPi2020_1400f	2.0°C	2040	210.981
WITCH 5.0_EN_NPi2020_1600	2.0°C	2040	140.647
WITCH 5.0_EN_NPi2020_1600f	2.0°C	2040	140.646
WITCH 5.0_EN_NPi2020_400f	1.5°C	2040	561.892
WITCH 5.0_EN_NPi2020_450	1.5°C	2040	603.673
WITCH 5.0_EN_NPi2020_450f	1.5°C	2040	562.499
WITCH 5.0_EN_NPi2020_500	1.5°C	2040	604.072
WITCH 5.0_EN_NPi2020_500f	1.5°C	2040	563.408
WITCH 5.0_EN_NPi2020_600	2.0°C	2040	564.142
WITCH 5.0_EN_NPi2020_600f	2.0°C	2040	390.066
WITCH 5.0_EN_NPi2020_700	2.0°C	2040	564.027
WITCH 5.0_EN_NPi2020_700f	2.0°C	2040	391.458
WITCH 5.0_EN_NPi2020_800	2.0°C	2040	371.396
WITCH 5.0_EN_NPi2020_800f	2.0°C	2040	384.019
WITCH 5.0_EN_NPi2020_900	2.0°C	2040	369.034
WITCH 5.0_EN_NPi2020_900f	2.0°C	2040	381.342

## Sheet: edf7_references
Fuel	Year	Share, %	10-yr CAGR, %
Nuclear	1959	0.123161	41.8748
Nuclear	1960	0.219052	34.5002
Nuclear	1961	0.26437	33.9225
Nuclear	1962	0.414999	31.2932
Nuclear	1963	0.773871	24.1829
Nuclear	1964	1.18788	20.9382
Nuclear	1965	2.07053	17.9583
Nuclear	1966	2.70101	16.749
Nuclear	1967	3.13723	17.0868
Nuclear	1968	3.54261	16.9871
Nuclear	1969	4.06937	16.4526
Wind	1992	0.148322	37.0196
Wind	1993	0.22394	34.192
Wind	1994	0.327231	32.7714
Wind	1995	0.370752	33.1026
Wind	1996	0.432097	32.7599
Wind	1997	0.647488	30.4687
Wind	1998	0.972115	26.7194
Wind	1999	1.20758	25.1468
Wind	2000	1.83444	21.0504
Wind	2001	2.15571	21.1118
Wind	2002	2.90498	19.0283
Wind	2003	3.48007	18.2248
Wind	2004	4.55357	15.6414
Solar	2005	0.125842	52.8378
Solar	2006	0.210575	44.9371
Solar	2007	0.319606	39.857
Solar	2008	0.626173	31.3055
Solar	2009	1.25206	24.291
Solar	2010	1.97076	20.1033
Solar	2011	4.0625	13.2292
